# Supplementary material for: Complementing tissue characterization by integrating transcriptome profiling from the Human Protein Atlas and from the FANTOM5 consortium
Source: Nucleic Acids Res. 2015 Jun 27;43(14):6787–98. doi: 10.1093/nar/gkv608 (PMC4538815; doi:10.1093/nar/gkv608)
Supplement: SUPPLEMENTARY DATA [file supp_gkv608_nar-00656-h-2015-File009.xls]

## Sheet: Sheet1
			Protein-coding genes				Non-protein coding genes
RNASEQ samples	CAGE FF_ID	CAGE samples	RNA-SEQ No. Genes > 1 FPKM	CAGE No. Genes > 1 TPM	No. shared genes > 1 TPM	Spearman Correlation	RNA-SEQ No. Genes > 1 FPKM	CAGE No. Genes > 1 TPM	No. shared genes > 1 TPM
normal.appendix_4a.V154	10189-103D9	appendix,_adult	13624	13798	12876 (87.1%)	0.83-0.85	3923	2050	1139 (23.8%)
normal.appendix_4b.V155			13560				3736
normal.appendix_4c.V160			13887				3846
normal.urinarybladder_5b.V176	10011-101C2	bladder,_adult,_pool1	13786	13375	12632 (86.2%)	0.81-0.85	3295	1624	910 (23.0%)
normal.urinarybladder_5c.V177			13744				2996
normal.brain_3b.V102	10084-102B3	brain,_adult,_donor1	13645	13374	13013 (87.6%)	0.83-0.88	3605	1666	1036 (23.8%)
normal.brain_3c.V103	10012-101C3	brain,_adult,_pool1	13930	13697			3221	1805
normal.brain_a.V29			13837				3331
normal.colonrectum_b.V11	10082-102B1	colon,_adult,_donor1	14042	13142	13037 (88.3%)	0.82-084	3630	1559	1036 (23.4%)
normal.colonrectum_c.V14	10014-101C5	colon,_adult,_pool1	13708	13786			3559	1785
normal.colonrectum_d.V15			13237				3348
normal.colonrectum_f.V22			13480				3412
normal.esophagus_5a.V183	10015-101C6	esophagus,_adult,_pool1	13886	13694	12818 (87.7%)	0.86-0.87	2976	1675	902 (23.3%)
normal.esophagus_5b.V184			13417				2856
normal.esophagus_5c.V185			13367				2991
normal.fat_a.V1	10010-101C1	adipose_tissue,_adult,_pool1	12397	13040	12262 (86.8%)	0.84	3401	1623	904 (22.5%)
normal.fat_e.V20			13090				3187
normal.fat_x1.V2			13052				3295
normal.gallbladder_5a.V179	10198-103E9	gall_bladder,_adult	14201	13863	13107 (87.9%)	0.83-0.85	3456	1954	1052 (24.3%)
normal.gallbladder_5b.V182			14059				3361
normal.gallbladder_5c.V186			13748				3011
normal.heart_5a.V191	10016-101C7	heart,_adult,_pool1	12487	12587	11853 (86.4%)	0.84-0.87	2651	1380	803 (22.6%)
normal.heart_5b.V195	10078-102A6	left_ventricle,_adult,_donor1	12853	12423			2889	1498
normal.heart_6a.V235			12962				2930
normal.heart_6b.V237			12723				2627
normal.kidney_a.V5	10017-101C8	kidney,_adult,_pool1	13524	13452	12706 (87.5%)	0.87-0.88	3626	1719	1074 (23.9%)
normal.kidney_b.V6			13547				3553
normal.kidney_c.V23			13949				4056
normal.kidney_d.V24			13559				3585
normal.liver_a.V108	10018-101C9	liver,_adult,_pool1	12436	12435	11458 (85.6%)	0.89	2659	1456	786 (22.9%)
normal.liver_c.V110			12136				2437
normal.liver_d.V111			12135				2835
normal.lung_3e.V80	10019-101D1	lung,_adult,_pool1	14014	13718	13089 (88.4%)	0.83-0.86	3670	1796	1107 (23.8%)
normal.lung_3f.V81	10075-102A3	lung,_right_lower_lobe,_adult,_donor1	14797	13664			3658
normal.lung_4a.V130			13903				3607
normal.lung_4b.V131			13851				3591
normal.lung_4d.V133			13677				3259
normal.lymphnode_4a.V157	10077-102A5	lymph_node,_adult,_donor1	13617	12504	11813 (85.1%)	0.83-0.85	3852	1815	1065 (23.0%)
normal.lymphnode_4b.V164			12898				4002
normal.lymphnode_5a.V190			12646				3191
normal.lymphnode_5b.V192			13085				3448
normal.lymphnode_5c.V193			13098				3611
normal.ovary_6a.V233	10020-101D2	ovary,_adult,_pool1	13069	13426	12070 (84.4%)	0.84-0.86	3347	1650	960 (23.0%)
normal.ovary_6b.V234			12629				3447
normal.pancreas_6a.V229	10049-101G4	pancreas,_adult,_donor1	12313	12465	11374 (83.7%)	0.87	2163	1670	706 (22.1%)
normal.pancreas_6b.V232			12137				2269
normal.placenta_3a.V76	10021-101D3	placenta,_adult,_pool1	13259	13046	12349 (87.7%)	0.86-0.87	3290	1440	812 (22.1%)
normal.placenta_6a.V221			13428				2569
normal.placenta_6b.V223			13261				3066
normal.placenta_6c.V224			13849				2982
normal.prostate_4a.V127	10022-101D4	prostate,_adult,_pool1	13849	13795	12932 (86.6%)	0.84-0.85	3900	1748	1066 (22.5%)
normal.prostate_4b.V128			13709				4198
normal.prostate_4c.V129			13687				3896
normal.prostate_a.V12			14065				3723
normal.salivarygland_6a.V238	10093-102C3	salivary_gland,_adult,_pool1	13411	13087	12165 (86.0%)	0.85-87	3401	1672	945 (24.6%)
normal.salivarygland_6b.V239			12929				2835
normal.salivarygland_6c.V240			12772				2902
normal.smallintestine_4a.V151			13530				3613	1726	1013 (23.6%)
normal.smallintestine_4b.V152	10024-101D6	small_intestine,_adult,_pool1	13649	13533	12866 (88.4%)	0.87-0.88	3498
normal.smallintestine_4c.V153			13986				3522
normal.smallintestine_4d.V156			13770				3431
normal.spleen_3a.V82	10025-101D7	spleen,_adult,_pool1	13337	12749	12232 (87.7%)	0.86-0.87	3868	1806	1114 (24.2%)
normal.spleen_3b.V83			13389				3808
normal.spleen_3c.V84			13334				3810
normal.spleen_3d.V85			13259				3766
normal.testis_4a.V134	10026-101D8	testis,_adult,_pool1	15344	14588	13799 (84.5%)	0.79-0.86	5891	2437	1763 (24.3%)
normal.testis_7a.V255	10096-102C6	testis,_adult,_pool2	15395	14224			6452	2607
normal.testis_7b.V256			15233				5993
normal.testis_7c.V257			15376				5133
normal.testis_7d.V258			15153				6591
normal.testis_7e.V259			15380				6640
normal.testis_7f.V260			15509				6484
normal.thyroid_5a.V196	10028-101E1	thyroid,_adult,_pool1	12526	12983	12142 (86.2%)	0.85-0.87	3114	1574	956 (23.1%)
normal.thyroid_5b.V197			13117				3702
normal.thyroid_5c.V198			13261				3267
normal.thyroid_5d.V199			13171				3269
normal.endometrium_4a.V143	10100-102D1	uterus,_adult,_pool1	13626	13488	12709 (87.2%)	0.84-0.85	3588	1591	970 (22.3%)
normal.endometrium_4b.V165			13439				3890
normal.endometrium_5a.V200			13661				3173
