# Supplementary material for: Complementing tissue characterization by integrating transcriptome profiling from the Human Protein Atlas and from the FANTOM5 consortium
Source: Nucleic Acids Res. 2015 Jun 27;43(14):6787–98. doi: 10.1093/nar/gkv608 (PMC4538815; doi:10.1093/nar/gkv608)
Supplement: SUPPLEMENTARY DATA [file supp_gkv608_nar-00656-h-2015-File010.xlsx]

## Sheet: SharedExpressedInAll100%
ensembl_gene_id	hgnc_symbol	description
ENSG00000175899	A2M	alpha-2-macroglobulin [Source:HGNC Symbol;Acc:7]
ENSG00000094914	AAAS	achalasia, adrenocortical insufficiency, alacrimia [Source:HGNC Symbol;Acc:13666]
ENSG00000081760	AACS	acetoacetyl-CoA synthetase [Source:HGNC Symbol;Acc:21298]
ENSG00000158122	AAED1	AhpC/TSA antioxidant enzyme domain containing 1 [Source:HGNC Symbol;Acc:16881]
ENSG00000103591	AAGAB	alpha- and gamma-adaptin binding protein [Source:HGNC Symbol;Acc:25662]
ENSG00000115977	AAK1	AP2 associated kinase 1 [Source:HGNC Symbol;Acc:19679]
ENSG00000087884	AAMDC	adipogenesis associated, Mth938 domain containing [Source:HGNC Symbol;Acc:30205]
ENSG00000127837	AAMP	angio-associated, migratory cell protein [Source:HGNC Symbol;Acc:18]
ENSG00000131043	AAR2	AAR2 splicing factor homolog (S. cerevisiae) [Source:HGNC Symbol;Acc:15886]
ENSG00000090861	AARS	alanyl-tRNA synthetase [Source:HGNC Symbol;Acc:20]
ENSG00000124608	AARS2	alanyl-tRNA synthetase 2, mitochondrial [Source:HGNC Symbol;Acc:21022]
ENSG00000266967	AARSD1	alanyl-tRNA synthetase domain containing 1 [Source:HGNC Symbol;Acc:28417]
ENSG00000157426	AASDH	aminoadipate-semialdehyde dehydrogenase [Source:HGNC Symbol;Acc:23993]
ENSG00000149313	AASDHPPT	aminoadipate-semialdehyde dehydrogenase-phosphopantetheinyl transferase [Source:HGNC Symbol;Acc:14235]
ENSG00000008311	AASS	aminoadipate-semialdehyde synthase [Source:HGNC Symbol;Acc:17366]
ENSG00000108270	AATF	apoptosis antagonizing transcription factor [Source:HGNC Symbol;Acc:19235]
ENSG00000183044	ABAT	4-aminobutyrate aminotransferase [Source:HGNC Symbol;Acc:23]
ENSG00000165029	ABCA1	ATP-binding cassette, sub-family A (ABC1), member 1 [Source:HGNC Symbol;Acc:29]
ENSG00000154265	ABCA5	ATP-binding cassette, sub-family A (ABC1), member 5 [Source:HGNC Symbol;Acc:35]
ENSG00000135776	ABCB10	ATP-binding cassette, sub-family B (MDR/TAP), member 10 [Source:HGNC Symbol;Acc:41]
ENSG00000131269	ABCB7	ATP-binding cassette, sub-family B (MDR/TAP), member 7 [Source:HGNC Symbol;Acc:48]
ENSG00000197150	ABCB8	ATP-binding cassette, sub-family B (MDR/TAP), member 8 [Source:HGNC Symbol;Acc:49]
ENSG00000124574	ABCC10	ATP-binding cassette, sub-family C (CFTR/MRP), member 10 [Source:HGNC Symbol;Acc:52]
ENSG00000114770	ABCC5	ATP-binding cassette, sub-family C (CFTR/MRP), member 5 [Source:HGNC Symbol;Acc:56]
ENSG00000101986	ABCD1	ATP-binding cassette, sub-family D (ALD), member 1 [Source:HGNC Symbol;Acc:61]
ENSG00000117528	ABCD3	ATP-binding cassette, sub-family D (ALD), member 3 [Source:HGNC Symbol;Acc:67]
ENSG00000119688	ABCD4	ATP-binding cassette, sub-family D (ALD), member 4 [Source:HGNC Symbol;Acc:68]
ENSG00000164163	ABCE1	ATP-binding cassette, sub-family E (OABP), member 1 [Source:HGNC Symbol;Acc:69]
ENSG00000204574	ABCF1	ATP-binding cassette, sub-family F (GCN20), member 1 [Source:HGNC Symbol;Acc:70]
ENSG00000033050	ABCF2	ATP-binding cassette, sub-family F (GCN20), member 2 [Source:HGNC Symbol;Acc:71]
ENSG00000161204	ABCF3	ATP-binding cassette, sub-family F (GCN20), member 3 [Source:HGNC Symbol;Acc:72]
ENSG00000160179	ABCG1	ATP-binding cassette, sub-family G (WHITE), member 1 [Source:HGNC Symbol;Acc:73]
ENSG00000144827	ABHD10	abhydrolase domain containing 10 [Source:HGNC Symbol;Acc:25656]
ENSG00000106077	ABHD11	abhydrolase domain containing 11 [Source:HGNC Symbol;Acc:16407]
ENSG00000100997	ABHD12	abhydrolase domain containing 12 [Source:HGNC Symbol;Acc:15868]
ENSG00000139826	ABHD13	abhydrolase domain containing 13 [Source:HGNC Symbol;Acc:20293]
ENSG00000248487	ABHD14A	abhydrolase domain containing 14A [Source:HGNC Symbol;Acc:24538]
ENSG00000114779	ABHD14B	abhydrolase domain containing 14B [Source:HGNC Symbol;Acc:28235]
ENSG00000204427	ABHD16A	abhydrolase domain containing 16A [Source:HGNC Symbol;Acc:13921]
ENSG00000129968	ABHD17A	abhydrolase domain containing 17A [Source:HGNC Symbol;Acc:28756]
ENSG00000107362	ABHD17B	abhydrolase domain containing 17B [Source:HGNC Symbol;Acc:24278]
ENSG00000140526	ABHD2	abhydrolase domain containing 2 [Source:HGNC Symbol;Acc:18717]
ENSG00000158201	ABHD3	abhydrolase domain containing 3 [Source:HGNC Symbol;Acc:18718]
ENSG00000100439	ABHD4	abhydrolase domain containing 4 [Source:HGNC Symbol;Acc:20154]
ENSG00000011198	ABHD5	abhydrolase domain containing 5 [Source:HGNC Symbol;Acc:21396]
ENSG00000127220	ABHD8	abhydrolase domain containing 8 [Source:HGNC Symbol;Acc:23759]
ENSG00000136754	ABI1	abl-interactor 1 [Source:HGNC Symbol;Acc:11320]
ENSG00000138443	ABI2	abl-interactor 2 [Source:HGNC Symbol;Acc:24011]
ENSG00000154175	ABI3BP	ABI family, member 3 (NESH) binding protein [Source:HGNC Symbol;Acc:17265]
ENSG00000097007	ABL1	c-abl oncogene 1, non-receptor tyrosine kinase [Source:HGNC Symbol;Acc:76]
ENSG00000143322	ABL2	c-abl oncogene 2, non-receptor tyrosine kinase [Source:HGNC Symbol;Acc:77]
ENSG00000099204	ABLIM1	actin binding LIM protein 1 [Source:HGNC Symbol;Acc:78]
ENSG00000173210	ABLIM3	actin binding LIM protein family, member 3 [Source:HGNC Symbol;Acc:29132]
ENSG00000159842	ABR	active BCR-related [Source:HGNC Symbol;Acc:81]
ENSG00000146386	ABRACL	ABRA C-terminal like [Source:HGNC Symbol;Acc:21230]
ENSG00000146109	ABT1	activator of basal transcription 1 [Source:HGNC Symbol;Acc:17369]
ENSG00000114626	ABTB1	ankyrin repeat and BTB (POZ) domain containing 1 [Source:HGNC Symbol;Acc:18275]
ENSG00000216895	AC009403.2
ENSG00000060971	ACAA1	acetyl-CoA acyltransferase 1 [Source:HGNC Symbol;Acc:82]
ENSG00000132142	ACACA	acetyl-CoA carboxylase alpha [Source:HGNC Symbol;Acc:84]
ENSG00000111271	ACAD10	acyl-CoA dehydrogenase family, member 10 [Source:HGNC Symbol;Acc:21597]
ENSG00000240303	ACAD11	acyl-CoA dehydrogenase family, member 11 [Source:HGNC Symbol;Acc:30211]
ENSG00000151498	ACAD8	acyl-CoA dehydrogenase family, member 8 [Source:HGNC Symbol;Acc:87]
ENSG00000177646	ACAD9	acyl-CoA dehydrogenase family, member 9 [Source:HGNC Symbol;Acc:21497]
ENSG00000117054	ACADM	acyl-CoA dehydrogenase, C-4 to C-12 straight chain [Source:HGNC Symbol;Acc:89]
ENSG00000122971	ACADS	acyl-CoA dehydrogenase, C-2 to C-3 short chain [Source:HGNC Symbol;Acc:90]
ENSG00000196177	ACADSB	acyl-CoA dehydrogenase, short/branched chain [Source:HGNC Symbol;Acc:91]
ENSG00000072778	ACADVL	acyl-CoA dehydrogenase, very long chain [Source:HGNC Symbol;Acc:92]
ENSG00000114331	ACAP2	ArfGAP with coiled-coil, ankyrin repeat and PH domains 2 [Source:HGNC Symbol;Acc:16469]
ENSG00000131584	ACAP3	ArfGAP with coiled-coil, ankyrin repeat and PH domains 3 [Source:HGNC Symbol;Acc:16754]
ENSG00000075239	ACAT1	acetyl-CoA acetyltransferase 1 [Source:HGNC Symbol;Acc:93]
ENSG00000120437	ACAT2	acetyl-CoA acetyltransferase 2 [Source:HGNC Symbol;Acc:94]
ENSG00000182827	ACBD3	acyl-CoA binding domain containing 3 [Source:HGNC Symbol;Acc:15453]
ENSG00000181513	ACBD4	acyl-CoA binding domain containing 4 [Source:HGNC Symbol;Acc:23337]
ENSG00000107897	ACBD5	acyl-CoA binding domain containing 5 [Source:HGNC Symbol;Acc:23338]
ENSG00000135847	ACBD6	acyl-CoA binding domain containing 6 [Source:HGNC Symbol;Acc:23339]
ENSG00000110455	ACCS	1-aminocyclopropane-1-carboxylate synthase homolog (Arabidopsis)(non-functional) [Source:HGNC Symbol;Acc:23989]
ENSG00000102977	ACD	adrenocortical dysplasia homolog (mouse) [Source:HGNC Symbol;Acc:25070]
ENSG00000159640	ACE	angiotensin I converting enzyme [Source:HGNC Symbol;Acc:2707]
ENSG00000078124	ACER3	alkaline ceramidase 3 [Source:HGNC Symbol;Acc:16066]
ENSG00000100813	ACIN1	apoptotic chromatin condensation inducer 1 [Source:HGNC Symbol;Acc:17066]
ENSG00000144476	ACKR3	atypical chemokine receptor 3 [Source:HGNC Symbol;Acc:23692]
ENSG00000131473	ACLY	ATP citrate lyase [Source:HGNC Symbol;Acc:115]
ENSG00000196636	ACN9	ACN9 homolog (S. cerevisiae) [Source:HGNC Symbol;Acc:21752]
ENSG00000122729	ACO1	aconitase 1, soluble [Source:HGNC Symbol;Acc:117]
ENSG00000100412	ACO2	aconitase 2, mitochondrial [Source:HGNC Symbol;Acc:118]
ENSG00000112304	ACOT13	acyl-CoA thioesterase 13 [Source:HGNC Symbol;Acc:20999]
ENSG00000119673	ACOT2	acyl-CoA thioesterase 2 [Source:HGNC Symbol;Acc:18431]
ENSG00000097021	ACOT7	acyl-CoA thioesterase 7 [Source:HGNC Symbol;Acc:24157]
ENSG00000101473	ACOT8	acyl-CoA thioesterase 8 [Source:HGNC Symbol;Acc:15919]
ENSG00000123130	ACOT9	acyl-CoA thioesterase 9 [Source:HGNC Symbol;Acc:17152]
ENSG00000161533	ACOX1	acyl-CoA oxidase 1, palmitoyl [Source:HGNC Symbol;Acc:119]
ENSG00000168306	ACOX2	acyl-CoA oxidase 2, branched chain [Source:HGNC Symbol;Acc:120]
ENSG00000087008	ACOX3	acyl-CoA oxidase 3, pristanoyl [Source:HGNC Symbol;Acc:121]
ENSG00000143727	ACP1	acid phosphatase 1, soluble [Source:HGNC Symbol;Acc:122]
ENSG00000134575	ACP2	acid phosphatase 2, lysosomal [Source:HGNC Symbol;Acc:123]
ENSG00000162836	ACP6	acid phosphatase 6, lysophosphatidic [Source:HGNC Symbol;Acc:29609]
ENSG00000155893	ACPL2	acid phosphatase-like 2 [Source:HGNC Symbol;Acc:26303]
ENSG00000167107	ACSF2	acyl-CoA synthetase family member 2 [Source:HGNC Symbol;Acc:26101]
ENSG00000176715	ACSF3	acyl-CoA synthetase family member 3 [Source:HGNC Symbol;Acc:27288]
ENSG00000151726	ACSL1	acyl-CoA synthetase long-chain family member 1 [Source:HGNC Symbol;Acc:3569]
ENSG00000123983	ACSL3	acyl-CoA synthetase long-chain family member 3 [Source:HGNC Symbol;Acc:3570]
ENSG00000068366	ACSL4	acyl-CoA synthetase long-chain family member 4 [Source:HGNC Symbol;Acc:3571]
ENSG00000197142	ACSL5	acyl-CoA synthetase long-chain family member 5 [Source:HGNC Symbol;Acc:16526]
ENSG00000154930	ACSS1	acyl-CoA synthetase short-chain family member 1 [Source:HGNC Symbol;Acc:16091]
ENSG00000131069	ACSS2	acyl-CoA synthetase short-chain family member 2 [Source:HGNC Symbol;Acc:15814]
ENSG00000107796	ACTA2	actin, alpha 2, smooth muscle, aorta [Source:HGNC Symbol;Acc:130]
ENSG00000075624	ACTB	actin, beta [Source:HGNC Symbol;Acc:132]
ENSG00000184009	ACTG1	actin, gamma 1 [Source:HGNC Symbol;Acc:144]
ENSG00000136518	ACTL6A	actin-like 6A [Source:HGNC Symbol;Acc:24124]
ENSG00000072110	ACTN1	actinin, alpha 1 [Source:HGNC Symbol;Acc:163]
ENSG00000130402	ACTN4	actinin, alpha 4 [Source:HGNC Symbol;Acc:166]
ENSG00000131966	ACTR10	actin-related protein 10 homolog (S. cerevisiae) [Source:HGNC Symbol;Acc:17372]
ENSG00000138107	ACTR1A	ARP1 actin-related protein 1 homolog A, centractin alpha (yeast) [Source:HGNC Symbol;Acc:167]
ENSG00000115073	ACTR1B	ARP1 actin-related protein 1 homolog B, centractin beta (yeast) [Source:HGNC Symbol;Acc:168]
ENSG00000138071	ACTR2	ARP2 actin-related protein 2 homolog (yeast) [Source:HGNC Symbol;Acc:169]
ENSG00000115091	ACTR3	ARP3 actin-related protein 3 homolog (yeast) [Source:HGNC Symbol;Acc:170]
ENSG00000133627	ACTR3B	ARP3 actin-related protein 3 homolog B (yeast) [Source:HGNC Symbol;Acc:17256]
ENSG00000101442	ACTR5	ARP5 actin-related protein 5 homolog (yeast) [Source:HGNC Symbol;Acc:14671]
ENSG00000075089	ACTR6	ARP6 actin-related protein 6 homolog (yeast) [Source:HGNC Symbol;Acc:24025]
ENSG00000113812	ACTR8	ARP8 actin-related protein 8 homolog (yeast) [Source:HGNC Symbol;Acc:14672]
ENSG00000115170	ACVR1	activin A receptor, type I [Source:HGNC Symbol;Acc:171]
ENSG00000135503	ACVR1B	activin A receptor, type IB [Source:HGNC Symbol;Acc:172]
ENSG00000121989	ACVR2A	activin A receptor, type IIA [Source:HGNC Symbol;Acc:173]
ENSG00000243989	ACY1	aminoacylase 1 [Source:HGNC Symbol;Acc:177]
ENSG00000119640	ACYP1	acylphosphatase 1, erythrocyte (common) type [Source:HGNC Symbol;Acc:179]
ENSG00000170634	ACYP2	acylphosphatase 2, muscle type [Source:HGNC Symbol;Acc:180]
ENSG00000196839	ADA	adenosine deaminase [Source:HGNC Symbol;Acc:186]
ENSG00000168803	ADAL	adenosine deaminase-like [Source:HGNC Symbol;Acc:31853]
ENSG00000137845	ADAM10	ADAM metallopeptidase domain 10 [Source:HGNC Symbol;Acc:188]
ENSG00000143537	ADAM15	ADAM metallopeptidase domain 15 [Source:HGNC Symbol;Acc:193]
ENSG00000151694	ADAM17	ADAM metallopeptidase domain 17 [Source:HGNC Symbol;Acc:195]
ENSG00000168615	ADAM9	ADAM metallopeptidase domain 9 [Source:HGNC Symbol;Acc:216]
ENSG00000154734	ADAMTS1	ADAM metallopeptidase with thrombospondin type 1 motif, 1 [Source:HGNC Symbol;Acc:217]
ENSG00000160710	ADAR	adenosine deaminase, RNA-specific [Source:HGNC Symbol;Acc:225]
ENSG00000065457	ADAT1	adenosine deaminase, tRNA-specific 1 [Source:HGNC Symbol;Acc:228]
ENSG00000063761	ADCK1	aarF domain containing kinase 1 [Source:HGNC Symbol;Acc:19038]
ENSG00000133597	ADCK2	aarF domain containing kinase 2 [Source:HGNC Symbol;Acc:19039]
ENSG00000163050	ADCK3	aarF domain containing kinase 3 [Source:HGNC Symbol;Acc:16812]
ENSG00000123815	ADCK4	aarF domain containing kinase 4 [Source:HGNC Symbol;Acc:19041]
ENSG00000173137	ADCK5	aarF domain containing kinase 5 [Source:HGNC Symbol;Acc:21738]
ENSG00000138031	ADCY3	adenylate cyclase 3 [Source:HGNC Symbol;Acc:234]
ENSG00000129467	ADCY4	adenylate cyclase 4 [Source:HGNC Symbol;Acc:235]
ENSG00000174233	ADCY6	adenylate cyclase 6 [Source:HGNC Symbol;Acc:237]
ENSG00000162104	ADCY9	adenylate cyclase 9 [Source:HGNC Symbol;Acc:240]
ENSG00000087274	ADD1	adducin 1 (alpha) [Source:HGNC Symbol;Acc:243]
ENSG00000148700	ADD3	adducin 3 (gamma) [Source:HGNC Symbol;Acc:245]
ENSG00000197894	ADH5	alcohol dehydrogenase 5 (class III), chi polypeptide [Source:HGNC Symbol;Acc:253]
ENSG00000147576	ADHFE1	alcohol dehydrogenase, iron containing, 1 [Source:HGNC Symbol;Acc:16354]
ENSG00000182551	ADI1	acireductone dioxygenase 1 [Source:HGNC Symbol;Acc:30576]
ENSG00000159346	ADIPOR1	adiponectin receptor 1 [Source:HGNC Symbol;Acc:24040]
ENSG00000006831	ADIPOR2	adiponectin receptor 2 [Source:HGNC Symbol;Acc:24041]
ENSG00000148671	ADIRF	adipogenesis regulatory factor [Source:HGNC Symbol;Acc:24043]
ENSG00000156110	ADK	adenosine kinase [Source:HGNC Symbol;Acc:257]
ENSG00000101126	ADNP	activity-dependent neuroprotector homeobox [Source:HGNC Symbol;Acc:15766]
ENSG00000101544	ADNP2	ADNP homeobox 2 [Source:HGNC Symbol;Acc:23803]
ENSG00000181915	ADO	2-aminoethanethiol (cysteamine) dioxygenase [Source:HGNC Symbol;Acc:23506]
ENSG00000159322	ADPGK	ADP-dependent glucokinase [Source:HGNC Symbol;Acc:25250]
ENSG00000116863	ADPRHL2	ADP-ribosylhydrolase like 2 [Source:HGNC Symbol;Acc:21304]
ENSG00000170222	ADPRM	ADP-ribose/CDP-alcohol diphosphatase, manganese-dependent [Source:HGNC Symbol;Acc:30925]
ENSG00000173020	ADRBK1	adrenergic, beta, receptor kinase 1 [Source:HGNC Symbol;Acc:289]
ENSG00000100077	ADRBK2	adrenergic, beta, receptor kinase 2 [Source:HGNC Symbol;Acc:290]
ENSG00000130706	ADRM1	adhesion regulating molecule 1 [Source:HGNC Symbol;Acc:15759]
ENSG00000239900	ADSL	adenylosuccinate lyase [Source:HGNC Symbol;Acc:291]
ENSG00000035687	ADSS	adenylosuccinate synthase [Source:HGNC Symbol;Acc:292]
ENSG00000106624	AEBP1	AE binding protein 1 [Source:HGNC Symbol;Acc:303]
ENSG00000139154	AEBP2	AE binding protein 2 [Source:HGNC Symbol;Acc:24051]
ENSG00000181026	AEN	apoptosis enhancing nuclease [Source:HGNC Symbol;Acc:25722]
ENSG00000104964	AES	amino-terminal enhancer of split [Source:HGNC Symbol;Acc:307]
ENSG00000172493	AFF1	AF4/FMR2 family, member 1 [Source:HGNC Symbol;Acc:7135]
ENSG00000072364	AFF4	AF4/FMR2 family, member 4 [Source:HGNC Symbol;Acc:17869]
ENSG00000141385	AFG3L2	AFG3 ATPase family member 3-like 2 (S. cerevisiae) [Source:HGNC Symbol;Acc:315]
ENSG00000183077	AFMID	arylformamidase [Source:HGNC Symbol;Acc:20910]
ENSG00000119844	AFTPH	aftiphilin [Source:HGNC Symbol;Acc:25951]
ENSG00000038002	AGA	aspartylglucosaminidase [Source:HGNC Symbol;Acc:318]
ENSG00000157985	AGAP1	ArfGAP with GTPase domain, ankyrin repeat and PH domain 1 [Source:HGNC Symbol;Acc:16922]
ENSG00000133612	AGAP3	ArfGAP with GTPase domain, ankyrin repeat and PH domain 3 [Source:HGNC Symbol;Acc:16923]
ENSG00000173744	AGFG1	ArfGAP with FG repeats 1 [Source:HGNC Symbol;Acc:5175]
ENSG00000164252	AGGF1	angiogenic factor with G patch and FHA domains 1 [Source:HGNC Symbol;Acc:24684]
ENSG00000006530	AGK	acylglycerol kinase [Source:HGNC Symbol;Acc:21869]
ENSG00000162688	AGL	amylo-alpha-1, 6-glucosidase, 4-alpha-glucanotransferase [Source:HGNC Symbol;Acc:321]
ENSG00000092847	AGO1	argonaute RISC catalytic component 1 [Source:HGNC Symbol;Acc:3262]
ENSG00000123908	AGO2	argonaute RISC catalytic component 2 [Source:HGNC Symbol;Acc:3263]
ENSG00000126070	AGO3	argonaute RISC catalytic component 3 [Source:HGNC Symbol;Acc:18421]
ENSG00000134698	AGO4	argonaute RISC catalytic component 4 [Source:HGNC Symbol;Acc:18424]
ENSG00000204310	AGPAT1	1-acylglycerol-3-phosphate O-acyltransferase 1 [Source:HGNC Symbol;Acc:324]
ENSG00000169692	AGPAT2	1-acylglycerol-3-phosphate O-acyltransferase 2 [Source:HGNC Symbol;Acc:325]
ENSG00000160216	AGPAT3	1-acylglycerol-3-phosphate O-acyltransferase 3 [Source:HGNC Symbol;Acc:326]
ENSG00000155189	AGPAT5	1-acylglycerol-3-phosphate O-acyltransferase 5 [Source:HGNC Symbol;Acc:20886]
ENSG00000158669	AGPAT6	1-acylglycerol-3-phosphate O-acyltransferase 6 [Source:HGNC Symbol;Acc:20880]
ENSG00000018510	AGPS	alkylglycerone phosphate synthase [Source:HGNC Symbol;Acc:327]
ENSG00000188157	AGRN	agrin [Source:HGNC Symbol;Acc:329]
ENSG00000135049	AGTPBP1	ATP/GTP binding protein 1 [Source:HGNC Symbol;Acc:17258]
ENSG00000177674	AGTRAP	angiotensin II receptor-associated protein [Source:HGNC Symbol;Acc:13539]
ENSG00000153207	AHCTF1	AT hook containing transcription factor 1 [Source:HGNC Symbol;Acc:24618]
ENSG00000101444	AHCY	adenosylhomocysteinase [Source:HGNC Symbol;Acc:343]
ENSG00000168710	AHCYL1	adenosylhomocysteinase-like 1 [Source:HGNC Symbol;Acc:344]
ENSG00000158467	AHCYL2	adenosylhomocysteinase-like 2 [Source:HGNC Symbol;Acc:22204]
ENSG00000126705	AHDC1	AT hook, DNA binding motif, containing 1 [Source:HGNC Symbol;Acc:25230]
ENSG00000135541	AHI1	Abelson helper integration site 1 [Source:HGNC Symbol;Acc:21575]
ENSG00000124942	AHNAK	AHNAK nucleoprotein [Source:HGNC Symbol;Acc:347]
ENSG00000106546	AHR	aryl hydrocarbon receptor [Source:HGNC Symbol;Acc:348]
ENSG00000100591	AHSA1	AHA1, activator of heat shock 90kDa protein ATPase homolog 1 (yeast) [Source:HGNC Symbol;Acc:1189]
ENSG00000173209	AHSA2	AHA1, activator of heat shock 90kDa protein ATPase homolog 2 (yeast) [Source:HGNC Symbol;Acc:20437]
ENSG00000186063	AIDA	axin interactor, dorsalization associated [Source:HGNC Symbol;Acc:25761]
ENSG00000204472	AIF1	allograft inflammatory factor 1 [Source:HGNC Symbol;Acc:352]
ENSG00000156709	AIFM1	apoptosis-inducing factor, mitochondrion-associated, 1 [Source:HGNC Symbol;Acc:8768]
ENSG00000146416	AIG1	androgen-induced 1 [Source:HGNC Symbol;Acc:21607]
ENSG00000164022	AIMP1	aminoacyl tRNA synthetase complex-interacting multifunctional protein 1 [Source:HGNC Symbol;Acc:10648]
ENSG00000106305	AIMP2	aminoacyl tRNA synthetase complex-interacting multifunctional protein 2 [Source:HGNC Symbol;Acc:20609]
ENSG00000110711	AIP	aryl hydrocarbon receptor interacting protein [Source:HGNC Symbol;Acc:358]
ENSG00000106992	AK1	adenylate kinase 1 [Source:HGNC Symbol;Acc:361]
ENSG00000004455	AK2	adenylate kinase 2 [Source:HGNC Symbol;Acc:362]
ENSG00000147853	AK3	adenylate kinase 3 [Source:HGNC Symbol;Acc:17376]
ENSG00000121057	AKAP1	A kinase (PRKA) anchor protein 1 [Source:HGNC Symbol;Acc:367]
ENSG00000108599	AKAP10	A kinase (PRKA) anchor protein 10 [Source:HGNC Symbol;Acc:368]
ENSG00000023516	AKAP11	A kinase (PRKA) anchor protein 11 [Source:HGNC Symbol;Acc:369]
ENSG00000131016	AKAP12	A kinase (PRKA) anchor protein 12 [Source:HGNC Symbol;Acc:370]
ENSG00000170776	AKAP13	A kinase (PRKA) anchor protein 13 [Source:HGNC Symbol;Acc:371]
ENSG00000241978	AKAP2	A kinase (PRKA) anchor protein 2 [Source:HGNC Symbol;Acc:372]
ENSG00000118507	AKAP7	A kinase (PRKA) anchor protein 7 [Source:HGNC Symbol;Acc:377]
ENSG00000105127	AKAP8	A kinase (PRKA) anchor protein 8 [Source:HGNC Symbol;Acc:378]
ENSG00000011243	AKAP8L	A kinase (PRKA) anchor protein 8-like [Source:HGNC Symbol;Acc:29857]
ENSG00000127914	AKAP9	A kinase (PRKA) anchor protein (yotiao) 9 [Source:HGNC Symbol;Acc:379]
ENSG00000166452	AKIP1	A kinase (PRKA) interacting protein 1 [Source:HGNC Symbol;Acc:1170]
ENSG00000174574	AKIRIN1	akirin 1 [Source:HGNC Symbol;Acc:25744]
ENSG00000135334	AKIRIN2	akirin 2 [Source:HGNC Symbol;Acc:21407]
ENSG00000117448	AKR1A1	aldo-keto reductase family 1, member A1 (aldehyde reductase) [Source:HGNC Symbol;Acc:380]
ENSG00000085662	AKR1B1	aldo-keto reductase family 1, member B1 (aldose reductase) [Source:HGNC Symbol;Acc:381]
ENSG00000196139	AKR1C3	aldo-keto reductase family 1, member C3 [Source:HGNC Symbol;Acc:386]
ENSG00000053371	AKR7A2	aldo-keto reductase family 7, member A2 (aflatoxin aldehyde reductase) [Source:HGNC Symbol;Acc:389]
ENSG00000142208	AKT1	v-akt murine thymoma viral oncogene homolog 1 [Source:HGNC Symbol;Acc:391]
ENSG00000204673	AKT1S1	AKT1 substrate 1 (proline-rich) [Source:HGNC Symbol;Acc:28426]
ENSG00000105221	AKT2	v-akt murine thymoma viral oncogene homolog 2 [Source:HGNC Symbol;Acc:392]
ENSG00000117020	AKT3	v-akt murine thymoma viral oncogene homolog 3 [Source:HGNC Symbol;Acc:393]
ENSG00000166971	AKTIP	AKT interacting protein [Source:HGNC Symbol;Acc:16710]
ENSG00000148218	ALAD	aminolevulinate dehydratase [Source:HGNC Symbol;Acc:395]
ENSG00000023330	ALAS1	aminolevulinate, delta-, synthase 1 [Source:HGNC Symbol;Acc:396]
ENSG00000170017	ALCAM	activated leukocyte cell adhesion molecule [Source:HGNC Symbol;Acc:400]
ENSG00000059573	ALDH18A1	aldehyde dehydrogenase 18 family, member A1 [Source:HGNC Symbol;Acc:9722]
ENSG00000165092	ALDH1A1	aldehyde dehydrogenase 1 family, member A1 [Source:HGNC Symbol;Acc:402]
ENSG00000137124	ALDH1B1	aldehyde dehydrogenase 1 family, member B1 [Source:HGNC Symbol;Acc:407]
ENSG00000111275	ALDH2	aldehyde dehydrogenase 2 family (mitochondrial) [Source:HGNC Symbol;Acc:404]
ENSG00000072210	ALDH3A2	aldehyde dehydrogenase 3 family, member A2 [Source:HGNC Symbol;Acc:403]
ENSG00000112294	ALDH5A1	aldehyde dehydrogenase 5 family, member A1 [Source:HGNC Symbol;Acc:408]
ENSG00000119711	ALDH6A1	aldehyde dehydrogenase 6 family, member A1 [Source:HGNC Symbol;Acc:7179]
ENSG00000164904	ALDH7A1	aldehyde dehydrogenase 7 family, member A1 [Source:HGNC Symbol;Acc:877]
ENSG00000143149	ALDH9A1	aldehyde dehydrogenase 9 family, member A1 [Source:HGNC Symbol;Acc:412]
ENSG00000149925	ALDOA	aldolase A, fructose-bisphosphate [Source:HGNC Symbol;Acc:414]
ENSG00000033011	ALG1	ALG1, chitobiosyldiphosphodolichol beta-mannosyltransferase [Source:HGNC Symbol;Acc:18294]
ENSG00000175548	ALG10B	ALG10B, alpha-1,2-glucosyltransferase [Source:HGNC Symbol;Acc:31088]
ENSG00000253710	ALG11	ALG11, alpha-1,2-mannosyltransferase [Source:HGNC Symbol;Acc:32456]
ENSG00000182858	ALG12	ALG12, alpha-1,6-mannosyltransferase [Source:HGNC Symbol;Acc:19358]
ENSG00000101901	ALG13	ALG13, UDP-N-acetylglucosaminyltransferase subunit [Source:HGNC Symbol;Acc:30881]
ENSG00000172339	ALG14	ALG14, UDP-N-acetylglucosaminyltransferase subunit [Source:HGNC Symbol;Acc:28287]
ENSG00000119523	ALG2	ALG2, alpha-1,3/1,6-mannosyltransferase [Source:HGNC Symbol;Acc:23159]
ENSG00000214160	ALG3	ALG3, alpha-1,3- mannosyltransferase [Source:HGNC Symbol;Acc:23056]
ENSG00000120697	ALG5	ALG5, dolichyl-phosphate beta-glucosyltransferase [Source:HGNC Symbol;Acc:20266]
ENSG00000088035	ALG6	ALG6, alpha-1,3-glucosyltransferase [Source:HGNC Symbol;Acc:23157]
ENSG00000159063	ALG8	ALG8, alpha-1,3-glucosyltransferase [Source:HGNC Symbol;Acc:23161]
ENSG00000086848	ALG9	ALG9, alpha-1,2-mannosyltransferase [Source:HGNC Symbol;Acc:15672]
ENSG00000100601	ALKBH1	alkB, alkylation repair homolog 1 (E. coli) [Source:HGNC Symbol;Acc:17911]
ENSG00000189046	ALKBH2	alkB, alkylation repair homolog 2 (E. coli) [Source:HGNC Symbol;Acc:32487]
ENSG00000166199	ALKBH3	alkB, alkylation repair homolog 3 (E. coli) [Source:HGNC Symbol;Acc:30141]
ENSG00000160993	ALKBH4	alkB, alkylation repair homolog 4 (E. coli) [Source:HGNC Symbol;Acc:21900]
ENSG00000091542	ALKBH5	alkB, alkylation repair homolog 5 (E. coli) [Source:HGNC Symbol;Acc:25996]
ENSG00000239382	ALKBH6	alkB, alkylation repair homolog 6 (E. coli) [Source:HGNC Symbol;Acc:28243]
ENSG00000125652	ALKBH7	alkB, alkylation repair homolog 7 (E. coli) [Source:HGNC Symbol;Acc:21306]
ENSG00000116127	ALMS1	Alstrom syndrome 1 [Source:HGNC Symbol;Acc:428]
ENSG00000215067	ALOX12-AS1	ALOX12 antisense RNA 1 [Source:HGNC Symbol;Acc:HGNC:51342]
ENSG00000132965	ALOX5AP	arachidonate 5-lipoxygenase-activating protein [Source:HGNC Symbol;Acc:436]
ENSG00000073331	ALPK1	alpha-kinase 1 [Source:HGNC Symbol;Acc:20917]
ENSG00000003393	ALS2	amyotrophic lateral sclerosis 2 (juvenile) [Source:HGNC Symbol;Acc:443]
ENSG00000183684	ALYREF	Aly/REF export factor [Source:HGNC Symbol;Acc:19071]
ENSG00000242110	AMACR	alpha-methylacyl-CoA racemase [Source:HGNC Symbol;Acc:451]
ENSG00000110497	AMBRA1	autophagy/beclin-1 regulator 1 [Source:HGNC Symbol;Acc:25990]
ENSG00000123505	AMD1	adenosylmethionine decarboxylase 1 [Source:HGNC Symbol;Acc:457]
ENSG00000162066	AMDHD2	amidohydrolase domain containing 2 [Source:HGNC Symbol;Acc:24262]
ENSG00000159461	AMFR	autocrine motility factor receptor, E3 ubiquitin protein ligase [Source:HGNC Symbol;Acc:463]
ENSG00000151743	AMN1	antagonist of mitotic exit network 1 homolog (S. cerevisiae) [Source:HGNC Symbol;Acc:27281]
ENSG00000166025	AMOTL1	angiomotin like 1 [Source:HGNC Symbol;Acc:17811]
ENSG00000114019	AMOTL2	angiomotin like 2 [Source:HGNC Symbol;Acc:17812]
ENSG00000116337	AMPD2	adenosine monophosphate deaminase 2 [Source:HGNC Symbol;Acc:469]
ENSG00000196704	AMZ2	archaelysin family metallopeptidase 2 [Source:HGNC Symbol;Acc:28041]
ENSG00000153107	ANAPC1	anaphase promoting complex subunit 1 [Source:HGNC Symbol;Acc:19988]
ENSG00000164162	ANAPC10	anaphase promoting complex subunit 10 [Source:HGNC Symbol;Acc:24077]
ENSG00000141552	ANAPC11	anaphase promoting complex subunit 11 [Source:HGNC Symbol;Acc:14452]
ENSG00000129055	ANAPC13	anaphase promoting complex subunit 13 [Source:HGNC Symbol;Acc:24540]
ENSG00000110200	ANAPC15	anaphase promoting complex subunit 15 [Source:HGNC Symbol;Acc:24531]
ENSG00000166295	ANAPC16	anaphase promoting complex subunit 16 [Source:HGNC Symbol;Acc:26976]
ENSG00000176248	ANAPC2	anaphase promoting complex subunit 2 [Source:HGNC Symbol;Acc:19989]
ENSG00000053900	ANAPC4	anaphase promoting complex subunit 4 [Source:HGNC Symbol;Acc:19990]
ENSG00000089053	ANAPC5	anaphase promoting complex subunit 5 [Source:HGNC Symbol;Acc:15713]
ENSG00000196510	ANAPC7	anaphase promoting complex subunit 7 [Source:HGNC Symbol;Acc:17380]
ENSG00000013523	ANGEL1	angel homolog 1 (Drosophila) [Source:HGNC Symbol;Acc:19961]
ENSG00000174606	ANGEL2	angel homolog 2 (Drosophila) [Source:HGNC Symbol;Acc:30534]
ENSG00000136859	ANGPTL2	angiopoietin-like 2 [Source:HGNC Symbol;Acc:490]
ENSG00000151150	ANK3	ankyrin 3, node of Ranvier (ankyrin G) [Source:HGNC Symbol;Acc:494]
ENSG00000185722	ANKFY1	ankyrin repeat and FYVE domain containing 1 [Source:HGNC Symbol;Acc:20763]
ENSG00000154122	ANKH	ANKH inorganic pyrophosphate transport regulator [Source:HGNC Symbol;Acc:15492]
ENSG00000131503	ANKHD1	ankyrin repeat and KH domain containing 1 [Source:HGNC Symbol;Acc:24714]
ENSG00000001629	ANKIB1	ankyrin repeat and IBR domain containing 1 [Source:HGNC Symbol;Acc:22215]
ENSG00000176915	ANKLE2	ankyrin repeat and LEM domain containing 2 [Source:HGNC Symbol;Acc:29101]
ENSG00000106524	ANKMY2	ankyrin repeat and MYND domain containing 2 [Source:HGNC Symbol;Acc:25370]
ENSG00000164331	ANKRA2	ankyrin repeat, family A (RFXANK-like), 2 [Source:HGNC Symbol;Acc:13208]
ENSG00000088448	ANKRD10	ankyrin repeat domain 10 [Source:HGNC Symbol;Acc:20265]
ENSG00000167522	ANKRD11	ankyrin repeat domain 11 [Source:HGNC Symbol;Acc:21316]
ENSG00000101745	ANKRD12	ankyrin repeat domain 12 [Source:HGNC Symbol;Acc:29135]
ENSG00000076513	ANKRD13A	ankyrin repeat domain 13A [Source:HGNC Symbol;Acc:21268]
ENSG00000118454	ANKRD13C	ankyrin repeat domain 13C [Source:HGNC Symbol;Acc:25374]
ENSG00000172932	ANKRD13D	ankyrin repeat domain 13 family, member D [Source:HGNC Symbol;Acc:27880]
ENSG00000134461	ANKRD16	ankyrin repeat domain 16 [Source:HGNC Symbol;Acc:23471]
ENSG00000132466	ANKRD17	ankyrin repeat domain 17 [Source:HGNC Symbol;Acc:23575]
ENSG00000105186	ANKRD27	ankyrin repeat domain 27 (VPS9 domain) [Source:HGNC Symbol;Acc:25310]
ENSG00000206560	ANKRD28	ankyrin repeat domain 28 [Source:HGNC Symbol;Acc:29024]
ENSG00000186352	ANKRD37	ankyrin repeat domain 37 [Source:HGNC Symbol;Acc:29593]
ENSG00000213337	ANKRD39	ankyrin repeat domain 39 [Source:HGNC Symbol;Acc:28640]
ENSG00000154945	ANKRD40	ankyrin repeat domain 40 [Source:HGNC Symbol;Acc:28233]
ENSG00000137494	ANKRD42	ankyrin repeat domain 42 [Source:HGNC Symbol;Acc:26752]
ENSG00000065413	ANKRD44	ankyrin repeat domain 44 [Source:HGNC Symbol;Acc:25259]
ENSG00000186106	ANKRD46	ankyrin repeat domain 46 [Source:HGNC Symbol;Acc:27229]
ENSG00000151458	ANKRD50	ankyrin repeat domain 50 [Source:HGNC Symbol;Acc:29223]
ENSG00000100124	ANKRD54	ankyrin repeat domain 54 [Source:HGNC Symbol;Acc:25185]
ENSG00000135299	ANKRD6	ankyrin repeat domain 6 [Source:HGNC Symbol;Acc:17280]
ENSG00000064999	ANKS1A	ankyrin repeat and sterile alpha motif domain containing 1A [Source:HGNC Symbol;Acc:20961]
ENSG00000163516	ANKZF1	ankyrin repeat and zinc finger domain containing 1 [Source:HGNC Symbol;Acc:25527]
ENSG00000160746	ANO10	anoctamin 10 [Source:HGNC Symbol;Acc:25519]
ENSG00000177119	ANO6	anoctamin 6 [Source:HGNC Symbol;Acc:25240]
ENSG00000140350	ANP32A	acidic (leucine-rich) nuclear phosphoprotein 32 family, member A [Source:HGNC Symbol;Acc:13233]
ENSG00000136938	ANP32B	acidic (leucine-rich) nuclear phosphoprotein 32 family, member B [Source:HGNC Symbol;Acc:16677]
ENSG00000143401	ANP32E	acidic (leucine-rich) nuclear phosphoprotein 32 family, member E [Source:HGNC Symbol;Acc:16673]
ENSG00000169604	ANTXR1	anthrax toxin receptor 1 [Source:HGNC Symbol;Acc:21014]
ENSG00000163297	ANTXR2	anthrax toxin receptor 2 [Source:HGNC Symbol;Acc:21732]
ENSG00000122359	ANXA11	annexin A11 [Source:HGNC Symbol;Acc:535]
ENSG00000196975	ANXA4	annexin A4 [Source:HGNC Symbol;Acc:542]
ENSG00000164111	ANXA5	annexin A5 [Source:HGNC Symbol;Acc:543]
ENSG00000197043	ANXA6	annexin A6 [Source:HGNC Symbol;Acc:544]
ENSG00000138279	ANXA7	annexin A7 [Source:HGNC Symbol;Acc:545]
ENSG00000138660	AP1AR	adaptor-related protein complex 1 associated regulatory protein [Source:HGNC Symbol;Acc:28808]
ENSG00000100280	AP1B1	adaptor-related protein complex 1, beta 1 subunit [Source:HGNC Symbol;Acc:554]
ENSG00000166747	AP1G1	adaptor-related protein complex 1, gamma 1 subunit [Source:HGNC Symbol;Acc:555]
ENSG00000213983	AP1G2	adaptor-related protein complex 1, gamma 2 subunit [Source:HGNC Symbol;Acc:556]
ENSG00000072958	AP1M1	adaptor-related protein complex 1, mu 1 subunit [Source:HGNC Symbol;Acc:13667]
ENSG00000106367	AP1S1	adaptor-related protein complex 1, sigma 1 subunit [Source:HGNC Symbol;Acc:559]
ENSG00000182287	AP1S2	adaptor-related protein complex 1, sigma 2 subunit [Source:HGNC Symbol;Acc:560]
ENSG00000196961	AP2A1	adaptor-related protein complex 2, alpha 1 subunit [Source:HGNC Symbol;Acc:561]
ENSG00000183020	AP2A2	adaptor-related protein complex 2, alpha 2 subunit [Source:HGNC Symbol;Acc:562]
ENSG00000006125	AP2B1	adaptor-related protein complex 2, beta 1 subunit [Source:HGNC Symbol;Acc:563]
ENSG00000161203	AP2M1	adaptor-related protein complex 2, mu 1 subunit [Source:HGNC Symbol;Acc:564]
ENSG00000042753	AP2S1	adaptor-related protein complex 2, sigma 1 subunit [Source:HGNC Symbol;Acc:565]
ENSG00000132842	AP3B1	adaptor-related protein complex 3, beta 1 subunit [Source:HGNC Symbol;Acc:566]
ENSG00000065000	AP3D1	adaptor-related protein complex 3, delta 1 subunit [Source:HGNC Symbol;Acc:568]
ENSG00000185009	AP3M1	adaptor-related protein complex 3, mu 1 subunit [Source:HGNC Symbol;Acc:569]
ENSG00000070718	AP3M2	adaptor-related protein complex 3, mu 2 subunit [Source:HGNC Symbol;Acc:570]
ENSG00000177879	AP3S1	adaptor-related protein complex 3, sigma 1 subunit [Source:HGNC Symbol;Acc:2013]
ENSG00000157823	AP3S2	adaptor-related protein complex 3, sigma 2 subunit [Source:HGNC Symbol;Acc:571]
ENSG00000134262	AP4B1	adaptor-related protein complex 4, beta 1 subunit [Source:HGNC Symbol;Acc:572]
ENSG00000081014	AP4E1	adaptor-related protein complex 4, epsilon 1 subunit [Source:HGNC Symbol;Acc:573]
ENSG00000221838	AP4M1	adaptor-related protein complex 4, mu 1 subunit [Source:HGNC Symbol;Acc:574]
ENSG00000053770	AP5M1	adaptor-related protein complex 5, mu 1 subunit [Source:HGNC Symbol;Acc:20192]
ENSG00000125843	AP5S1	adaptor-related protein complex 5, sigma 1 subunit [Source:HGNC Symbol;Acc:15875]
ENSG00000242802	AP5Z1	adaptor-related protein complex 5, zeta 1 subunit [Source:HGNC Symbol;Acc:22197]
ENSG00000120868	APAF1	apoptotic peptidase activating factor 1 [Source:HGNC Symbol;Acc:576]
ENSG00000011132	APBA3	amyloid beta (A4) precursor protein-binding, family A, member 3 [Source:HGNC Symbol;Acc:580]
ENSG00000163697	APBB2	amyloid beta (A4) precursor protein-binding, family B, member 2 [Source:HGNC Symbol;Acc:582]
ENSG00000113108	APBB3	amyloid beta (A4) precursor protein-binding, family B, member 3 [Source:HGNC Symbol;Acc:20708]
ENSG00000134982	APC	adenomatous polyposis coli [Source:HGNC Symbol;Acc:583]
ENSG00000164062	APEH	acylaminoacyl-peptide hydrolase [Source:HGNC Symbol;Acc:586]
ENSG00000100823	APEX1	APEX nuclease (multifunctional DNA repair enzyme) 1 [Source:HGNC Symbol;Acc:587]
ENSG00000169188	APEX2	APEX nuclease (apurinic/apyrimidinic endonuclease) 2 [Source:HGNC Symbol;Acc:17889]
ENSG00000117362	APH1A	APH1A gamma secretase subunit [Source:HGNC Symbol;Acc:29509]
ENSG00000138613	APH1B	APH1B gamma secretase subunit [Source:HGNC Symbol;Acc:24080]
ENSG00000166181	API5	apoptosis inhibitor 5 [Source:HGNC Symbol;Acc:594]
ENSG00000149089	APIP	APAF1 interacting protein [Source:HGNC Symbol;Acc:17581]
ENSG00000175279	APITD1	apoptosis-inducing, TAF9-like domain 1 [Source:HGNC Symbol;Acc:23163]
ENSG00000084234	APLP2	amyloid beta (A4) precursor-like protein 2 [Source:HGNC Symbol;Acc:598]
ENSG00000101474	APMAP	adipocyte plasma membrane associated protein [Source:HGNC Symbol;Acc:13238]
ENSG00000163382	APOA1BP	apolipoprotein A-I binding protein [Source:HGNC Symbol;Acc:18453]
ENSG00000244509	APOBEC3C	apolipoprotein B mRNA editing enzyme, catalytic polypeptide-like 3C [Source:HGNC Symbol;Acc:17353]
ENSG00000130203	APOE	apolipoprotein E [Source:HGNC Symbol;Acc:613]
ENSG00000100342	APOL1	apolipoprotein L, 1 [Source:HGNC Symbol;Acc:618]
ENSG00000128335	APOL2	apolipoprotein L, 2 [Source:HGNC Symbol;Acc:619]
ENSG00000128284	APOL3	apolipoprotein L, 3 [Source:HGNC Symbol;Acc:14868]
ENSG00000184831	APOO	apolipoprotein O [Source:HGNC Symbol;Acc:28727]
ENSG00000155008	APOOL	apolipoprotein O-like [Source:HGNC Symbol;Acc:24009]
ENSG00000256053	APOPT1	apoptogenic 1, mitochondrial [Source:HGNC Symbol;Acc:20492]
ENSG00000142192	APP	amyloid beta (A4) precursor protein [Source:HGNC Symbol;Acc:620]
ENSG00000062725	APPBP2	amyloid beta precursor protein (cytoplasmic tail) binding protein 2 [Source:HGNC Symbol;Acc:622]
ENSG00000157500	APPL1	adaptor protein, phosphotyrosine interaction, PH domain and leucine zipper containing 1 [Source:HGNC Symbol;Acc:24035]
ENSG00000136044	APPL2	adaptor protein, phosphotyrosine interaction, PH domain and leucine zipper containing 2 [Source:HGNC Symbol;Acc:18242]
ENSG00000198931	APRT	adenine phosphoribosyltransferase [Source:HGNC Symbol;Acc:626]
ENSG00000137074	APTX	aprataxin [Source:HGNC Symbol;Acc:15984]
ENSG00000240583	AQP1	aquaporin 1 (Colton blood group) [Source:HGNC Symbol;Acc:633]
ENSG00000021776	AQR	aquarius homolog (mouse) [Source:HGNC Symbol;Acc:29513]
ENSG00000078061	ARAF	v-raf murine sarcoma 3611 viral oncogene homolog [Source:HGNC Symbol;Acc:646]
ENSG00000186635	ARAP1	ArfGAP with RhoGAP domain, ankyrin repeat and PH domain 1 [Source:HGNC Symbol;Acc:16925]
ENSG00000095139	ARCN1	archain 1 [Source:HGNC Symbol;Acc:649]
ENSG00000119682	AREL1	apoptosis resistant E3 ubiquitin protein ligase 1 [Source:HGNC Symbol;Acc:20363]
ENSG00000143761	ARF1	ADP-ribosylation factor 1 [Source:HGNC Symbol;Acc:652]
ENSG00000134287	ARF3	ADP-ribosylation factor 3 [Source:HGNC Symbol;Acc:654]
ENSG00000168374	ARF4	ADP-ribosylation factor 4 [Source:HGNC Symbol;Acc:655]
ENSG00000004059	ARF5	ADP-ribosylation factor 5 [Source:HGNC Symbol;Acc:658]
ENSG00000165527	ARF6	ADP-ribosylation factor 6 [Source:HGNC Symbol;Acc:659]
ENSG00000101199	ARFGAP1	ADP-ribosylation factor GTPase activating protein 1 [Source:HGNC Symbol;Acc:15852]
ENSG00000149182	ARFGAP2	ADP-ribosylation factor GTPase activating protein 2 [Source:HGNC Symbol;Acc:13504]
ENSG00000242247	ARFGAP3	ADP-ribosylation factor GTPase activating protein 3 [Source:HGNC Symbol;Acc:661]
ENSG00000066777	ARFGEF1	ADP-ribosylation factor guanine nucleotide-exchange factor 1 (brefeldin A-inhibited) [Source:HGNC Symbol;Acc:15772]
ENSG00000124198	ARFGEF2	ADP-ribosylation factor guanine nucleotide-exchange factor 2 (brefeldin A-inhibited) [Source:HGNC Symbol;Acc:15853]
ENSG00000164144	ARFIP1	ADP-ribosylation factor interacting protein 1 [Source:HGNC Symbol;Acc:21496]
ENSG00000132254	ARFIP2	ADP-ribosylation factor interacting protein 2 [Source:HGNC Symbol;Acc:17160]
ENSG00000101246	ARFRP1	ADP-ribosylation factor related protein 1 [Source:HGNC Symbol;Acc:662]
ENSG00000134884	ARGLU1	arginine and glutamate rich 1 [Source:HGNC Symbol;Acc:25482]
ENSG00000175220	ARHGAP1	Rho GTPase activating protein 1 [Source:HGNC Symbol;Acc:673]
ENSG00000071205	ARHGAP10	Rho GTPase activating protein 10 [Source:HGNC Symbol;Acc:26099]
ENSG00000165322	ARHGAP12	Rho GTPase activating protein 12 [Source:HGNC Symbol;Acc:16348]
ENSG00000075884	ARHGAP15	Rho GTPase activating protein 15 [Source:HGNC Symbol;Acc:21030]
ENSG00000140750	ARHGAP17	Rho GTPase activating protein 17 [Source:HGNC Symbol;Acc:18239]
ENSG00000146376	ARHGAP18	Rho GTPase activating protein 18 [Source:HGNC Symbol;Acc:21035]
ENSG00000107863	ARHGAP21	Rho GTPase activating protein 21 [Source:HGNC Symbol;Acc:23725]
ENSG00000225485	ARHGAP23	Rho GTPase activating protein 23 [Source:HGNC Symbol;Acc:29293]
ENSG00000138639	ARHGAP24	Rho GTPase activating protein 24 [Source:HGNC Symbol;Acc:25361]
ENSG00000145819	ARHGAP26	Rho GTPase activating protein 26 [Source:HGNC Symbol;Acc:17073]
ENSG00000159314	ARHGAP27	Rho GTPase activating protein 27 [Source:HGNC Symbol;Acc:31813]
ENSG00000137962	ARHGAP29	Rho GTPase activating protein 29 [Source:HGNC Symbol;Acc:30207]
ENSG00000031081	ARHGAP31	Rho GTPase activating protein 31 [Source:HGNC Symbol;Acc:29216]
ENSG00000089820	ARHGAP4	Rho GTPase activating protein 4 [Source:HGNC Symbol;Acc:674]
ENSG00000123329	ARHGAP9	Rho GTPase activating protein 9 [Source:HGNC Symbol;Acc:14130]
ENSG00000141522	ARHGDIA	Rho GDP dissociation inhibitor (GDI) alpha [Source:HGNC Symbol;Acc:678]
ENSG00000111348	ARHGDIB	Rho GDP dissociation inhibitor (GDI) beta [Source:HGNC Symbol;Acc:679]
ENSG00000076928	ARHGEF1	Rho guanine nucleotide exchange factor (GEF) 1 [Source:HGNC Symbol;Acc:681]
ENSG00000074964	ARHGEF10L	Rho guanine nucleotide exchange factor (GEF) 10-like [Source:HGNC Symbol;Acc:25540]
ENSG00000132694	ARHGEF11	Rho guanine nucleotide exchange factor (GEF) 11 [Source:HGNC Symbol;Acc:14580]
ENSG00000110237	ARHGEF17	Rho guanine nucleotide exchange factor (GEF) 17 [Source:HGNC Symbol;Acc:21726]
ENSG00000104880	ARHGEF18	Rho/Rac guanine nucleotide exchange factor (GEF) 18 [Source:HGNC Symbol;Acc:17090]
ENSG00000116584	ARHGEF2	Rho/Rac guanine nucleotide exchange factor (GEF) 2 [Source:HGNC Symbol;Acc:682]
ENSG00000240771	ARHGEF25	Rho guanine nucleotide exchange factor (GEF) 25 [Source:HGNC Symbol;Acc:30275]
ENSG00000163947	ARHGEF3	Rho guanine nucleotide exchange factor (GEF) 3 [Source:HGNC Symbol;Acc:683]
ENSG00000165801	ARHGEF40	Rho guanine nucleotide exchange factor (GEF) 40 [Source:HGNC Symbol;Acc:25516]
ENSG00000129675	ARHGEF6	Rac/Cdc42 guanine nucleotide exchange factor (GEF) 6 [Source:HGNC Symbol;Acc:685]
ENSG00000102606	ARHGEF7	Rho guanine nucleotide exchange factor (GEF) 7 [Source:HGNC Symbol;Acc:15607]
ENSG00000131089	ARHGEF9	Cdc42 guanine nucleotide exchange factor (GEF) 9 [Source:HGNC Symbol;Acc:14561]
ENSG00000117713	ARID1A	AT rich interactive domain 1A (SWI-like) [Source:HGNC Symbol;Acc:11110]
ENSG00000049618	ARID1B	AT rich interactive domain 1B (SWI1-like) [Source:HGNC Symbol;Acc:18040]
ENSG00000189079	ARID2	AT rich interactive domain 2 (ARID, RFX-like) [Source:HGNC Symbol;Acc:18037]
ENSG00000032219	ARID4A	AT rich interactive domain 4A (RBP1-like) [Source:HGNC Symbol;Acc:9885]
ENSG00000054267	ARID4B	AT rich interactive domain 4B (RBP1-like) [Source:HGNC Symbol;Acc:15550]
ENSG00000196843	ARID5A	AT rich interactive domain 5A (MRF1-like) [Source:HGNC Symbol;Acc:17361]
ENSG00000150347	ARID5B	AT rich interactive domain 5B (MRF1-like) [Source:HGNC Symbol;Acc:17362]
ENSG00000166233	ARIH1	ariadne homolog, ubiquitin-conjugating enzyme E2 binding protein, 1 (Drosophila) [Source:HGNC Symbol;Acc:689]
ENSG00000177479	ARIH2	ariadne homolog 2 (Drosophila) [Source:HGNC Symbol;Acc:690]
ENSG00000120805	ARL1	ADP-ribosylation factor-like 1 [Source:HGNC Symbol;Acc:692]
ENSG00000169379	ARL13B	ADP-ribosylation factor-like 13B [Source:HGNC Symbol;Acc:25419]
ENSG00000152219	ARL14EP	ADP-ribosylation factor-like 14 effector protein [Source:HGNC Symbol;Acc:26798]
ENSG00000185305	ARL15	ADP-ribosylation factor-like 15 [Source:HGNC Symbol;Acc:25945]
ENSG00000214087	ARL16	ADP-ribosylation factor-like 16 [Source:HGNC Symbol;Acc:27902]
ENSG00000213465	ARL2	ADP-ribosylation factor-like 2 [Source:HGNC Symbol;Acc:693]
ENSG00000102931	ARL2BP	ADP-ribosylation factor-like 2 binding protein [Source:HGNC Symbol;Acc:17146]
ENSG00000138175	ARL3	ADP-ribosylation factor-like 3 [Source:HGNC Symbol;Acc:694]
ENSG00000122644	ARL4A	ADP-ribosylation factor-like 4A [Source:HGNC Symbol;Acc:695]
ENSG00000162980	ARL5A	ADP-ribosylation factor-like 5A [Source:HGNC Symbol;Acc:696]
ENSG00000165997	ARL5B	ADP-ribosylation factor-like 5B [Source:HGNC Symbol;Acc:23052]
ENSG00000113966	ARL6	ADP-ribosylation factor-like 6 [Source:HGNC Symbol;Acc:13210]
ENSG00000170540	ARL6IP1	ADP-ribosylation factor-like 6 interacting protein 1 [Source:HGNC Symbol;Acc:697]
ENSG00000182196	ARL6IP4	ADP-ribosylation-like factor 6 interacting protein 4 [Source:HGNC Symbol;Acc:18076]
ENSG00000144746	ARL6IP5	ADP-ribosylation-like factor 6 interacting protein 5 [Source:HGNC Symbol;Acc:16937]
ENSG00000177917	ARL6IP6	ADP-ribosylation-like factor 6 interacting protein 6 [Source:HGNC Symbol;Acc:24048]
ENSG00000143862	ARL8A	ADP-ribosylation factor-like 8A [Source:HGNC Symbol;Acc:25192]
ENSG00000134108	ARL8B	ADP-ribosylation factor-like 8B [Source:HGNC Symbol;Acc:25564]
ENSG00000104442	ARMC1	armadillo repeat containing 1 [Source:HGNC Symbol;Acc:17684]
ENSG00000170632	ARMC10	armadillo repeat containing 10 [Source:HGNC Symbol;Acc:21706]
ENSG00000140691	ARMC5	armadillo repeat containing 5 [Source:HGNC Symbol;Acc:25781]
ENSG00000105676	ARMC6	armadillo repeat containing 6 [Source:HGNC Symbol;Acc:25049]
ENSG00000125449	ARMC7	armadillo repeat containing 7 [Source:HGNC Symbol;Acc:26168]
ENSG00000114098	ARMC8	armadillo repeat containing 8 [Source:HGNC Symbol;Acc:24999]
ENSG00000126947	ARMCX1	armadillo repeat containing, X-linked 1 [Source:HGNC Symbol;Acc:18073]
ENSG00000184867	ARMCX2	armadillo repeat containing, X-linked 2 [Source:HGNC Symbol;Acc:16869]
ENSG00000102401	ARMCX3	armadillo repeat containing, X-linked 3 [Source:HGNC Symbol;Acc:24065]
ENSG00000196440	ARMCX4	armadillo repeat containing, X-linked 4 [Source:HGNC Symbol;Acc:28615]
ENSG00000125962	ARMCX5	armadillo repeat containing, X-linked 5 [Source:HGNC Symbol;Acc:25772]
ENSG00000198960	ARMCX6	armadillo repeat containing, X-linked 6 [Source:HGNC Symbol;Acc:26094]
ENSG00000143437	ARNT	aryl hydrocarbon receptor nuclear translocator [Source:HGNC Symbol;Acc:700]
ENSG00000133794	ARNTL	aryl hydrocarbon receptor nuclear translocator-like [Source:HGNC Symbol;Acc:701]
ENSG00000241685	ARPC1A	actin related protein 2/3 complex, subunit 1A, 41kDa [Source:HGNC Symbol;Acc:703]
ENSG00000130429	ARPC1B	actin related protein 2/3 complex, subunit 1B, 41kDa [Source:HGNC Symbol;Acc:704]
ENSG00000163466	ARPC2	actin related protein 2/3 complex, subunit 2, 34kDa [Source:HGNC Symbol;Acc:705]
ENSG00000111229	ARPC3	actin related protein 2/3 complex, subunit 3, 21kDa [Source:HGNC Symbol;Acc:706]
ENSG00000241553	ARPC4	actin related protein 2/3 complex, subunit 4, 20kDa [Source:HGNC Symbol;Acc:707]
ENSG00000162704	ARPC5	actin related protein 2/3 complex, subunit 5, 16kDa [Source:HGNC Symbol;Acc:708]
ENSG00000136950	ARPC5L	actin related protein 2/3 complex, subunit 5-like [Source:HGNC Symbol;Acc:23366]
ENSG00000128989	ARPP19	cAMP-regulated phosphoprotein, 19kDa [Source:HGNC Symbol;Acc:16967]
ENSG00000137486	ARRB1	arrestin, beta 1 [Source:HGNC Symbol;Acc:711]
ENSG00000141480	ARRB2	arrestin, beta 2 [Source:HGNC Symbol;Acc:712]
ENSG00000197070	ARRDC1	arrestin domain containing 1 [Source:HGNC Symbol;Acc:28633]
ENSG00000105643	ARRDC2	arrestin domain containing 2 [Source:HGNC Symbol;Acc:25225]
ENSG00000113369	ARRDC3	arrestin domain containing 3 [Source:HGNC Symbol;Acc:29263]
ENSG00000140450	ARRDC4	arrestin domain containing 4 [Source:HGNC Symbol;Acc:28087]
ENSG00000100299	ARSA	arylsulfatase A [Source:HGNC Symbol;Acc:713]
ENSG00000113273	ARSB	arylsulfatase B [Source:HGNC Symbol;Acc:714]
ENSG00000006756	ARSD	arylsulfatase D [Source:HGNC Symbol;Acc:717]
ENSG00000164291	ARSK	arylsulfatase family, member K [Source:HGNC Symbol;Acc:25239]
ENSG00000173409	ARV1	ARV1 homolog (S. cerevisiae) [Source:HGNC Symbol;Acc:29561]
ENSG00000104763	ASAH1	N-acylsphingosine amidohydrolase (acid ceramidase) 1 [Source:HGNC Symbol;Acc:735]
ENSG00000153317	ASAP1	ArfGAP with SH3 domain, ankyrin repeat and PH domain 1 [Source:HGNC Symbol;Acc:2720]
ENSG00000065802	ASB1	ankyrin repeat and SOCS box containing 1 [Source:HGNC Symbol;Acc:16011]
ENSG00000196372	ASB13	ankyrin repeat and SOCS box containing 13 [Source:HGNC Symbol;Acc:19765]
ENSG00000148331	ASB6	ankyrin repeat and SOCS box containing 6 [Source:HGNC Symbol;Acc:17181]
ENSG00000183475	ASB7	ankyrin repeat and SOCS box containing 7 [Source:HGNC Symbol;Acc:17182]
ENSG00000177981	ASB8	ankyrin repeat and SOCS box containing 8 [Source:HGNC Symbol;Acc:17183]
ENSG00000138303	ASCC1	activating signal cointegrator 1 complex subunit 1 [Source:HGNC Symbol;Acc:24268]
ENSG00000100325	ASCC2	activating signal cointegrator 1 complex subunit 2 [Source:HGNC Symbol;Acc:24103]
ENSG00000112249	ASCC3	activating signal cointegrator 1 complex subunit 3 [Source:HGNC Symbol;Acc:18697]
ENSG00000111875	ASF1A	anti-silencing function 1A histone chaperone [Source:HGNC Symbol;Acc:20995]
ENSG00000116539	ASH1L	ash1 (absent, small, or homeotic)-like (Drosophila) [Source:HGNC Symbol;Acc:19088]
ENSG00000129691	ASH2L	ash2 (absent, small, or homeotic)-like (Drosophila) [Source:HGNC Symbol;Acc:744]
ENSG00000126522	ASL	argininosuccinate lyase [Source:HGNC Symbol;Acc:746]
ENSG00000198356	ASNA1	arsA arsenite transporter, ATP-binding, homolog 1 (bacterial) [Source:HGNC Symbol;Acc:752]
ENSG00000070669	ASNS	asparagine synthetase (glutamine-hydrolyzing) [Source:HGNC Symbol;Acc:753]
ENSG00000138381	ASNSD1	asparagine synthetase domain containing 1 [Source:HGNC Symbol;Acc:24910]
ENSG00000198363	ASPH	aspartate beta-hydroxylase [Source:HGNC Symbol;Acc:757]
ENSG00000169696	ASPSCR1	alveolar soft part sarcoma chromosome region, candidate 1 [Source:HGNC Symbol;Acc:13825]
ENSG00000130707	ASS1	argininosuccinate synthase 1 [Source:HGNC Symbol;Acc:758]
ENSG00000034533	ASTE1	asteroid homolog 1 (Drosophila) [Source:HGNC Symbol;Acc:25021]
ENSG00000064102	ASUN	asunder spermatogenesis regulator [Source:HGNC Symbol;Acc:20174]
ENSG00000171456	ASXL1	additional sex combs like 1 (Drosophila) [Source:HGNC Symbol;Acc:18318]
ENSG00000143970	ASXL2	additional sex combs like 2 (Drosophila) [Source:HGNC Symbol;Acc:23805]
ENSG00000138138	ATAD1	ATPase family, AAA domain containing 1 [Source:HGNC Symbol;Acc:25903]
ENSG00000156802	ATAD2	ATPase family, AAA domain containing 2 [Source:HGNC Symbol;Acc:30123]
ENSG00000119778	ATAD2B	ATPase family, AAA domain containing 2B [Source:HGNC Symbol;Acc:29230]
ENSG00000197785	ATAD3A	ATPase family, AAA domain containing 3A [Source:HGNC Symbol;Acc:25567]
ENSG00000160072	ATAD3B	ATPase family, AAA domain containing 3B [Source:HGNC Symbol;Acc:24007]
ENSG00000107669	ATE1	arginyltransferase 1 [Source:HGNC Symbol;Acc:782]
ENSG00000123268	ATF1	activating transcription factor 1 [Source:HGNC Symbol;Acc:783]
ENSG00000115966	ATF2	activating transcription factor 2 [Source:HGNC Symbol;Acc:784]
ENSG00000162772	ATF3	activating transcription factor 3 [Source:HGNC Symbol;Acc:785]
ENSG00000128272	ATF4	activating transcription factor 4 [Source:HGNC Symbol;Acc:786]
ENSG00000118217	ATF6	activating transcription factor 6 [Source:HGNC Symbol;Acc:791]
ENSG00000213676	ATF6B	activating transcription factor 6 beta [Source:HGNC Symbol;Acc:2349]
ENSG00000170653	ATF7	activating transcription factor 7 [Source:HGNC Symbol;Acc:792]
ENSG00000171681	ATF7IP	activating transcription factor 7 interacting protein [Source:HGNC Symbol;Acc:20092]
ENSG00000166669	ATF7IP2	activating transcription factor 7 interacting protein 2 [Source:HGNC Symbol;Acc:20397]
ENSG00000152348	ATG10	autophagy related 10 [Source:HGNC Symbol;Acc:20315]
ENSG00000145782	ATG12	autophagy related 12 [Source:HGNC Symbol;Acc:588]
ENSG00000175224	ATG13	autophagy related 13 [Source:HGNC Symbol;Acc:29091]
ENSG00000126775	ATG14	autophagy related 14 [Source:HGNC Symbol;Acc:19962]
ENSG00000085978	ATG16L1	autophagy related 16-like 1 (S. cerevisiae) [Source:HGNC Symbol;Acc:21498]
ENSG00000168010	ATG16L2	autophagy related 16-like 2 (S. cerevisiae) [Source:HGNC Symbol;Acc:25464]
ENSG00000110046	ATG2A	autophagy related 2A [Source:HGNC Symbol;Acc:29028]
ENSG00000066739	ATG2B	autophagy related 2B [Source:HGNC Symbol;Acc:20187]
ENSG00000144848	ATG3	autophagy related 3 [Source:HGNC Symbol;Acc:20962]
ENSG00000168397	ATG4B	autophagy related 4B, cysteine peptidase [Source:HGNC Symbol;Acc:20790]
ENSG00000125703	ATG4C	autophagy related 4C, cysteine peptidase [Source:HGNC Symbol;Acc:16040]
ENSG00000130734	ATG4D	autophagy related 4D, cysteine peptidase [Source:HGNC Symbol;Acc:20789]
ENSG00000057663	ATG5	autophagy related 5 [Source:HGNC Symbol;Acc:589]
ENSG00000197548	ATG7	autophagy related 7 [Source:HGNC Symbol;Acc:16935]
ENSG00000198925	ATG9A	autophagy related 9A [Source:HGNC Symbol;Acc:22408]
ENSG00000142102	ATHL1	ATH1, acid trehalase-like 1 (yeast) [Source:HGNC Symbol;Acc:26210]
ENSG00000138363	ATIC	5-aminoimidazole-4-carboxamide ribonucleotide formyltransferase/IMP cyclohydrolase [Source:HGNC Symbol;Acc:794]
ENSG00000119787	ATL2	atlastin GTPase 2 [Source:HGNC Symbol;Acc:24047]
ENSG00000184743	ATL3	atlastin GTPase 3 [Source:HGNC Symbol;Acc:24526]
ENSG00000149311	ATM	ataxia telangiectasia mutated [Source:HGNC Symbol;Acc:795]
ENSG00000166454	ATMIN	ATM interactor [Source:HGNC Symbol;Acc:29034]
ENSG00000111676	ATN1	atrophin 1 [Source:HGNC Symbol;Acc:3033]
ENSG00000168874	ATOH8	atonal homolog 8 (Drosophila) [Source:HGNC Symbol;Acc:24126]
ENSG00000177556	ATOX1	antioxidant 1 copper chaperone [Source:HGNC Symbol;Acc:798]
ENSG00000145246	ATP10D	ATPase, class V, type 10D [Source:HGNC Symbol;Acc:13549]
ENSG00000068650	ATP11A	ATPase, class VI, type 11A [Source:HGNC Symbol;Acc:13552]
ENSG00000058063	ATP11B	ATPase, class VI, type 11B [Source:HGNC Symbol;Acc:13553]
ENSG00000101974	ATP11C	ATPase, class VI, type 11C [Source:HGNC Symbol;Acc:13554]
ENSG00000105726	ATP13A1	ATPase type 13A1 [Source:HGNC Symbol;Acc:24215]
ENSG00000159363	ATP13A2	ATPase type 13A2 [Source:HGNC Symbol;Acc:30213]
ENSG00000133657	ATP13A3	ATPase type 13A3 [Source:HGNC Symbol;Acc:24113]
ENSG00000163399	ATP1A1	ATPase, Na+/K+ transporting, alpha 1 polypeptide [Source:HGNC Symbol;Acc:799]
ENSG00000143153	ATP1B1	ATPase, Na+/K+ transporting, beta 1 polypeptide [Source:HGNC Symbol;Acc:804]
ENSG00000069849	ATP1B3	ATPase, Na+/K+ transporting, beta 3 polypeptide [Source:HGNC Symbol;Acc:806]
ENSG00000174437	ATP2A2	ATPase, Ca++ transporting, cardiac muscle, slow twitch 2 [Source:HGNC Symbol;Acc:812]
ENSG00000070961	ATP2B1	ATPase, Ca++ transporting, plasma membrane 1 [Source:HGNC Symbol;Acc:814]
ENSG00000058668	ATP2B4	ATPase, Ca++ transporting, plasma membrane 4 [Source:HGNC Symbol;Acc:817]
ENSG00000017260	ATP2C1	ATPase, Ca++ transporting, type 2C, member 1 [Source:HGNC Symbol;Acc:13211]
ENSG00000152234	ATP5A1	ATP synthase, H+ transporting, mitochondrial F1 complex, alpha subunit 1, cardiac muscle [Source:HGNC Symbol;Acc:823]
ENSG00000110955	ATP5B	ATP synthase, H+ transporting, mitochondrial F1 complex, beta polypeptide [Source:HGNC Symbol;Acc:830]
ENSG00000165629	ATP5C1	ATP synthase, H+ transporting, mitochondrial F1 complex, gamma polypeptide 1 [Source:HGNC Symbol;Acc:833]
ENSG00000099624	ATP5D	ATP synthase, H+ transporting, mitochondrial F1 complex, delta subunit [Source:HGNC Symbol;Acc:837]
ENSG00000124172	ATP5E	ATP synthase, H+ transporting, mitochondrial F1 complex, epsilon subunit [Source:HGNC Symbol;Acc:838]
ENSG00000116459	ATP5F1	ATP synthase, H+ transporting, mitochondrial Fo complex, subunit B1 [Source:HGNC Symbol;Acc:840]
ENSG00000159199	ATP5G1	ATP synthase, H+ transporting, mitochondrial Fo complex, subunit C1 (subunit 9) [Source:HGNC Symbol;Acc:841]
ENSG00000135390	ATP5G2	ATP synthase, H+ transporting, mitochondrial Fo complex, subunit C2 (subunit 9) [Source:HGNC Symbol;Acc:842]
ENSG00000154518	ATP5G3	ATP synthase, H+ transporting, mitochondrial Fo complex, subunit C3 (subunit 9) [Source:HGNC Symbol;Acc:843]
ENSG00000167863	ATP5H	ATP synthase, H+ transporting, mitochondrial Fo complex, subunit d [Source:HGNC Symbol;Acc:845]
ENSG00000169020	ATP5I	ATP synthase, H+ transporting, mitochondrial Fo complex, subunit E [Source:HGNC Symbol;Acc:846]
ENSG00000154723	ATP5J	ATP synthase, H+ transporting, mitochondrial Fo complex, subunit F6 [Source:HGNC Symbol;Acc:847]
ENSG00000241468	ATP5J2	ATP synthase, H+ transporting, mitochondrial Fo complex, subunit F2 [Source:HGNC Symbol;Acc:848]
ENSG00000167283	ATP5L	ATP synthase, H+ transporting, mitochondrial Fo complex, subunit G [Source:HGNC Symbol;Acc:14247]
ENSG00000241837	ATP5O	ATP synthase, H+ transporting, mitochondrial F1 complex, O subunit [Source:HGNC Symbol;Acc:850]
ENSG00000125375	ATP5S	ATP synthase, H+ transporting, mitochondrial Fo complex, subunit s (factor B) [Source:HGNC Symbol;Acc:18799]
ENSG00000105341	ATP5SL	ATP5S-like [Source:HGNC Symbol;Acc:25496]
ENSG00000071553	ATP6AP1	ATPase, H+ transporting, lysosomal accessory protein 1 [Source:HGNC Symbol;Acc:868]
ENSG00000182220	ATP6AP2	ATPase, H+ transporting, lysosomal accessory protein 2 [Source:HGNC Symbol;Acc:18305]
ENSG00000033627	ATP6V0A1	ATPase, H+ transporting, lysosomal V0 subunit a1 [Source:HGNC Symbol;Acc:865]
ENSG00000185344	ATP6V0A2	ATPase, H+ transporting, lysosomal V0 subunit a2 [Source:HGNC Symbol;Acc:18481]
ENSG00000117410	ATP6V0B	ATPase, H+ transporting, lysosomal 21kDa, V0 subunit b [Source:HGNC Symbol;Acc:861]
ENSG00000185883	ATP6V0C	ATPase, H+ transporting, lysosomal 16kDa, V0 subunit c [Source:HGNC Symbol;Acc:855]
ENSG00000159720	ATP6V0D1	ATPase, H+ transporting, lysosomal 38kDa, V0 subunit d1 [Source:HGNC Symbol;Acc:13724]
ENSG00000113732	ATP6V0E1	ATPase, H+ transporting, lysosomal 9kDa, V0 subunit e1 [Source:HGNC Symbol;Acc:863]
ENSG00000171130	ATP6V0E2	ATPase, H+ transporting V0 subunit e2 [Source:HGNC Symbol;Acc:21723]
ENSG00000114573	ATP6V1A	ATPase, H+ transporting, lysosomal 70kDa, V1 subunit A [Source:HGNC Symbol;Acc:851]
ENSG00000147416	ATP6V1B2	ATPase, H+ transporting, lysosomal 56/58kDa, V1 subunit B2 [Source:HGNC Symbol;Acc:854]
ENSG00000155097	ATP6V1C1	ATPase, H+ transporting, lysosomal 42kDa, V1 subunit C1 [Source:HGNC Symbol;Acc:856]
ENSG00000100554	ATP6V1D	ATPase, H+ transporting, lysosomal 34kDa, V1 subunit D [Source:HGNC Symbol;Acc:13527]
ENSG00000131100	ATP6V1E1	ATPase, H+ transporting, lysosomal 31kDa, V1 subunit E1 [Source:HGNC Symbol;Acc:857]
ENSG00000128524	ATP6V1F	ATPase, H+ transporting, lysosomal 14kDa, V1 subunit F [Source:HGNC Symbol;Acc:16832]
ENSG00000136888	ATP6V1G1	ATPase, H+ transporting, lysosomal 13kDa, V1 subunit G1 [Source:HGNC Symbol;Acc:864]
ENSG00000047249	ATP6V1H	ATPase, H+ transporting, lysosomal 50/57kDa, V1 subunit H [Source:HGNC Symbol;Acc:18303]
ENSG00000143515	ATP8B2	ATPase, aminophospholipid transporter, class I, type 8B, member 2 [Source:HGNC Symbol;Acc:13534]
ENSG00000054793	ATP9A	ATPase, class II, type 9A [Source:HGNC Symbol;Acc:13540]
ENSG00000166377	ATP9B	ATPase, class II, type 9B [Source:HGNC Symbol;Acc:13541]
ENSG00000123472	ATPAF1	ATP synthase mitochondrial F1 complex assembly factor 1 [Source:HGNC Symbol;Acc:18803]
ENSG00000171953	ATPAF2	ATP synthase mitochondrial F1 complex assembly factor 2 [Source:HGNC Symbol;Acc:18802]
ENSG00000130770	ATPIF1	ATPase inhibitory factor 1 [Source:HGNC Symbol;Acc:871]
ENSG00000175054	ATR	ataxia telangiectasia and Rad3 related [Source:HGNC Symbol;Acc:882]
ENSG00000138085	ATRAID	all-trans retinoic acid-induced differentiation factor [Source:HGNC Symbol;Acc:24090]
ENSG00000088812	ATRN	attractin [Source:HGNC Symbol;Acc:885]
ENSG00000085224	ATRX	alpha thalassemia/mental retardation syndrome X-linked [Source:HGNC Symbol;Acc:886]
ENSG00000124788	ATXN1	ataxin 1 [Source:HGNC Symbol;Acc:10548]
ENSG00000130638	ATXN10	ataxin 10 [Source:HGNC Symbol;Acc:10549]
ENSG00000224470	ATXN1L	ataxin 1-like [Source:HGNC Symbol;Acc:33279]
ENSG00000204842	ATXN2	ataxin 2 [Source:HGNC Symbol;Acc:10555]
ENSG00000168488	ATXN2L	ataxin 2-like [Source:HGNC Symbol;Acc:31326]
ENSG00000066427	ATXN3	ataxin 3 [Source:HGNC Symbol;Acc:7106]
ENSG00000146776	ATXN7L1	ataxin 7-like 1 [Source:HGNC Symbol;Acc:22210]
ENSG00000087152	ATXN7L3	ataxin 7-like 3 [Source:HGNC Symbol;Acc:25416]
ENSG00000253719	ATXN7L3B	ataxin 7-like 3B [Source:HGNC Symbol;Acc:37931]
ENSG00000148090	AUH	AU RNA binding protein/enoyl-CoA hydratase [Source:HGNC Symbol;Acc:890]
ENSG00000115307	AUP1	ancient ubiquitous protein 1 [Source:HGNC Symbol;Acc:891]
ENSG00000175756	AURKAIP1	aurora kinase A interacting protein 1 [Source:HGNC Symbol;Acc:24114]
ENSG00000169857	AVEN	apoptosis, caspase activation inhibitor [Source:HGNC Symbol;Acc:13509]
ENSG00000105778	AVL9	AVL9 homolog (S. cerevisiase) [Source:HGNC Symbol;Acc:28994]
ENSG00000119986	AVPI1	arginine vasopressin-induced 1 [Source:HGNC Symbol;Acc:30898]
ENSG00000103126	AXIN1	axin 1 [Source:HGNC Symbol;Acc:903]
ENSG00000168646	AXIN2	axin 2 [Source:HGNC Symbol;Acc:904]
ENSG00000167601	AXL	AXL receptor tyrosine kinase [Source:HGNC Symbol;Acc:905]
ENSG00000163512	AZI2	5-azacytidine induced 2 [Source:HGNC Symbol;Acc:24002]
ENSG00000155096	AZIN1	antizyme inhibitor 1 [Source:HGNC Symbol;Acc:16432]
ENSG00000166710	B2M	beta-2-microglobulin [Source:HGNC Symbol;Acc:914]
ENSG00000162885	B3GALNT2	beta-1,3-N-acetylgalactosaminyltransferase 2 [Source:HGNC Symbol;Acc:28596]
ENSG00000149541	B3GAT3	beta-1,3-glucuronyltransferase 3 (glucuronosyltransferase I) [Source:HGNC Symbol;Acc:923]
ENSG00000174684	B3GNT1	UDP-GlcNAc:betaGal beta-1,3-N-acetylglucosaminyltransferase 1 [Source:HGNC Symbol;Acc:15685]
ENSG00000170340	B3GNT2	UDP-GlcNAc:betaGal beta-1,3-N-acetylglucosaminyltransferase 2 [Source:HGNC Symbol;Acc:15629]
ENSG00000086062	B4GALT1	UDP-Gal:betaGlcNAc beta 1,4- galactosyltransferase, polypeptide 1 [Source:HGNC Symbol;Acc:924]
ENSG00000117411	B4GALT2	UDP-Gal:betaGlcNAc beta 1,4- galactosyltransferase, polypeptide 2 [Source:HGNC Symbol;Acc:925]
ENSG00000158850	B4GALT3	UDP-Gal:betaGlcNAc beta 1,4- galactosyltransferase, polypeptide 3 [Source:HGNC Symbol;Acc:926]
ENSG00000121578	B4GALT4	UDP-Gal:betaGlcNAc beta 1,4- galactosyltransferase, polypeptide 4 [Source:HGNC Symbol;Acc:927]
ENSG00000158470	B4GALT5	UDP-Gal:betaGlcNAc beta 1,4- galactosyltransferase, polypeptide 5 [Source:HGNC Symbol;Acc:928]
ENSG00000027847	B4GALT7	xylosylprotein beta 1,4-galactosyltransferase, polypeptide 7 [Source:HGNC Symbol;Acc:930]
ENSG00000108641	B9D1	B9 protein domain 1 [Source:HGNC Symbol;Acc:24123]
ENSG00000105393	BABAM1	BRISC and BRCA1 A complex member 1 [Source:HGNC Symbol;Acc:25008]
ENSG00000186318	BACE1	beta-site APP-cleaving enzyme 1 [Source:HGNC Symbol;Acc:933]
ENSG00000182240	BACE2	beta-site APP-cleaving enzyme 2 [Source:HGNC Symbol;Acc:934]
ENSG00000156273	BACH1	BTB and CNC homology 1, basic leucine zipper transcription factor 1 [Source:HGNC Symbol;Acc:935]
ENSG00000002330	BAD	BCL2-associated agonist of cell death [Source:HGNC Symbol;Acc:936]
ENSG00000107262	BAG1	BCL2-associated athanogene [Source:HGNC Symbol;Acc:937]
ENSG00000151929	BAG3	BCL2-associated athanogene 3 [Source:HGNC Symbol;Acc:939]
ENSG00000156735	BAG4	BCL2-associated athanogene 4 [Source:HGNC Symbol;Acc:940]
ENSG00000166170	BAG5	BCL2-associated athanogene 5 [Source:HGNC Symbol;Acc:941]
ENSG00000204463	BAG6	BCL2-associated athanogene 6 [Source:HGNC Symbol;Acc:13919]
ENSG00000140320	BAHD1	bromo adjacent homology domain containing 1 [Source:HGNC Symbol;Acc:29153]
ENSG00000175866	BAIAP2	BAI1-associated protein 2 [Source:HGNC Symbol;Acc:947]
ENSG00000030110	BAK1	BCL2-antagonist/killer 1 [Source:HGNC Symbol;Acc:949]
ENSG00000175334	BANF1	barrier to autointegration factor 1 [Source:HGNC Symbol;Acc:17397]
ENSG00000172530	BANP	BTG3 associated nuclear protein [Source:HGNC Symbol;Acc:13450]
ENSG00000163930	BAP1	BRCA1 associated protein-1 (ubiquitin carboxy-terminal hydrolase) [Source:HGNC Symbol;Acc:950]
ENSG00000087088	BAX	BCL2-associated X protein [Source:HGNC Symbol;Acc:959]
ENSG00000198604	BAZ1A	bromodomain adjacent to zinc finger domain, 1A [Source:HGNC Symbol;Acc:960]
ENSG00000009954	BAZ1B	bromodomain adjacent to zinc finger domain, 1B [Source:HGNC Symbol;Acc:961]
ENSG00000076108	BAZ2A	bromodomain adjacent to zinc finger domain, 2A [Source:HGNC Symbol;Acc:962]
ENSG00000123636	BAZ2B	bromodomain adjacent to zinc finger domain, 2B [Source:HGNC Symbol;Acc:963]
ENSG00000214413	BBIP1	BBSome interacting protein 1 [Source:HGNC Symbol;Acc:28093]
ENSG00000174483	BBS1	Bardet-Biedl syndrome 1 [Source:HGNC Symbol;Acc:966]
ENSG00000179941	BBS10	Bardet-Biedl syndrome 10 [Source:HGNC Symbol;Acc:26291]
ENSG00000125124	BBS2	Bardet-Biedl syndrome 2 [Source:HGNC Symbol;Acc:967]
ENSG00000140463	BBS4	Bardet-Biedl syndrome 4 [Source:HGNC Symbol;Acc:969]
ENSG00000138686	BBS7	Bardet-Biedl syndrome 7 [Source:HGNC Symbol;Acc:18758]
ENSG00000114439	BBX	bobby sox homolog (Drosophila) [Source:HGNC Symbol;Acc:14422]
ENSG00000187244	BCAM	basal cell adhesion molecule (Lutheran blood group) [Source:HGNC Symbol;Acc:6722]
ENSG00000075790	BCAP29	B-cell receptor-associated protein 29 [Source:HGNC Symbol;Acc:24131]
ENSG00000185825	BCAP31	B-cell receptor-associated protein 31 [Source:HGNC Symbol;Acc:16695]
ENSG00000050820	BCAR1	breast cancer anti-estrogen resistance 1 [Source:HGNC Symbol;Acc:971]
ENSG00000137936	BCAR3	breast cancer anti-estrogen resistance 3 [Source:HGNC Symbol;Acc:973]
ENSG00000116752	BCAS2	breast carcinoma amplified sequence 2 [Source:HGNC Symbol;Acc:975]
ENSG00000141376	BCAS3	breast carcinoma amplified sequence 3 [Source:HGNC Symbol;Acc:14347]
ENSG00000105552	BCAT2	branched chain amino-acid transaminase 2, mitochondrial [Source:HGNC Symbol;Acc:977]
ENSG00000107949	BCCIP	BRCA2 and CDKN1A interacting protein [Source:HGNC Symbol;Acc:978]
ENSG00000186666	BCDIN3D	BCDIN3 domain containing [Source:HGNC Symbol;Acc:27050]
ENSG00000248098	BCKDHA	branched chain keto acid dehydrogenase E1, alpha polypeptide [Source:HGNC Symbol;Acc:986]
ENSG00000083123	BCKDHB	branched chain keto acid dehydrogenase E1, beta polypeptide [Source:HGNC Symbol;Acc:987]
ENSG00000103507	BCKDK	branched chain ketoacid dehydrogenase kinase [Source:HGNC Symbol;Acc:16902]
ENSG00000142867	BCL10	B-cell CLL/lymphoma 10 [Source:HGNC Symbol;Acc:989]
ENSG00000171552	BCL2L1	BCL2-like 1 [Source:HGNC Symbol;Acc:992]
ENSG00000153094	BCL2L11	BCL2-like 11 (apoptosis facilitator) [Source:HGNC Symbol;Acc:994]
ENSG00000099968	BCL2L13	BCL2-like 13 (apoptosis facilitator) [Source:HGNC Symbol;Acc:17164]
ENSG00000129473	BCL2L2	BCL2-like 2 [Source:HGNC Symbol;Acc:995]
ENSG00000113916	BCL6	B-cell CLL/lymphoma 6 [Source:HGNC Symbol;Acc:1001]
ENSG00000110987	BCL7A	B-cell CLL/lymphoma 7A [Source:HGNC Symbol;Acc:1004]
ENSG00000106635	BCL7B	B-cell CLL/lymphoma 7B [Source:HGNC Symbol;Acc:1005]
ENSG00000099385	BCL7C	B-cell CLL/lymphoma 7C [Source:HGNC Symbol;Acc:1006]
ENSG00000186174	BCL9L	B-cell CLL/lymphoma 9-like [Source:HGNC Symbol;Acc:23688]
ENSG00000029363	BCLAF1	BCL2-associated transcription factor 1 [Source:HGNC Symbol;Acc:16863]
ENSG00000085185	BCORL1	BCL6 corepressor-like 1 [Source:HGNC Symbol;Acc:25657]
ENSG00000186716	BCR	breakpoint cluster region [Source:HGNC Symbol;Acc:1014]
ENSG00000074582	BCS1L	BC1 (ubiquinol-cytochrome c reductase) synthesis-like [Source:HGNC Symbol;Acc:1020]
ENSG00000161267	BDH1	3-hydroxybutyrate dehydrogenase, type 1 [Source:HGNC Symbol;Acc:1027]
ENSG00000164039	BDH2	3-hydroxybutyrate dehydrogenase, type 2 [Source:HGNC Symbol;Acc:32389]
ENSG00000145734	BDP1	B double prime 1, subunit of RNA polymerase III transcription initiation factor IIIB [Source:HGNC Symbol;Acc:13652]
ENSG00000126581	BECN1	beclin 1, autophagy related [Source:HGNC Symbol;Acc:1034]
ENSG00000165626	BEND7	BEN domain containing 7 [Source:HGNC Symbol;Acc:23514]
ENSG00000105829	BET1	Bet1 golgi vesicular membrane trafficking protein [Source:HGNC Symbol;Acc:14562]
ENSG00000177951	BET1L	Bet1 golgi vesicular membrane trafficking protein-like [Source:HGNC Symbol;Acc:19348]
ENSG00000102409	BEX4	brain expressed, X-linked 4 [Source:HGNC Symbol;Acc:25475]
ENSG00000103429	BFAR	bifunctional apoptosis regulator [Source:HGNC Symbol;Acc:17613]
ENSG00000182492	BGN	biglycan [Source:HGNC Symbol;Acc:1044]
ENSG00000134107	BHLHE40	basic helix-loop-helix family, member e40 [Source:HGNC Symbol;Acc:1046]
ENSG00000185963	BICD2	bicaudal D homolog 2 (Drosophila) [Source:HGNC Symbol;Acc:17208]
ENSG00000015475	BID	BH3 interacting domain death agonist [Source:HGNC Symbol;Acc:1050]
ENSG00000136717	BIN1	bridging integrator 1 [Source:HGNC Symbol;Acc:1052]
ENSG00000147439	BIN3	bridging integrator 3 [Source:HGNC Symbol;Acc:1054]
ENSG00000110330	BIRC2	baculoviral IAP repeat containing 2 [Source:HGNC Symbol;Acc:590]
ENSG00000115760	BIRC6	baculoviral IAP repeat containing 6 [Source:HGNC Symbol;Acc:13516]
ENSG00000134897	BIVM	basic, immunoglobulin-like variable motif containing [Source:HGNC Symbol;Acc:16034]
ENSG00000166619	BLCAP	bladder cancer associated protein [Source:HGNC Symbol;Acc:1055]
ENSG00000108578	BLMH	bleomycin hydrolase [Source:HGNC Symbol;Acc:1059]
ENSG00000135441	BLOC1S1	biogenesis of lysosomal organelles complex-1, subunit 1 [Source:HGNC Symbol;Acc:4200]
ENSG00000196072	BLOC1S2	biogenesis of lysosomal organelles complex-1, subunit 2 [Source:HGNC Symbol;Acc:20984]
ENSG00000189114	BLOC1S3	biogenesis of lysosomal organelles complex-1, subunit 3 [Source:HGNC Symbol;Acc:20914]
ENSG00000186222	BLOC1S4	biogenesis of lysosomal organelles complex-1, subunit 4, cappuccino [Source:HGNC Symbol;Acc:24206]
ENSG00000188428	BLOC1S5	biogenesis of lysosomal organelles complex-1, subunit 5, muted [Source:HGNC Symbol;Acc:18561]
ENSG00000259040	BLOC1S5-TXNDC5	BLOC1S5-TXNDC5 readthrough (NMD candidate) [Source:HGNC Symbol;Acc:42001]
ENSG00000104164	BLOC1S6	biogenesis of lysosomal organelles complex-1, subunit 6, pallidin [Source:HGNC Symbol;Acc:8549]
ENSG00000106605	BLVRA	biliverdin reductase A [Source:HGNC Symbol;Acc:1062]
ENSG00000090013	BLVRB	biliverdin reductase B (flavin reductase (NADPH)) [Source:HGNC Symbol;Acc:1063]
ENSG00000117475	BLZF1	basic leucine zipper nuclear factor 1 [Source:HGNC Symbol;Acc:1065]
ENSG00000168283	BMI1	BMI1 polycomb ring finger oncogene [Source:HGNC Symbol;Acc:1066]
ENSG00000168487	BMP1	bone morphogenetic protein 1 [Source:HGNC Symbol;Acc:1067]
ENSG00000138756	BMP2K	BMP2 inducible kinase [Source:HGNC Symbol;Acc:18041]
ENSG00000107779	BMPR1A	bone morphogenetic protein receptor, type IA [Source:HGNC Symbol;Acc:1076]
ENSG00000165733	BMS1	BMS1 ribosome biogenesis factor [Source:HGNC Symbol;Acc:23505]
ENSG00000113734	BNIP1	BCL2/adenovirus E1B 19kDa interacting protein 1 [Source:HGNC Symbol;Acc:1082]
ENSG00000140299	BNIP2	BCL2/adenovirus E1B 19kDa interacting protein 2 [Source:HGNC Symbol;Acc:1083]
ENSG00000176171	BNIP3	BCL2/adenovirus E1B 19kDa interacting protein 3 [Source:HGNC Symbol;Acc:1084]
ENSG00000104765	BNIP3L	BCL2/adenovirus E1B 19kDa interacting protein 3-like [Source:HGNC Symbol;Acc:1085]
ENSG00000145919	BOD1	biorientation of chromosomes in cell division 1 [Source:HGNC Symbol;Acc:25114]
ENSG00000038219	BOD1L1	biorientation of chromosomes in cell division 1-like 1 [Source:HGNC Symbol;Acc:31792]
ENSG00000176720	BOK	BCL2-related ovarian killer [Source:HGNC Symbol;Acc:1087]
ENSG00000178096	BOLA1	bolA homolog 1 (E. coli) [Source:HGNC Symbol;Acc:24263]
ENSG00000163170	BOLA3	bolA homolog 3 (E. coli) [Source:HGNC Symbol;Acc:24415]
ENSG00000170727	BOP1	block of proliferation 1 [Source:HGNC Symbol;Acc:15519]
ENSG00000137274	BPHL	biphenyl hydrolase-like (serine hydrolase) [Source:HGNC Symbol;Acc:1094]
ENSG00000162813	BPNT1	3'(2'), 5'-bisphosphate nucleotidase 1 [Source:HGNC Symbol;Acc:1096]
ENSG00000171634	BPTF	bromodomain PHD finger transcription factor [Source:HGNC Symbol;Acc:3581]
ENSG00000157764	BRAF	v-raf murine sarcoma viral oncogene homolog B [Source:HGNC Symbol;Acc:1097]
ENSG00000089234	BRAP	BRCA1 associated protein [Source:HGNC Symbol;Acc:1099]
ENSG00000106009	BRAT1	BRCA1-associated ATM activator 1 [Source:HGNC Symbol;Acc:21701]
ENSG00000100425	BRD1	bromodomain containing 1 [Source:HGNC Symbol;Acc:1102]
ENSG00000204256	BRD2	bromodomain containing 2 [Source:HGNC Symbol;Acc:1103]
ENSG00000169925	BRD3	bromodomain containing 3 [Source:HGNC Symbol;Acc:1104]
ENSG00000141867	BRD4	bromodomain containing 4 [Source:HGNC Symbol;Acc:13575]
ENSG00000166164	BRD7	bromodomain containing 7 [Source:HGNC Symbol;Acc:14310]
ENSG00000112983	BRD8	bromodomain containing 8 [Source:HGNC Symbol;Acc:19874]
ENSG00000028310	BRD9	bromodomain containing 9 [Source:HGNC Symbol;Acc:25818]
ENSG00000158019	BRE	brain and reproductive organ-expressed (TNFRSF1A modulator) [Source:HGNC Symbol;Acc:1106]
ENSG00000185024	BRF1	BRF1, RNA polymerase III transcription initiation factor 90 kDa subunit [Source:HGNC Symbol;Acc:11551]
ENSG00000104221	BRF2	BRF2, RNA polymerase III transcription initiation factor 50 kDa subunit [Source:HGNC Symbol;Acc:17298]
ENSG00000164713	BRI3	brain protein I3 [Source:HGNC Symbol;Acc:1109]
ENSG00000184992	BRI3BP	BRI3 binding protein [Source:HGNC Symbol;Acc:14251]
ENSG00000113460	BRIX1	BRX1, biogenesis of ribosomes, homolog (S. cerevisiae) [Source:HGNC Symbol;Acc:24170]
ENSG00000254999	BRK1	BRICK1, SCAR/WAVE actin-nucleating complex subunit [Source:HGNC Symbol;Acc:23057]
ENSG00000174744	BRMS1	breast cancer metastasis suppressor 1 [Source:HGNC Symbol;Acc:17262]
ENSG00000162819	BROX	BRO1 domain and CAAX motif containing [Source:HGNC Symbol;Acc:26512]
ENSG00000156983	BRPF1	bromodomain and PHD finger containing, 1 [Source:HGNC Symbol;Acc:14255]
ENSG00000096070	BRPF3	bromodomain and PHD finger containing, 3 [Source:HGNC Symbol;Acc:14256]
ENSG00000185658	BRWD1	bromodomain and WD repeat domain containing 1 [Source:HGNC Symbol;Acc:12760]
ENSG00000165288	BRWD3	bromodomain and WD repeat domain containing 3 [Source:HGNC Symbol;Acc:17342]
ENSG00000168000	BSCL2	Berardinelli-Seip congenital lipodystrophy 2 (seipin) [Source:HGNC Symbol;Acc:15832]
ENSG00000160058	BSDC1	BSD domain containing 1 [Source:HGNC Symbol;Acc:25501]
ENSG00000172270	BSG	basigin (Ok blood group) [Source:HGNC Symbol;Acc:1116]
ENSG00000130303	BST2	bone marrow stromal cell antigen 2 [Source:HGNC Symbol;Acc:1119]
ENSG00000095564	BTAF1	BTAF1 RNA polymerase II, B-TFIID transcription factor-associated, 170kDa [Source:HGNC Symbol;Acc:17307]
ENSG00000064726	BTBD1	BTB (POZ) domain containing 1 [Source:HGNC Symbol;Acc:1120]
ENSG00000148925	BTBD10	BTB (POZ) domain containing 10 [Source:HGNC Symbol;Acc:21445]
ENSG00000133243	BTBD2	BTB (POZ) domain containing 2 [Source:HGNC Symbol;Acc:15504]
ENSG00000132640	BTBD3	BTB (POZ) domain containing 3 [Source:HGNC Symbol;Acc:15854]
ENSG00000184887	BTBD6	BTB (POZ) domain containing 6 [Source:HGNC Symbol;Acc:19897]
ENSG00000011114	BTBD7	BTB (POZ) domain containing 7 [Source:HGNC Symbol;Acc:18269]
ENSG00000169814	BTD	biotinidase [Source:HGNC Symbol;Acc:1122]
ENSG00000145741	BTF3	basic transcription factor 3 [Source:HGNC Symbol;Acc:1125]
ENSG00000134717	BTF3L4	basic transcription factor 3-like 4 [Source:HGNC Symbol;Acc:30547]
ENSG00000133639	BTG1	B-cell translocation gene 1, anti-proliferative [Source:HGNC Symbol;Acc:1130]
ENSG00000159388	BTG2	BTG family, member 2 [Source:HGNC Symbol;Acc:1131]
ENSG00000154640	BTG3	BTG family, member 3 [Source:HGNC Symbol;Acc:1132]
ENSG00000112763	BTN2A1	butyrophilin, subfamily 2, member A1 [Source:HGNC Symbol;Acc:1136]
ENSG00000124508	BTN2A2	butyrophilin, subfamily 2, member A2 [Source:HGNC Symbol;Acc:1137]
ENSG00000026950	BTN3A1	butyrophilin, subfamily 3, member A1 [Source:HGNC Symbol;Acc:1138]
ENSG00000111801	BTN3A3	butyrophilin, subfamily 3, member A3 [Source:HGNC Symbol;Acc:1140]
ENSG00000166167	BTRC	beta-transducin repeat containing E3 ubiquitin protein ligase [Source:HGNC Symbol;Acc:1144]
ENSG00000154473	BUB3	BUB3 mitotic checkpoint protein [Source:HGNC Symbol;Acc:1151]
ENSG00000137656	BUD13	BUD13 homolog (S. cerevisiae) [Source:HGNC Symbol;Acc:28199]
ENSG00000106245	BUD31	BUD31 homolog (S. cerevisiae) [Source:HGNC Symbol;Acc:29629]
ENSG00000112578	BYSL	bystin-like [Source:HGNC Symbol;Acc:1157]
ENSG00000082153	BZW1	basic leucine zipper and W2 domains 1 [Source:HGNC Symbol;Acc:18380]
ENSG00000136261	BZW2	basic leucine zipper and W2 domains 2 [Source:HGNC Symbol;Acc:18808]
ENSG00000165507	C10orf10	chromosome 10 open reading frame 10 [Source:HGNC Symbol;Acc:23355]
ENSG00000165813	C10orf118	chromosome 10 open reading frame 118 [Source:HGNC Symbol;Acc:24349]
ENSG00000107938	C10orf137	chromosome 10 open reading frame 137 [Source:HGNC Symbol;Acc:24640]
ENSG00000166275	C10orf32	chromosome 10 open reading frame 32 [Source:HGNC Symbol;Acc:23516]
ENSG00000107738	C10orf54	chromosome 10 open reading frame 54 [Source:HGNC Symbol;Acc:30085]
ENSG00000120029	C10orf76	chromosome 10 open reading frame 76 [Source:HGNC Symbol;Acc:25788]
ENSG00000119965	C10orf88	chromosome 10 open reading frame 88 [Source:HGNC Symbol;Acc:25822]
ENSG00000137720	C11orf1	chromosome 11 open reading frame 1 [Source:HGNC Symbol;Acc:1163]
ENSG00000171067	C11orf24	chromosome 11 open reading frame 24 [Source:HGNC Symbol;Acc:1174]
ENSG00000158636	C11orf30	chromosome 11 open reading frame 30 [Source:HGNC Symbol;Acc:18071]
ENSG00000211450	C11orf31	chromosome 11 open reading frame 31 [Source:HGNC Symbol;Acc:18251]
ENSG00000162194	C11orf48	chromosome 11 open reading frame 48 [Source:HGNC Symbol;Acc:28351]
ENSG00000149179	C11orf49	chromosome 11 open reading frame 49 [Source:HGNC Symbol;Acc:28720]
ENSG00000182919	C11orf54	chromosome 11 open reading frame 54 [Source:HGNC Symbol;Acc:30204]
ENSG00000150776	C11orf57	chromosome 11 open reading frame 57 [Source:HGNC Symbol;Acc:25569]
ENSG00000110696	C11orf58	chromosome 11 open reading frame 58 [Source:HGNC Symbol;Acc:16990]
ENSG00000175573	C11orf68	chromosome 11 open reading frame 68 [Source:HGNC Symbol;Acc:28801]
ENSG00000149196	C11orf73	chromosome 11 open reading frame 73 [Source:HGNC Symbol;Acc:26938]
ENSG00000166352	C11orf74	chromosome 11 open reading frame 74 [Source:HGNC Symbol;Acc:25142]
ENSG00000139637	C12orf10	chromosome 12 open reading frame 10 [Source:HGNC Symbol;Acc:17590]
ENSG00000151135	C12orf23	chromosome 12 open reading frame 23 [Source:HGNC Symbol;Acc:28281]
ENSG00000133641	C12orf29	chromosome 12 open reading frame 29 [Source:HGNC Symbol;Acc:25322]
ENSG00000047621	C12orf4	chromosome 12 open reading frame 4 [Source:HGNC Symbol;Acc:1184]
ENSG00000157895	C12orf43	chromosome 12 open reading frame 43 [Source:HGNC Symbol;Acc:25719]
ENSG00000123395	C12orf44	chromosome 12 open reading frame 44 [Source:HGNC Symbol;Acc:25679]
ENSG00000151131	C12orf45	chromosome 12 open reading frame 45 [Source:HGNC Symbol;Acc:28628]
ENSG00000111412	C12orf49	chromosome 12 open reading frame 49 [Source:HGNC Symbol;Acc:26128]
ENSG00000139405	C12orf52	chromosome 12 open reading frame 52 [Source:HGNC Symbol;Acc:25925]
ENSG00000111678	C12orf57	chromosome 12 open reading frame 57 [Source:HGNC Symbol;Acc:29521]
ENSG00000130921	C12orf65	chromosome 12 open reading frame 65 [Source:HGNC Symbol;Acc:26784]
ENSG00000174206	C12orf66	chromosome 12 open reading frame 66 [Source:HGNC Symbol;Acc:26517]
ENSG00000204954	C12orf73	chromosome 12 open reading frame 73 [Source:HGNC Symbol;Acc:34450]
ENSG00000235162	C12orf75	chromosome 12 open reading frame 75 [Source:HGNC Symbol;Acc:35164]
ENSG00000174456	C12orf76	chromosome 12 open reading frame 76 [Source:HGNC Symbol;Acc:33790]
ENSG00000133935	C14orf1	chromosome 14 open reading frame 1 [Source:HGNC Symbol;Acc:1187]
ENSG00000179933	C14orf119	chromosome 14 open reading frame 119 [Source:HGNC Symbol;Acc:20270]
ENSG00000170270	C14orf142	chromosome 14 open reading frame 142 [Source:HGNC Symbol;Acc:20356]
ENSG00000133943	C14orf159	chromosome 14 open reading frame 159 [Source:HGNC Symbol;Acc:20498]
ENSG00000087302	C14orf166	chromosome 14 open reading frame 166 [Source:HGNC Symbol;Acc:23169]
ENSG00000156411	C14orf2	chromosome 14 open reading frame 2 [Source:HGNC Symbol;Acc:1188]
ENSG00000179476	C14orf28	chromosome 14 open reading frame 28 [Source:HGNC Symbol;Acc:19834]
ENSG00000100802	C14orf93	chromosome 14 open reading frame 93 [Source:HGNC Symbol;Acc:20162]
ENSG00000242498	C15orf38	chromosome 15 open reading frame 38 [Source:HGNC Symbol;Acc:28782]
ENSG00000250021	C15orf38-AP3S2	C15orf38-AP3S2 readthrough [Source:HGNC Symbol;Acc:38824]
ENSG00000167173	C15orf39	chromosome 15 open reading frame 39 [Source:HGNC Symbol;Acc:24497]
ENSG00000169609	C15orf40	chromosome 15 open reading frame 40 [Source:HGNC Symbol;Acc:28443]
ENSG00000128891	C15orf57	chromosome 15 open reading frame 57 [Source:HGNC Symbol;Acc:28295]
ENSG00000130731	C16orf13	chromosome 16 open reading frame 13 [Source:HGNC Symbol;Acc:14141]
ENSG00000166780	C16orf45	chromosome 16 open reading frame 45 [Source:HGNC Symbol;Acc:19213]
ENSG00000185716	C16orf52	chromosome 16 open reading frame 52 [Source:HGNC Symbol;Acc:27087]
ENSG00000140688	C16orf58	chromosome 16 open reading frame 58 [Source:HGNC Symbol;Acc:25848]
ENSG00000103544	C16orf62	chromosome 16 open reading frame 62 [Source:HGNC Symbol;Acc:24641]
ENSG00000125149	C16orf70	chromosome 16 open reading frame 70 [Source:HGNC Symbol;Acc:29564]
ENSG00000182831	C16orf72	chromosome 16 open reading frame 72 [Source:HGNC Symbol;Acc:30103]
ENSG00000070761	C16orf80	chromosome 16 open reading frame 80 [Source:HGNC Symbol;Acc:29523]
ENSG00000155330	C16orf87	chromosome 16 open reading frame 87 [Source:HGNC Symbol;Acc:33754]
ENSG00000174109	C16orf91	chromosome 16 open reading frame 91 [Source:HGNC Symbol;Acc:27558]
ENSG00000258315	C17orf49	chromosome 17 open reading frame 49 [Source:HGNC Symbol;Acc:28737]
ENSG00000186665	C17orf58	chromosome 17 open reading frame 58 [Source:HGNC Symbol;Acc:27568]
ENSG00000178927	C17orf62	chromosome 17 open reading frame 62 [Source:HGNC Symbol;Acc:28672]
ENSG00000185504	C17orf70	chromosome 17 open reading frame 70 [Source:HGNC Symbol;Acc:26171]
ENSG00000108666	C17orf75	chromosome 17 open reading frame 75 [Source:HGNC Symbol;Acc:30173]
ENSG00000141219	C17orf80	chromosome 17 open reading frame 80 [Source:HGNC Symbol;Acc:29601]
ENSG00000074356	C17orf85	chromosome 17 open reading frame 85 [Source:HGNC Symbol;Acc:24612]
ENSG00000224877	C17orf89	chromosome 17 open reading frame 89 [Source:HGNC Symbol;Acc:33551]
ENSG00000141428	C18orf21	chromosome 18 open reading frame 21 [Source:HGNC Symbol;Acc:28802]
ENSG00000152242	C18orf25	chromosome 18 open reading frame 25 [Source:HGNC Symbol;Acc:28172]
ENSG00000177576	C18orf32	chromosome 18 open reading frame 32 [Source:HGNC Symbol;Acc:31690]
ENSG00000141452	C18orf8	chromosome 18 open reading frame 8 [Source:HGNC Symbol;Acc:24326]
ENSG00000074842	C19orf10	chromosome 19 open reading frame 10 [Source:HGNC Symbol;Acc:16948]
ENSG00000131943	C19orf12	chromosome 19 open reading frame 12 [Source:HGNC Symbol;Acc:25443]
ENSG00000228300	C19orf24	chromosome 19 open reading frame 24 [Source:HGNC Symbol;Acc:26073]
ENSG00000119559	C19orf25	chromosome 19 open reading frame 25 [Source:HGNC Symbol;Acc:26711]
ENSG00000123144	C19orf43	chromosome 19 open reading frame 43 [Source:HGNC Symbol;Acc:28424]
ENSG00000160392	C19orf47	chromosome 19 open reading frame 47 [Source:HGNC Symbol;Acc:26723]
ENSG00000167747	C19orf48	chromosome 19 open reading frame 48 [Source:HGNC Symbol;Acc:29667]
ENSG00000142444	C19orf52	chromosome 19 open reading frame 52 [Source:HGNC Symbol;Acc:25152]
ENSG00000104979	C19orf53	chromosome 19 open reading frame 53 [Source:HGNC Symbol;Acc:24991]
ENSG00000188493	C19orf54	chromosome 19 open reading frame 54 [Source:HGNC Symbol;Acc:24758]
ENSG00000167595	C19orf55	chromosome 19 open reading frame 55 [Source:HGNC Symbol;Acc:25204]
ENSG00000006015	C19orf60	chromosome 19 open reading frame 60 [Source:HGNC Symbol;Acc:26098]
ENSG00000130813	C19orf66	chromosome 19 open reading frame 66 [Source:HGNC Symbol;Acc:25649]
ENSG00000174917	C19orf70	chromosome 19 open reading frame 70 [Source:HGNC Symbol;Acc:33702]
ENSG00000267106	C19orf82	chromosome 19 open reading frame 82 [Source:HGNC Symbol;Acc:27613]
ENSG00000197223	C1D	C1D nuclear receptor corepressor [Source:HGNC Symbol;Acc:29911]
ENSG00000106392	C1GALT1	core 1 synthase, glycoprotein-N-acetylgalactosamine 3-beta-galactosyltransferase, 1 [Source:HGNC Symbol;Acc:24337]
ENSG00000171155	C1GALT1C1	C1GALT1-specific chaperone 1 [Source:HGNC Symbol;Acc:24338]
ENSG00000116922	C1orf109	chromosome 1 open reading frame 109 [Source:HGNC Symbol;Acc:26039]
ENSG00000197982	C1orf122	chromosome 1 open reading frame 122 [Source:HGNC Symbol;Acc:24789]
ENSG00000162384	C1orf123	chromosome 1 open reading frame 123 [Source:HGNC Symbol;Acc:26059]
ENSG00000143633	C1orf131	chromosome 1 open reading frame 131 [Source:HGNC Symbol;Acc:25332]
ENSG00000143110	C1orf162	chromosome 1 open reading frame 162 [Source:HGNC Symbol;Acc:28344]
ENSG00000198912	C1orf174	chromosome 1 open reading frame 174 [Source:HGNC Symbol;Acc:27915]
ENSG00000119280	C1orf198	chromosome 1 open reading frame 198 [Source:HGNC Symbol;Acc:25900]
ENSG00000116667	C1orf21	chromosome 1 open reading frame 21 [Source:HGNC Symbol;Acc:15494]
ENSG00000142686	C1orf216	chromosome 1 open reading frame 216 [Source:HGNC Symbol;Acc:26800]
ENSG00000157181	C1orf27	chromosome 1 open reading frame 27 [Source:HGNC Symbol;Acc:24299]
ENSG00000143793	C1orf35	chromosome 1 open reading frame 35 [Source:HGNC Symbol;Acc:19032]
ENSG00000143612	C1orf43	chromosome 1 open reading frame 43 [Source:HGNC Symbol;Acc:29876]
ENSG00000164008	C1orf50	chromosome 1 open reading frame 50 [Source:HGNC Symbol;Acc:28795]
ENSG00000162642	C1orf52	chromosome 1 open reading frame 52 [Source:HGNC Symbol;Acc:24871]
ENSG00000117616	C1orf63	chromosome 1 open reading frame 63 [Source:HGNC Symbol;Acc:25234]
ENSG00000198715	C1orf85	chromosome 1 open reading frame 85 [Source:HGNC Symbol;Acc:29436]
ENSG00000162585	C1orf86	chromosome 1 open reading frame 86 [Source:HGNC Symbol;Acc:26428]
ENSG00000173372	C1QA	complement component 1, q subcomponent, A chain [Source:HGNC Symbol;Acc:1241]
ENSG00000173369	C1QB	complement component 1, q subcomponent, B chain [Source:HGNC Symbol;Acc:1242]
ENSG00000108561	C1QBP	complement component 1, q subcomponent binding protein [Source:HGNC Symbol;Acc:1243]
ENSG00000159189	C1QC	complement component 1, q subcomponent, C chain [Source:HGNC Symbol;Acc:1245]
ENSG00000173918	C1QTNF1	C1q and tumor necrosis factor related protein 1 [Source:HGNC Symbol;Acc:14324]
ENSG00000159403	C1R	complement component 1, r subcomponent [Source:HGNC Symbol;Acc:1246]
ENSG00000139178	C1RL	complement component 1, r subcomponent-like [Source:HGNC Symbol;Acc:21265]
ENSG00000182326	C1S	complement component 1, s subcomponent [Source:HGNC Symbol;Acc:1247]
ENSG00000197183	C20orf112	chromosome 20 open reading frame 112 [Source:HGNC Symbol;Acc:16106]
ENSG00000088854	C20orf194	chromosome 20 open reading frame 194 [Source:HGNC Symbol;Acc:17721]
ENSG00000101084	C20orf24	chromosome 20 open reading frame 24 [Source:HGNC Symbol;Acc:15870]
ENSG00000101220	C20orf27	chromosome 20 open reading frame 27 [Source:HGNC Symbol;Acc:15873]
ENSG00000196476	C20orf96	chromosome 20 open reading frame 96 [Source:HGNC Symbol;Acc:16227]
ENSG00000160226	C21orf2	chromosome 21 open reading frame 2 [Source:HGNC Symbol;Acc:1260]
ENSG00000160221	C21orf33	chromosome 21 open reading frame 33 [Source:HGNC Symbol;Acc:1273]
ENSG00000159079	C21orf59	chromosome 21 open reading frame 59 [Source:HGNC Symbol;Acc:1301]
ENSG00000154642	C21orf91	chromosome 21 open reading frame 91 [Source:HGNC Symbol;Acc:16459]
ENSG00000242259	C22orf39	chromosome 22 open reading frame 39 [Source:HGNC Symbol;Acc:27012]
ENSG00000184208	C22orf46	chromosome 22 open reading frame 46 [Source:HGNC Symbol;Acc:26294]
ENSG00000157617	C2CD2	C2 calcium-dependent domain containing 2 [Source:HGNC Symbol;Acc:1266]
ENSG00000172375	C2CD2L	C2CD2-like [Source:HGNC Symbol;Acc:29000]
ENSG00000168014	C2CD3	C2 calcium-dependent domain containing 3 [Source:HGNC Symbol;Acc:24564]
ENSG00000111731	C2CD5	C2 calcium-dependent domain containing 5 [Source:HGNC Symbol;Acc:29062]
ENSG00000241962	C2orf15	chromosome 2 open reading frame 15 [Source:HGNC Symbol;Acc:28436]
ENSG00000115998	C2orf42	chromosome 2 open reading frame 42 [Source:HGNC Symbol;Acc:26056]
ENSG00000118961	C2orf43	chromosome 2 open reading frame 43 [Source:HGNC Symbol;Acc:26145]
ENSG00000162972	C2orf47	chromosome 2 open reading frame 47 [Source:HGNC Symbol;Acc:26198]
ENSG00000135974	C2orf49	chromosome 2 open reading frame 49 [Source:HGNC Symbol;Acc:28772]
ENSG00000168887	C2orf68	chromosome 2 open reading frame 68 [Source:HGNC Symbol;Acc:34353]
ENSG00000178074	C2orf69	chromosome 2 open reading frame 69 [Source:HGNC Symbol;Acc:26799]
ENSG00000237651	C2orf74	chromosome 2 open reading frame 74 [Source:HGNC Symbol;Acc:34439]
ENSG00000186132	C2orf76	chromosome 2 open reading frame 76 [Source:HGNC Symbol;Acc:27017]
ENSG00000163608	C3orf17	chromosome 3 open reading frame 17 [Source:HGNC Symbol;Acc:24496]
ENSG00000183624	C3orf37	chromosome 3 open reading frame 37 [Source:HGNC Symbol;Acc:24446]
ENSG00000179021	C3orf38	chromosome 3 open reading frame 38 [Source:HGNC Symbol;Acc:28384]
ENSG00000181744	C3orf58	chromosome 3 open reading frame 58 [Source:HGNC Symbol;Acc:28490]
ENSG00000056050	C4orf27	chromosome 4 open reading frame 27 [Source:HGNC Symbol;Acc:26051]
ENSG00000164074	C4orf29	chromosome 4 open reading frame 29 [Source:HGNC Symbol;Acc:26111]
ENSG00000164096	C4orf3	chromosome 4 open reading frame 3 [Source:HGNC Symbol;Acc:19225]
ENSG00000174749	C4orf32	chromosome 4 open reading frame 32 [Source:HGNC Symbol;Acc:26813]
ENSG00000151470	C4orf33	chromosome 4 open reading frame 33 [Source:HGNC Symbol;Acc:27025]
ENSG00000113583	C5orf15	chromosome 5 open reading frame 15 [Source:HGNC Symbol;Acc:20656]
ENSG00000082213	C5orf22	chromosome 5 open reading frame 22 [Source:HGNC Symbol;Acc:25639]
ENSG00000181904	C5orf24	chromosome 5 open reading frame 24 [Source:HGNC Symbol;Acc:26746]
ENSG00000151881	C5orf28	chromosome 5 open reading frame 28 [Source:HGNC Symbol;Acc:26139]
ENSG00000197603	C5orf42	chromosome 5 open reading frame 42 [Source:HGNC Symbol;Acc:25801]
ENSG00000161010	C5orf45	chromosome 5 open reading frame 45 [Source:HGNC Symbol;Acc:30817]
ENSG00000205765	C5orf51	chromosome 5 open reading frame 51 [Source:HGNC Symbol;Acc:27750]
ENSG00000186577	C6orf1	chromosome 6 open reading frame 1 [Source:HGNC Symbol;Acc:1340]
ENSG00000196821	C6orf106	chromosome 6 open reading frame 106 [Source:HGNC Symbol;Acc:21215]
ENSG00000185127	C6orf120	chromosome 6 open reading frame 120 [Source:HGNC Symbol;Acc:21247]
ENSG00000204564	C6orf136	chromosome 6 open reading frame 136 [Source:HGNC Symbol;Acc:21301]
ENSG00000130349	C6orf203	chromosome 6 open reading frame 203 [Source:HGNC Symbol;Acc:17971]
ENSG00000146476	C6orf211	chromosome 6 open reading frame 211 [Source:HGNC Symbol;Acc:17872]
ENSG00000204439	C6orf47	chromosome 6 open reading frame 47 [Source:HGNC Symbol;Acc:19076]
ENSG00000204387	C6orf48	chromosome 6 open reading frame 48 [Source:HGNC Symbol;Acc:19078]
ENSG00000154079	C6orf57	chromosome 6 open reading frame 57 [Source:HGNC Symbol;Acc:20957]
ENSG00000112308	C6orf62	chromosome 6 open reading frame 62 [Source:HGNC Symbol;Acc:20998]
ENSG00000130023	C6orf70	chromosome 6 open reading frame 70 [Source:HGNC Symbol;Acc:21056]
ENSG00000198663	C6orf89	chromosome 6 open reading frame 89 [Source:HGNC Symbol;Acc:21114]
ENSG00000146576	C7orf26	chromosome 7 open reading frame 26 [Source:HGNC Symbol;Acc:21702]
ENSG00000180354	C7orf41	chromosome 7 open reading frame 41 [Source:HGNC Symbol;Acc:25457]
ENSG00000146826	C7orf43	chromosome 7 open reading frame 43 [Source:HGNC Symbol;Acc:25604]
ENSG00000122783	C7orf49	chromosome 7 open reading frame 49 [Source:HGNC Symbol;Acc:22432]
ENSG00000146540	C7orf50	chromosome 7 open reading frame 50 [Source:HGNC Symbol;Acc:22421]
ENSG00000164898	C7orf55	chromosome 7 open reading frame 55 [Source:HGNC Symbol;Acc:26946]
ENSG00000146963	C7orf55-LUC7L2	C7orf55-LUC7L2 readthrough [Source:HGNC Symbol;Acc:44671]
ENSG00000164603	C7orf60	chromosome 7 open reading frame 60 [Source:HGNC Symbol;Acc:26475]
ENSG00000243317	C7orf73	chromosome 7 open reading frame 73 [Source:HGNC Symbol;Acc:41909]
ENSG00000182307	C8orf33	chromosome 8 open reading frame 33 [Source:HGNC Symbol;Acc:26104]
ENSG00000176731	C8orf59	chromosome 8 open reading frame 59 [Source:HGNC Symbol;Acc:32235]
ENSG00000189376	C8orf76	chromosome 8 open reading frame 76 [Source:HGNC Symbol;Acc:25924]
ENSG00000213563	C8orf82	chromosome 8 open reading frame 82 [Source:HGNC Symbol;Acc:33826]
ENSG00000198917	C9orf114	chromosome 9 open reading frame 114 [Source:HGNC Symbol;Acc:26933]
ENSG00000137038	C9orf123	chromosome 9 open reading frame 123 [Source:HGNC Symbol;Acc:30536]
ENSG00000148362	C9orf142	chromosome 9 open reading frame 142 [Source:HGNC Symbol;Acc:27849]
ENSG00000136932	C9orf156	chromosome 9 open reading frame 156 [Source:HGNC Symbol;Acc:30967]
ENSG00000171159	C9orf16	chromosome 9 open reading frame 16 [Source:HGNC Symbol;Acc:17823]
ENSG00000148120	C9orf3	chromosome 9 open reading frame 3 [Source:HGNC Symbol;Acc:1361]
ENSG00000203993	C9orf37	chromosome 9 open reading frame 37 [Source:HGNC Symbol;Acc:23395]
ENSG00000156017	C9orf41	chromosome 9 open reading frame 41 [Source:HGNC Symbol;Acc:23435]
ENSG00000165118	C9orf64	chromosome 9 open reading frame 64 [Source:HGNC Symbol;Acc:28144]
ENSG00000238227	C9orf69	chromosome 9 open reading frame 69 [Source:HGNC Symbol;Acc:31009]
ENSG00000147894	C9orf72	chromosome 9 open reading frame 72 [Source:HGNC Symbol;Acc:28337]
ENSG00000136819	C9orf78	chromosome 9 open reading frame 78 [Source:HGNC Symbol;Acc:24932]
ENSG00000155621	C9orf85	chromosome 9 open reading frame 85 [Source:HGNC Symbol;Acc:28784]
ENSG00000165233	C9orf89	chromosome 9 open reading frame 89 [Source:HGNC Symbol;Acc:28148]
ENSG00000157693	C9orf91	chromosome 9 open reading frame 91 [Source:HGNC Symbol;Acc:24513]
ENSG00000120159	CAAP1	caspase activity and apoptosis inhibitor 1 [Source:HGNC Symbol;Acc:25834]
ENSG00000135932	CAB39	calcium binding protein 39 [Source:HGNC Symbol;Acc:20292]
ENSG00000102547	CAB39L	calcium binding protein 39-like [Source:HGNC Symbol;Acc:20290]
ENSG00000099991	CABIN1	calcineurin binding protein 1 [Source:HGNC Symbol;Acc:24187]
ENSG00000160325	CACFD1	calcium channel flower domain containing 1 [Source:HGNC Symbol;Acc:1365]
ENSG00000105298	CACTIN	cactin, spliceosome C complex subunit [Source:HGNC Symbol;Acc:29938]
ENSG00000151893	CACUL1	CDK2-associated, cullin domain 1 [Source:HGNC Symbol;Acc:23727]
ENSG00000116161	CACYBP	calcyclin binding protein [Source:HGNC Symbol;Acc:30423]
ENSG00000084774	CAD	carbamoyl-phosphate synthetase 2, aspartate transcarbamylase, and dihydroorotase [Source:HGNC Symbol;Acc:1424]
ENSG00000182985	CADM1	cell adhesion molecule 1 [Source:HGNC Symbol;Acc:5951]
ENSG00000081803	CADPS2	Ca++-dependent secretion activator 2 [Source:HGNC Symbol;Acc:16018]
ENSG00000012822	CALCOCO1	calcium binding and coiled-coil domain 1 [Source:HGNC Symbol;Acc:29306]
ENSG00000136436	CALCOCO2	calcium binding and coiled-coil domain 2 [Source:HGNC Symbol;Acc:29912]
ENSG00000064989	CALCRL	calcitonin receptor-like [Source:HGNC Symbol;Acc:16709]
ENSG00000122786	CALD1	caldesmon 1 [Source:HGNC Symbol;Acc:1441]
ENSG00000138172	CALHM2	calcium homeostasis modulator 2 [Source:HGNC Symbol;Acc:23493]
ENSG00000198668	CALM1	calmodulin 1 (phosphorylase kinase, delta) [Source:HGNC Symbol;Acc:1442]
ENSG00000143933	CALM2	calmodulin 2 (phosphorylase kinase, delta) [Source:HGNC Symbol;Acc:1445]
ENSG00000160014	CALM3	calmodulin 3 (phosphorylase kinase, delta) [Source:HGNC Symbol;Acc:1449]
ENSG00000179218	CALR	calreticulin [Source:HGNC Symbol;Acc:1455]
ENSG00000128595	CALU	calumenin [Source:HGNC Symbol;Acc:1458]
ENSG00000134072	CAMK1	calcium/calmodulin-dependent protein kinase I [Source:HGNC Symbol;Acc:1459]
ENSG00000183049	CAMK1D	calcium/calmodulin-dependent protein kinase ID [Source:HGNC Symbol;Acc:19341]
ENSG00000145349	CAMK2D	calcium/calmodulin-dependent protein kinase II delta [Source:HGNC Symbol;Acc:1462]
ENSG00000148660	CAMK2G	calcium/calmodulin-dependent protein kinase II gamma [Source:HGNC Symbol;Acc:1463]
ENSG00000162545	CAMK2N1	calcium/calmodulin-dependent protein kinase II inhibitor 1 [Source:HGNC Symbol;Acc:24190]
ENSG00000110931	CAMKK2	calcium/calmodulin-dependent protein kinase kinase 2, beta [Source:HGNC Symbol;Acc:1470]
ENSG00000164615	CAMLG	calcium modulating ligand [Source:HGNC Symbol;Acc:1471]
ENSG00000130559	CAMSAP1	calmodulin regulated spectrin-associated protein 1 [Source:HGNC Symbol;Acc:19946]
ENSG00000171735	CAMTA1	calmodulin binding transcription activator 1 [Source:HGNC Symbol;Acc:18806]
ENSG00000108509	CAMTA2	calmodulin binding transcription activator 2 [Source:HGNC Symbol;Acc:18807]
ENSG00000111530	CAND1	cullin-associated and neddylation-dissociated 1 [Source:HGNC Symbol;Acc:30688]
ENSG00000171302	CANT1	calcium activated nucleotidase 1 [Source:HGNC Symbol;Acc:19721]
ENSG00000127022	CANX	calnexin [Source:HGNC Symbol;Acc:1473]
ENSG00000131236	CAP1	CAP, adenylate cyclase-associated protein 1 (yeast) [Source:HGNC Symbol;Acc:20040]
ENSG00000042493	CAPG	capping protein (actin filament), gelsolin-like [Source:HGNC Symbol;Acc:1474]
ENSG00000014216	CAPN1	calpain 1, (mu/I) large subunit [Source:HGNC Symbol;Acc:1476]
ENSG00000142330	CAPN10	calpain 10 [Source:HGNC Symbol;Acc:1477]
ENSG00000103326	CAPN15	calpain 15 [Source:HGNC Symbol;Acc:11182]
ENSG00000162909	CAPN2	calpain 2, (m/II) large subunit [Source:HGNC Symbol;Acc:1479]
ENSG00000149260	CAPN5	calpain 5 [Source:HGNC Symbol;Acc:1482]
ENSG00000131375	CAPN7	calpain 7 [Source:HGNC Symbol;Acc:1484]
ENSG00000126247	CAPNS1	calpain, small subunit 1 [Source:HGNC Symbol;Acc:1481]
ENSG00000135387	CAPRIN1	cell cycle associated protein 1 [Source:HGNC Symbol;Acc:6743]
ENSG00000110888	CAPRIN2	caprin family member 2 [Source:HGNC Symbol;Acc:21259]
ENSG00000116489	CAPZA1	capping protein (actin filament) muscle Z-line, alpha 1 [Source:HGNC Symbol;Acc:1488]
ENSG00000198898	CAPZA2	capping protein (actin filament) muscle Z-line, alpha 2 [Source:HGNC Symbol;Acc:1490]
ENSG00000077549	CAPZB	capping protein (actin filament) muscle Z-line, beta [Source:HGNC Symbol;Acc:1491]
ENSG00000105483	CARD8	caspase recruitment domain family, member 8 [Source:HGNC Symbol;Acc:17057]
ENSG00000138380	CARF	calcium responsive transcription factor [Source:HGNC Symbol;Acc:14435]
ENSG00000153048	CARHSP1	calcium regulated heat stable protein 1, 24kDa [Source:HGNC Symbol;Acc:17150]
ENSG00000213995	CARKD	carbohydrate kinase domain containing [Source:HGNC Symbol;Acc:25576]
ENSG00000142453	CARM1	coactivator-associated arginine methyltransferase 1 [Source:HGNC Symbol;Acc:23393]
ENSG00000110619	CARS	cysteinyl-tRNA synthetase [Source:HGNC Symbol;Acc:1493]
ENSG00000134905	CARS2	cysteinyl-tRNA synthetase 2, mitochondrial (putative) [Source:HGNC Symbol;Acc:25695]
ENSG00000108349	CASC3	cancer susceptibility candidate 3 [Source:HGNC Symbol;Acc:17040]
ENSG00000166734	CASC4	cancer susceptibility candidate 4 [Source:HGNC Symbol;Acc:24892]
ENSG00000127995	CASD1	CAS1 domain containing 1 [Source:HGNC Symbol;Acc:16014]
ENSG00000147044	CASK	calcium/calmodulin-dependent serine protein kinase (MAGUK family) [Source:HGNC Symbol;Acc:1497]
ENSG00000177303	CASKIN2	CASK interacting protein 2 [Source:HGNC Symbol;Acc:18200]
ENSG00000106144	CASP2	caspase 2, apoptosis-related cysteine peptidase [Source:HGNC Symbol;Acc:1503]
ENSG00000164305	CASP3	caspase 3, apoptosis-related cysteine peptidase [Source:HGNC Symbol;Acc:1504]
ENSG00000196954	CASP4	caspase 4, apoptosis-related cysteine peptidase [Source:HGNC Symbol;Acc:1505]
ENSG00000165806	CASP7	caspase 7, apoptosis-related cysteine peptidase [Source:HGNC Symbol;Acc:1508]
ENSG00000132906	CASP9	caspase 9, apoptosis-related cysteine peptidase [Source:HGNC Symbol;Acc:1511]
ENSG00000153113	CAST	calpastatin [Source:HGNC Symbol;Acc:1515]
ENSG00000121691	CAT	catalase [Source:HGNC Symbol;Acc:1516]
ENSG00000105974	CAV1	caveolin 1, caveolae protein, 22kDa [Source:HGNC Symbol;Acc:1527]
ENSG00000105971	CAV2	caveolin 2 [Source:HGNC Symbol;Acc:1528]
ENSG00000078699	CBFA2T2	core-binding factor, runt domain, alpha subunit 2; translocated to, 2 [Source:HGNC Symbol;Acc:1536]
ENSG00000067955	CBFB	core-binding factor, beta subunit [Source:HGNC Symbol;Acc:1539]
ENSG00000110395	CBL	Cbl proto-oncogene, E3 ubiquitin protein ligase [Source:HGNC Symbol;Acc:1541]
ENSG00000114423	CBLB	Cbl proto-oncogene B, E3 ubiquitin protein ligase [Source:HGNC Symbol;Acc:1542]
ENSG00000105879	CBLL1	Cbl proto-oncogene-like 1, E3 ubiquitin protein ligase [Source:HGNC Symbol;Acc:21225]
ENSG00000159228	CBR1	carbonyl reductase 1 [Source:HGNC Symbol;Acc:1548]
ENSG00000145439	CBR4	carbonyl reductase 4 [Source:HGNC Symbol;Acc:25891]
ENSG00000108468	CBX1	chromobox homolog 1 [Source:HGNC Symbol;Acc:1551]
ENSG00000122565	CBX3	chromobox homolog 3 [Source:HGNC Symbol;Acc:1553]
ENSG00000141582	CBX4	chromobox homolog 4 [Source:HGNC Symbol;Acc:1554]
ENSG00000094916	CBX5	chromobox homolog 5 [Source:HGNC Symbol;Acc:1555]
ENSG00000183741	CBX6	chromobox homolog 6 [Source:HGNC Symbol;Acc:1556]
ENSG00000100307	CBX7	chromobox homolog 7 [Source:HGNC Symbol;Acc:1557]
ENSG00000100211	CBY1	chibby homolog 1 (Drosophila) [Source:HGNC Symbol;Acc:1307]
ENSG00000132024	CC2D1A	coiled-coil and C2 domain containing 1A [Source:HGNC Symbol;Acc:30237]
ENSG00000154222	CC2D1B	coiled-coil and C2 domain containing 1B [Source:HGNC Symbol;Acc:29386]
ENSG00000048342	CC2D2A	coiled-coil and C2 domain containing 2A [Source:HGNC Symbol;Acc:29253]
ENSG00000060339	CCAR1	cell division cycle and apoptosis regulator 1 [Source:HGNC Symbol;Acc:24236]
ENSG00000137944	CCBL2	cysteine conjugate-beta lyase 2 [Source:HGNC Symbol;Acc:33238]
ENSG00000176476	CCDC101	coiled-coil domain containing 101 [Source:HGNC Symbol;Acc:25156]
ENSG00000163001	CCDC104	coiled-coil domain containing 104 [Source:HGNC Symbol;Acc:30540]
ENSG00000173581	CCDC106	coiled-coil domain containing 106 [Source:HGNC Symbol;Acc:30181]
ENSG00000159884	CCDC107	coiled-coil domain containing 107 [Source:HGNC Symbol;Acc:28465]
ENSG00000164306	CCDC111	coiled-coil domain containing 111 [Source:HGNC Symbol;Acc:26575]
ENSG00000136710	CCDC115	coiled-coil domain containing 115 [Source:HGNC Symbol;Acc:28178]
ENSG00000159873	CCDC117	coiled-coil domain containing 117 [Source:HGNC Symbol;Acc:26599]
ENSG00000160799	CCDC12	coiled-coil domain containing 12 [Source:HGNC Symbol;Acc:28332]
ENSG00000007080	CCDC124	coiled-coil domain containing 124 [Source:HGNC Symbol;Acc:25171]
ENSG00000169193	CCDC126	coiled-coil domain containing 126 [Source:HGNC Symbol;Acc:22398]
ENSG00000104957	CCDC130	coiled-coil domain containing 130 [Source:HGNC Symbol;Acc:28118]
ENSG00000004766	CCDC132	coiled-coil domain containing 132 [Source:HGNC Symbol;Acc:25956]
ENSG00000185298	CCDC137	coiled-coil domain containing 137 [Source:HGNC Symbol;Acc:33451]
ENSG00000175455	CCDC14	coiled-coil domain containing 14 [Source:HGNC Symbol;Acc:25766]
ENSG00000135637	CCDC142	coiled-coil domain containing 142 [Source:HGNC Symbol;Acc:25889]
ENSG00000181982	CCDC149	coiled-coil domain containing 149 [Source:HGNC Symbol;Acc:25405]
ENSG00000183401	CCDC159	coiled-coil domain containing 159 [Source:HGNC Symbol;Acc:26996]
ENSG00000198937	CCDC167	coiled-coil domain containing 167 [Source:HGNC Symbol;Acc:21239]
ENSG00000154781	CCDC174	coiled-coil domain containing 174 [Source:HGNC Symbol;Acc:28033]
ENSG00000119636	CCDC176	coiled-coil domain containing 176 [Source:HGNC Symbol;Acc:19855]
ENSG00000101997	CCDC22	coiled-coil domain containing 22 [Source:HGNC Symbol;Acc:28909]
ENSG00000177868	CCDC23	coiled-coil domain containing 23 [Source:HGNC Symbol;Acc:29204]
ENSG00000147419	CCDC25	coiled-coil domain containing 25 [Source:HGNC Symbol;Acc:25591]
ENSG00000024862	CCDC28A	coiled-coil domain containing 28A [Source:HGNC Symbol;Acc:21098]
ENSG00000151468	CCDC3	coiled-coil domain containing 3 [Source:HGNC Symbol;Acc:23813]
ENSG00000109881	CCDC34	coiled-coil domain containing 34 [Source:HGNC Symbol;Acc:25079]
ENSG00000173588	CCDC41	coiled-coil domain containing 41 [Source:HGNC Symbol;Acc:17966]
ENSG00000180329	CCDC43	coiled-coil domain containing 43 [Source:HGNC Symbol;Acc:26472]
ENSG00000108588	CCDC47	coiled-coil domain containing 47 [Source:HGNC Symbol;Acc:24856]
ENSG00000152492	CCDC50	coiled-coil domain containing 50 [Source:HGNC Symbol;Acc:18111]
ENSG00000164051	CCDC51	coiled-coil domain containing 51 [Source:HGNC Symbol;Acc:25714]
ENSG00000120860	CCDC53	coiled-coil domain containing 53 [Source:HGNC Symbol;Acc:24256]
ENSG00000176155	CCDC57	coiled-coil domain containing 57 [Source:HGNC Symbol;Acc:27564]
ENSG00000133773	CCDC59	coiled-coil domain containing 59 [Source:HGNC Symbol;Acc:25005]
ENSG00000108091	CCDC6	coiled-coil domain containing 6 [Source:HGNC Symbol;Acc:18782]
ENSG00000104983	CCDC61	coiled-coil domain containing 61 [Source:HGNC Symbol;Acc:33629]
ENSG00000180376	CCDC66	coiled-coil domain containing 66 [Source:HGNC Symbol;Acc:27709]
ENSG00000198624	CCDC69	coiled-coil domain containing 69 [Source:HGNC Symbol;Acc:24487]
ENSG00000177352	CCDC71	coiled-coil domain containing 71 [Source:HGNC Symbol;Acc:25760]
ENSG00000120647	CCDC77	coiled-coil domain containing 77 [Source:HGNC Symbol;Acc:28203]
ENSG00000091986	CCDC80	coiled-coil domain containing 80 [Source:HGNC Symbol;Acc:30649]
ENSG00000149231	CCDC82	coiled-coil domain containing 82 [Source:HGNC Symbol;Acc:26282]
ENSG00000186166	CCDC84	coiled-coil domain containing 84 [Source:HGNC Symbol;Acc:30460]
ENSG00000110104	CCDC86	coiled-coil domain containing 86 [Source:HGNC Symbol;Acc:28359]
ENSG00000115355	CCDC88A	coiled-coil domain containing 88A [Source:HGNC Symbol;Acc:25523]
ENSG00000015133	CCDC88C	coiled-coil domain containing 88C [Source:HGNC Symbol;Acc:19967]
ENSG00000105321	CCDC9	coiled-coil domain containing 9 [Source:HGNC Symbol;Acc:24560]
ENSG00000137500	CCDC90B	coiled-coil domain containing 90B [Source:HGNC Symbol;Acc:28108]
ENSG00000123106	CCDC91	coiled-coil domain containing 91 [Source:HGNC Symbol;Acc:24855]
ENSG00000119242	CCDC92	coiled-coil domain containing 92 [Source:HGNC Symbol;Acc:29563]
ENSG00000125633	CCDC93	coiled-coil domain containing 93 [Source:HGNC Symbol;Acc:25611]
ENSG00000105248	CCDC94	coiled-coil domain containing 94 [Source:HGNC Symbol;Acc:25518]
ENSG00000142039	CCDC97	coiled-coil domain containing 97 [Source:HGNC Symbol;Acc:28289]
ENSG00000108691	CCL2	chemokine (C-C motif) ligand 2 [Source:HGNC Symbol;Acc:10618]
ENSG00000136280	CCM2	cerebral cavernous malformation 2 [Source:HGNC Symbol;Acc:21708]
ENSG00000134057	CCNB1	cyclin B1 [Source:HGNC Symbol;Acc:1579]
ENSG00000100814	CCNB1IP1	cyclin B1 interacting protein 1, E3 ubiquitin protein ligase [Source:HGNC Symbol;Acc:19437]
ENSG00000112237	CCNC	cyclin C [Source:HGNC Symbol;Acc:1581]
ENSG00000110092	CCND1	cyclin D1 [Source:HGNC Symbol;Acc:1582]
ENSG00000118971	CCND2	cyclin D2 [Source:HGNC Symbol;Acc:1583]
ENSG00000112576	CCND3	cyclin D3 [Source:HGNC Symbol;Acc:1585]
ENSG00000166946	CCNDBP1	cyclin D-type binding-protein 1 [Source:HGNC Symbol;Acc:1587]
ENSG00000113328	CCNG1	cyclin G1 [Source:HGNC Symbol;Acc:1592]
ENSG00000138764	CCNG2	cyclin G2 [Source:HGNC Symbol;Acc:1593]
ENSG00000134480	CCNH	cyclin H [Source:HGNC Symbol;Acc:1594]
ENSG00000118816	CCNI	cyclin I [Source:HGNC Symbol;Acc:1595]
ENSG00000107443	CCNJ	cyclin J [Source:HGNC Symbol;Acc:23434]
ENSG00000090061	CCNK	cyclin K [Source:HGNC Symbol;Acc:1596]
ENSG00000163660	CCNL1	cyclin L1 [Source:HGNC Symbol;Acc:20569]
ENSG00000221978	CCNL2	cyclin L2 [Source:HGNC Symbol;Acc:20570]
ENSG00000129315	CCNT1	cyclin T1 [Source:HGNC Symbol;Acc:1599]
ENSG00000082258	CCNT2	cyclin T2 [Source:HGNC Symbol;Acc:1600]
ENSG00000108100	CCNY	cyclin Y [Source:HGNC Symbol;Acc:23354]
ENSG00000163249	CCNYL1	cyclin Y-like 1 [Source:HGNC Symbol;Acc:26868]
ENSG00000103540	CCP110	centriolar coiled coil protein 110kDa [Source:HGNC Symbol;Acc:24342]
ENSG00000260916	CCPG1	cell cycle progression 1 [Source:HGNC Symbol;Acc:24227]
ENSG00000173992	CCS	copper chaperone for superoxide dismutase [Source:HGNC Symbol;Acc:1613]
ENSG00000107771	CCSER2	coiled-coil serine-rich protein 2 [Source:HGNC Symbol;Acc:29197]
ENSG00000166226	CCT2	chaperonin containing TCP1, subunit 2 (beta) [Source:HGNC Symbol;Acc:1615]
ENSG00000163468	CCT3	chaperonin containing TCP1, subunit 3 (gamma) [Source:HGNC Symbol;Acc:1616]
ENSG00000115484	CCT4	chaperonin containing TCP1, subunit 4 (delta) [Source:HGNC Symbol;Acc:1617]
ENSG00000150753	CCT5	chaperonin containing TCP1, subunit 5 (epsilon) [Source:HGNC Symbol;Acc:1618]
ENSG00000146731	CCT6A	chaperonin containing TCP1, subunit 6A (zeta 1) [Source:HGNC Symbol;Acc:1620]
ENSG00000135624	CCT7	chaperonin containing TCP1, subunit 7 (eta) [Source:HGNC Symbol;Acc:1622]
ENSG00000156261	CCT8	chaperonin containing TCP1, subunit 8 (theta) [Source:HGNC Symbol;Acc:1623]
ENSG00000170458	CD14	CD14 molecule [Source:HGNC Symbol;Acc:1628]
ENSG00000177697	CD151	CD151 molecule (Raph blood group) [Source:HGNC Symbol;Acc:1630]
ENSG00000135535	CD164	CD164 molecule, sialomucin [Source:HGNC Symbol;Acc:1632]
ENSG00000103855	CD276	CD276 molecule [Source:HGNC Symbol;Acc:19137]
ENSG00000198087	CD2AP	CD2-associated protein [Source:HGNC Symbol;Acc:14258]
ENSG00000169217	CD2BP2	CD2 (cytoplasmic tail) binding protein 2 [Source:HGNC Symbol;Acc:1656]
ENSG00000241399	CD302	CD302 molecule [Source:HGNC Symbol;Acc:30843]
ENSG00000167775	CD320	CD320 molecule [Source:HGNC Symbol;Acc:16692]
ENSG00000174059	CD34	CD34 molecule [Source:HGNC Symbol;Acc:1662]
ENSG00000104894	CD37	CD37 molecule [Source:HGNC Symbol;Acc:1666]
ENSG00000010610	CD4	CD4 molecule [Source:HGNC Symbol;Acc:1678]
ENSG00000101017	CD40	CD40 molecule, TNF receptor superfamily member 5 [Source:HGNC Symbol;Acc:11919]
ENSG00000026508	CD44	CD44 molecule (Indian blood group) [Source:HGNC Symbol;Acc:1681]
ENSG00000117335	CD46	CD46 molecule, complement regulatory protein [Source:HGNC Symbol;Acc:6953]
ENSG00000196776	CD47	CD47 molecule [Source:HGNC Symbol;Acc:1682]
ENSG00000196352	CD55	CD55 molecule, decay accelerating factor for complement (Cromer blood group) [Source:HGNC Symbol;Acc:2665]
ENSG00000116815	CD58	CD58 molecule [Source:HGNC Symbol;Acc:1688]
ENSG00000085063	CD59	CD59 molecule, complement regulatory protein [Source:HGNC Symbol;Acc:1689]
ENSG00000135404	CD63	CD63 molecule [Source:HGNC Symbol;Acc:1692]
ENSG00000129226	CD68	CD68 molecule [Source:HGNC Symbol;Acc:1693]
ENSG00000019582	CD74	CD74 molecule, major histocompatibility complex, class II invariant chain [Source:HGNC Symbol;Acc:1697]
ENSG00000110651	CD81	CD81 molecule [Source:HGNC Symbol;Acc:1701]
ENSG00000085117	CD82	CD82 molecule [Source:HGNC Symbol;Acc:6210]
ENSG00000112149	CD83	CD83 molecule [Source:HGNC Symbol;Acc:1703]
ENSG00000010278	CD9	CD9 molecule [Source:HGNC Symbol;Acc:1709]
ENSG00000123146	CD97	CD97 molecule [Source:HGNC Symbol;Acc:1711]
ENSG00000102181	CD99L2	CD99 molecule-like 2 [Source:HGNC Symbol;Acc:18237]
ENSG00000102543	CDADC1	cytidine and dCMP deaminase domain containing 1 [Source:HGNC Symbol;Acc:20299]
ENSG00000140326	CDAN1	codanin 1 [Source:HGNC Symbol;Acc:1713]
ENSG00000151465	CDC123	cell division cycle 123 [Source:HGNC Symbol;Acc:16827]
ENSG00000081377	CDC14B	cell division cycle 14B [Source:HGNC Symbol;Acc:1719]
ENSG00000130177	CDC16	cell division cycle 16 [Source:HGNC Symbol;Acc:1720]
ENSG00000094880	CDC23	cell division cycle 23 [Source:HGNC Symbol;Acc:1724]
ENSG00000101224	CDC25B	cell division cycle 25B [Source:HGNC Symbol;Acc:1726]
ENSG00000176386	CDC26	cell division cycle 26 [Source:HGNC Symbol;Acc:17839]
ENSG00000004897	CDC27	cell division cycle 27 [Source:HGNC Symbol;Acc:1728]
ENSG00000099804	CDC34	cell division cycle 34 [Source:HGNC Symbol;Acc:1734]
ENSG00000105401	CDC37	cell division cycle 37 [Source:HGNC Symbol;Acc:1735]
ENSG00000106993	CDC37L1	cell division cycle 37-like 1 [Source:HGNC Symbol;Acc:17179]
ENSG00000168438	CDC40	cell division cycle 40 [Source:HGNC Symbol;Acc:17350]
ENSG00000070831	CDC42	cell division cycle 42 [Source:HGNC Symbol;Acc:1736]
ENSG00000198752	CDC42BPB	CDC42 binding protein kinase beta (DMPK-like) [Source:HGNC Symbol;Acc:1738]
ENSG00000128283	CDC42EP1	CDC42 effector protein (Rho GTPase binding) 1 [Source:HGNC Symbol;Acc:17014]
ENSG00000149798	CDC42EP2	CDC42 effector protein (Rho GTPase binding) 2 [Source:HGNC Symbol;Acc:16263]
ENSG00000179604	CDC42EP4	CDC42 effector protein (Rho GTPase binding) 4 [Source:HGNC Symbol;Acc:17147]
ENSG00000197622	CDC42SE1	CDC42 small effector 1 [Source:HGNC Symbol;Acc:17719]
ENSG00000158985	CDC42SE2	CDC42 small effector 2 [Source:HGNC Symbol;Acc:18547]
ENSG00000096401	CDC5L	cell division cycle 5-like [Source:HGNC Symbol;Acc:1743]
ENSG00000134371	CDC73	cell division cycle 73 [Source:HGNC Symbol;Acc:16783]
ENSG00000164649	CDCA7L	cell division cycle associated 7-like [Source:HGNC Symbol;Acc:30777]
ENSG00000179776	CDH5	cadherin 5, type 2 (vascular endothelium) [Source:HGNC Symbol;Acc:1764]
ENSG00000089486	CDIP1	cell death-inducing p53 target 1 [Source:HGNC Symbol;Acc:13234]
ENSG00000103502	CDIPT	CDP-diacylglycerol--inositol 3-phosphatidyltransferase [Source:HGNC Symbol;Acc:1769]
ENSG00000185324	CDK10	cyclin-dependent kinase 10 [Source:HGNC Symbol;Acc:1770]
ENSG00000008128	CDK11A	cyclin-dependent kinase 11A [Source:HGNC Symbol;Acc:1730]
ENSG00000248333	CDK11B	cyclin-dependent kinase 11B [Source:HGNC Symbol;Acc:1729]
ENSG00000167258	CDK12	cyclin-dependent kinase 12 [Source:HGNC Symbol;Acc:24224]
ENSG00000065883	CDK13	cyclin-dependent kinase 13 [Source:HGNC Symbol;Acc:1733]
ENSG00000058091	CDK14	cyclin-dependent kinase 14 [Source:HGNC Symbol;Acc:8883]
ENSG00000102225	CDK16	cyclin-dependent kinase 16 [Source:HGNC Symbol;Acc:8749]
ENSG00000059758	CDK17	cyclin-dependent kinase 17 [Source:HGNC Symbol;Acc:8750]
ENSG00000117266	CDK18	cyclin-dependent kinase 18 [Source:HGNC Symbol;Acc:8751]
ENSG00000155111	CDK19	cyclin-dependent kinase 19 [Source:HGNC Symbol;Acc:19338]
ENSG00000123374	CDK2	cyclin-dependent kinase 2 [Source:HGNC Symbol;Acc:1771]
ENSG00000111328	CDK2AP1	cyclin-dependent kinase 2 associated protein 1 [Source:HGNC Symbol;Acc:14002]
ENSG00000167797	CDK2AP2	cyclin-dependent kinase 2 associated protein 2 [Source:HGNC Symbol;Acc:30833]
ENSG00000135446	CDK4	cyclin-dependent kinase 4 [Source:HGNC Symbol;Acc:1773]
ENSG00000164885	CDK5	cyclin-dependent kinase 5 [Source:HGNC Symbol;Acc:1774]
ENSG00000101391	CDK5RAP1	CDK5 regulatory subunit associated protein 1 [Source:HGNC Symbol;Acc:15880]
ENSG00000136861	CDK5RAP2	CDK5 regulatory subunit associated protein 2 [Source:HGNC Symbol;Acc:18672]
ENSG00000108465	CDK5RAP3	CDK5 regulatory subunit associated protein 3 [Source:HGNC Symbol;Acc:18673]
ENSG00000105810	CDK6	cyclin-dependent kinase 6 [Source:HGNC Symbol;Acc:1777]
ENSG00000134058	CDK7	cyclin-dependent kinase 7 [Source:HGNC Symbol;Acc:1778]
ENSG00000132964	CDK8	cyclin-dependent kinase 8 [Source:HGNC Symbol;Acc:1779]
ENSG00000136807	CDK9	cyclin-dependent kinase 9 [Source:HGNC Symbol;Acc:1780]
ENSG00000145996	CDKAL1	CDK5 regulatory subunit associated protein 1-like 1 [Source:HGNC Symbol;Acc:21050]
ENSG00000124762	CDKN1A	cyclin-dependent kinase inhibitor 1A (p21, Cip1) [Source:HGNC Symbol;Acc:1784]
ENSG00000111276	CDKN1B	cyclin-dependent kinase inhibitor 1B (p27, Kip1) [Source:HGNC Symbol;Acc:1785]
ENSG00000129757	CDKN1C	cyclin-dependent kinase inhibitor 1C (p57, Kip2) [Source:HGNC Symbol;Acc:1786]
ENSG00000168564	CDKN2AIP	CDKN2A interacting protein [Source:HGNC Symbol;Acc:24325]
ENSG00000237190	CDKN2AIPNL	CDKN2A interacting protein N-terminal like [Source:HGNC Symbol;Acc:30545]
ENSG00000123080	CDKN2C	cyclin-dependent kinase inhibitor 2C (p18, inhibits CDK4) [Source:HGNC Symbol;Acc:1789]
ENSG00000205643	CDPF1	cysteine-rich, DPF motif domain containing 1 [Source:HGNC Symbol;Acc:33710]
ENSG00000140743	CDR2	cerebellar degeneration-related protein 2, 62kDa [Source:HGNC Symbol;Acc:1799]
ENSG00000101290	CDS2	CDP-diacylglycerol synthase (phosphatidate cytidylyltransferase) 2 [Source:HGNC Symbol;Acc:1801]
ENSG00000091527	CDV3	CDV3 homolog (mouse) [Source:HGNC Symbol;Acc:26928]
ENSG00000153046	CDYL	chromodomain protein, Y-like [Source:HGNC Symbol;Acc:1811]
ENSG00000153879	CEBPG	CCAAT/enhancer binding protein (C/EBP), gamma [Source:HGNC Symbol;Acc:1837]
ENSG00000115816	CEBPZ	CCAAT/enhancer binding protein (C/EBP), zeta [Source:HGNC Symbol;Acc:24218]
ENSG00000218739	CEBPZOS	CEBPZ opposite strand [Source:HGNC Symbol;Acc:HGNC:49288]
ENSG00000093072	CECR1	cat eye syndrome chromosome region, candidate 1 [Source:HGNC Symbol;Acc:1839]
ENSG00000069998	CECR5	cat eye syndrome chromosome region, candidate 5 [Source:HGNC Symbol;Acc:1843]
ENSG00000149187	CELF1	CUGBP, Elav-like family member 1 [Source:HGNC Symbol;Acc:2549]
ENSG00000048740	CELF2	CUGBP, Elav-like family member 2 [Source:HGNC Symbol;Acc:2550]
ENSG00000125817	CENPB	centromere protein B, 80kDa [Source:HGNC Symbol;Acc:1852]
ENSG00000177946	CENPBD1	CENPB DNA-binding domains containing 1 [Source:HGNC Symbol;Acc:28272]
ENSG00000145241	CENPC	centromere protein C [Source:HGNC Symbol;Acc:1854]
ENSG00000102901	CENPT	centromere protein T [Source:HGNC Symbol;Acc:25787]
ENSG00000166582	CENPV	centromere protein V [Source:HGNC Symbol;Acc:29920]
ENSG00000116198	CEP104	centrosomal protein 104kDa [Source:HGNC Symbol;Acc:24866]
ENSG00000154240	CEP112	centrosomal protein 112kDa [Source:HGNC Symbol;Acc:28514]
ENSG00000168944	CEP120	centrosomal protein 120kDa [Source:HGNC Symbol;Acc:26690]
ENSG00000110274	CEP164	centrosomal protein 164kDa [Source:HGNC Symbol;Acc:29182]
ENSG00000143702	CEP170	centrosomal protein 170kDa [Source:HGNC Symbol;Acc:28920]
ENSG00000101639	CEP192	centrosomal protein 192kDa [Source:HGNC Symbol;Acc:25515]
ENSG00000126001	CEP250	centrosomal protein 250kDa [Source:HGNC Symbol;Acc:1859]
ENSG00000198707	CEP290	centrosomal protein 290kDa [Source:HGNC Symbol;Acc:29021]
ENSG00000135837	CEP350	centrosomal protein 350kDa [Source:HGNC Symbol;Acc:24238]
ENSG00000106477	CEP41	centrosomal protein 41kDa [Source:HGNC Symbol;Acc:12370]
ENSG00000164118	CEP44	centrosomal protein 44kDa [Source:HGNC Symbol;Acc:29356]
ENSG00000166037	CEP57	centrosomal protein 57kDa [Source:HGNC Symbol;Acc:30794]
ENSG00000182923	CEP63	centrosomal protein 63kDa [Source:HGNC Symbol;Acc:25815]
ENSG00000011523	CEP68	centrosomal protein 68kDa [Source:HGNC Symbol;Acc:29076]
ENSG00000114107	CEP70	centrosomal protein 70kDa [Source:HGNC Symbol;Acc:29972]
ENSG00000101624	CEP76	centrosomal protein 76kDa [Source:HGNC Symbol;Acc:25727]
ENSG00000148019	CEP78	centrosomal protein 78kDa [Source:HGNC Symbol;Acc:25740]
ENSG00000130695	CEP85	centrosomal protein 85kDa [Source:HGNC Symbol;Acc:25309]
ENSG00000121289	CEP89	centrosomal protein 89kDa [Source:HGNC Symbol;Acc:25907]
ENSG00000258890	CEP95	centrosomal protein 95kDa [Source:HGNC Symbol;Acc:25141]
ENSG00000134255	CEPT1	choline/ethanolamine phosphotransferase 1 [Source:HGNC Symbol;Acc:24289]
ENSG00000167123	CERCAM	cerebral endothelial cell adhesion molecule [Source:HGNC Symbol;Acc:23723]
ENSG00000100422	CERK	ceramide kinase [Source:HGNC Symbol;Acc:19256]
ENSG00000143418	CERS2	ceramide synthase 2 [Source:HGNC Symbol;Acc:14076]
ENSG00000090661	CERS4	ceramide synthase 4 [Source:HGNC Symbol;Acc:23747]
ENSG00000139624	CERS5	ceramide synthase 5 [Source:HGNC Symbol;Acc:23749]
ENSG00000172292	CERS6	ceramide synthase 6 [Source:HGNC Symbol;Acc:23826]
ENSG00000172831	CES2	carboxylesterase 2 [Source:HGNC Symbol;Acc:1864]
ENSG00000147400	CETN2	centrin, EF-hand protein, 2 [Source:HGNC Symbol;Acc:1867]
ENSG00000153140	CETN3	centrin, EF-hand protein, 3 [Source:HGNC Symbol;Acc:1868]
ENSG00000153774	CFDP1	craniofacial development protein 1 [Source:HGNC Symbol;Acc:1873]
ENSG00000000971	CFH	complement factor H [Source:HGNC Symbol;Acc:4883]
ENSG00000172757	CFL1	cofilin 1 (non-muscle) [Source:HGNC Symbol;Acc:1874]
ENSG00000165410	CFL2	cofilin 2 (muscle) [Source:HGNC Symbol;Acc:1875]
ENSG00000003402	CFLAR	CASP8 and FADD-like apoptosis regulator [Source:HGNC Symbol;Acc:1876]
ENSG00000163320	CGGBP1	CGG triplet repeat binding protein 1 [Source:HGNC Symbol;Acc:1888]
ENSG00000100532	CGRRF1	cell growth regulator with ring finger domain 1 [Source:HGNC Symbol;Acc:15528]
ENSG00000198824	CHAMP1	chromosome alignment maintaining phosphoprotein 1 [Source:HGNC Symbol;Acc:20311]
ENSG00000172586	CHCHD1	coiled-coil-helix-coiled-coil-helix domain containing 1 [Source:HGNC Symbol;Acc:23518]
ENSG00000250479	CHCHD10	coiled-coil-helix-coiled-coil-helix domain containing 10 [Source:HGNC Symbol;Acc:15559]
ENSG00000106153	CHCHD2	coiled-coil-helix-coiled-coil-helix domain containing 2 [Source:HGNC Symbol;Acc:21645]
ENSG00000106554	CHCHD3	coiled-coil-helix-coiled-coil-helix domain containing 3 [Source:HGNC Symbol;Acc:21906]
ENSG00000163528	CHCHD4	coiled-coil-helix-coiled-coil-helix domain containing 4 [Source:HGNC Symbol;Acc:26467]
ENSG00000125611	CHCHD5	coiled-coil-helix-coiled-coil-helix domain containing 5 [Source:HGNC Symbol;Acc:17840]
ENSG00000159685	CHCHD6	coiled-coil-helix-coiled-coil-helix domain containing 6 [Source:HGNC Symbol;Acc:28184]
ENSG00000170791	CHCHD7	coiled-coil-helix-coiled-coil-helix domain containing 7 [Source:HGNC Symbol;Acc:28314]
ENSG00000131778	CHD1L	chromodomain helicase DNA binding protein 1-like [Source:HGNC Symbol;Acc:1916]
ENSG00000173575	CHD2	chromodomain helicase DNA binding protein 2 [Source:HGNC Symbol;Acc:1917]
ENSG00000111642	CHD4	chromodomain helicase DNA binding protein 4 [Source:HGNC Symbol;Acc:1919]
ENSG00000124177	CHD6	chromodomain helicase DNA binding protein 6 [Source:HGNC Symbol;Acc:19057]
ENSG00000171316	CHD7	chromodomain helicase DNA binding protein 7 [Source:HGNC Symbol;Acc:20626]
ENSG00000100888	CHD8	chromodomain helicase DNA binding protein 8 [Source:HGNC Symbol;Acc:20153]
ENSG00000177200	CHD9	chromodomain helicase DNA binding protein 9 [Source:HGNC Symbol;Acc:25701]
ENSG00000085872	CHERP	calcium homeostasis endoplasmic reticulum protein [Source:HGNC Symbol;Acc:16930]
ENSG00000072609	CHFR	checkpoint with forkhead and ring finger domains, E3 ubiquitin protein ligase [Source:HGNC Symbol;Acc:20455]
ENSG00000109220	CHIC2	cysteine-rich hydrophobic domain 2 [Source:HGNC Symbol;Acc:1935]
ENSG00000177830	CHID1	chitinase domain containing 1 [Source:HGNC Symbol;Acc:28474]
ENSG00000110721	CHKA	choline kinase alpha [Source:HGNC Symbol;Acc:1937]
ENSG00000100288	CHKB	choline kinase beta [Source:HGNC Symbol;Acc:1938]
ENSG00000188419	CHM	choroideremia (Rab escort protein 1) [Source:HGNC Symbol;Acc:1940]
ENSG00000131165	CHMP1A	charged multivesicular body protein 1A [Source:HGNC Symbol;Acc:8740]
ENSG00000255112	CHMP1B	charged multivesicular body protein 1B [Source:HGNC Symbol;Acc:24287]
ENSG00000130724	CHMP2A	charged multivesicular body protein 2A [Source:HGNC Symbol;Acc:30216]
ENSG00000083937	CHMP2B	charged multivesicular body protein 2B [Source:HGNC Symbol;Acc:24537]
ENSG00000115561	CHMP3	charged multivesicular body protein 3 [Source:HGNC Symbol;Acc:29865]
ENSG00000254505	CHMP4A	charged multivesicular body protein 4A [Source:HGNC Symbol;Acc:20274]
ENSG00000101421	CHMP4B	charged multivesicular body protein 4B [Source:HGNC Symbol;Acc:16171]
ENSG00000086065	CHMP5	charged multivesicular body protein 5 [Source:HGNC Symbol;Acc:26942]
ENSG00000176108	CHMP6	charged multivesicular body protein 6 [Source:HGNC Symbol;Acc:25675]
ENSG00000147457	CHMP7	charged multivesicular body protein 7 [Source:HGNC Symbol;Acc:28439]
ENSG00000106069	CHN2	chimerin 2 [Source:HGNC Symbol;Acc:1944]
ENSG00000110172	CHORDC1	cysteine and histidine-rich domain (CHORD) containing 1 [Source:HGNC Symbol;Acc:14525]
ENSG00000187446	CHP1	calcineurin-like EF-hand protein 1 [Source:HGNC Symbol;Acc:17433]
ENSG00000123989	CHPF	chondroitin polymerizing factor [Source:HGNC Symbol;Acc:24291]
ENSG00000033100	CHPF2	chondroitin polymerizing factor 2 [Source:HGNC Symbol;Acc:29270]
ENSG00000111666	CHPT1	choline phosphotransferase 1 [Source:HGNC Symbol;Acc:17852]
ENSG00000104472	CHRAC1	chromatin accessibility complex 1 [Source:HGNC Symbol;Acc:13544]
ENSG00000170175	CHRNB1	cholinergic receptor, nicotinic, beta 1 (muscle) [Source:HGNC Symbol;Acc:1961]
ENSG00000182022	CHST15	carbohydrate (N-acetylgalactosamine 4-sulfate 6-O) sulfotransferase 15 [Source:HGNC Symbol;Acc:18137]
ENSG00000131873	CHSY1	chondroitin sulfate synthase 1 [Source:HGNC Symbol;Acc:17198]
ENSG00000168802	CHTF8	CTF8, chromosome transmission fidelity factor 8 homolog (S. cerevisiae) [Source:HGNC Symbol;Acc:24353]
ENSG00000160679	CHTOP	chromatin target of PRMT1 [Source:HGNC Symbol;Acc:24511]
ENSG00000213341	CHUK	conserved helix-loop-helix ubiquitous kinase [Source:HGNC Symbol;Acc:1974]
ENSG00000258289	CHURC1	churchill domain containing 1 [Source:HGNC Symbol;Acc:20099]
ENSG00000144021	CIAO1	cytosolic iron-sulfur protein assembly 1 [Source:HGNC Symbol;Acc:14280]
ENSG00000005194	CIAPIN1	cytokine induced apoptosis inhibitor 1 [Source:HGNC Symbol;Acc:28050]
ENSG00000185043	CIB1	calcium and integrin binding 1 (calmyrin) [Source:HGNC Symbol;Acc:16920]
ENSG00000079432	CIC	capicua transcriptional repressor [Source:HGNC Symbol;Acc:14214]
ENSG00000100865	CINP	cyclin-dependent kinase 2 interacting protein [Source:HGNC Symbol;Acc:23789]
ENSG00000138433	CIR1	corepressor interacting with RBPJ, 1 [Source:HGNC Symbol;Acc:24217]
ENSG00000099622	CIRBP	cold inducible RNA binding protein [Source:HGNC Symbol;Acc:1982]
ENSG00000141076	CIRH1A	cirrhosis, autosomal recessive 1A (cirhin) [Source:HGNC Symbol;Acc:1983]
ENSG00000122873	CISD1	CDGSH iron sulfur domain 1 [Source:HGNC Symbol;Acc:30880]
ENSG00000145354	CISD2	CDGSH iron sulfur domain 2 [Source:HGNC Symbol;Acc:24212]
ENSG00000230055	CISD3	CDGSH iron sulfur domain 3 [Source:HGNC Symbol;Acc:27578]
ENSG00000164442	CITED2	Cbp/p300-interacting transactivator, with Glu/Asp-rich carboxy-terminal domain, 2 [Source:HGNC Symbol;Acc:1987]
ENSG00000148337	CIZ1	CDKN1A interacting zinc finger protein 1 [Source:HGNC Symbol;Acc:16744]
ENSG00000136026	CKAP4	cytoskeleton-associated protein 4 [Source:HGNC Symbol;Acc:16991]
ENSG00000175216	CKAP5	cytoskeleton associated protein 5 [Source:HGNC Symbol;Acc:28959]
ENSG00000166165	CKB	creatine kinase, brain [Source:HGNC Symbol;Acc:1991]
ENSG00000217555	CKLF	chemokine-like factor [Source:HGNC Symbol;Acc:13253]
ENSG00000173207	CKS1B	CDC28 protein kinase regulatory subunit 1B [Source:HGNC Symbol;Acc:19083]
ENSG00000074054	CLASP1	cytoplasmic linker associated protein 1 [Source:HGNC Symbol;Acc:17088]
ENSG00000163539	CLASP2	cytoplasmic linker associated protein 2 [Source:HGNC Symbol;Acc:17078]
ENSG00000104859	CLASRP	CLK4-associating serine/arginine rich protein [Source:HGNC Symbol;Acc:17731]
ENSG00000121940	CLCC1	chloride channel CLIC-like 1 [Source:HGNC Symbol;Acc:29675]
ENSG00000109572	CLCN3	chloride channel, voltage-sensitive 3 [Source:HGNC Symbol;Acc:2021]
ENSG00000011021	CLCN6	chloride channel, voltage-sensitive 6 [Source:HGNC Symbol;Acc:2024]
ENSG00000103249	CLCN7	chloride channel, voltage-sensitive 7 [Source:HGNC Symbol;Acc:2025]
ENSG00000157224	CLDN12	claudin 12 [Source:HGNC Symbol;Acc:2034]
ENSG00000080822	CLDND1	claudin domain containing 1 [Source:HGNC Symbol;Acc:1322]
ENSG00000176435	CLEC14A	C-type lectin domain family 14, member A [Source:HGNC Symbol;Acc:19832]
ENSG00000038532	CLEC16A	C-type lectin domain family 16, member A [Source:HGNC Symbol;Acc:29013]
ENSG00000163815	CLEC3B	C-type lectin domain family 3, member B [Source:HGNC Symbol;Acc:11891]
ENSG00000213719	CLIC1	chloride intracellular channel 1 [Source:HGNC Symbol;Acc:2062]
ENSG00000169504	CLIC4	chloride intracellular channel 4 [Source:HGNC Symbol;Acc:13518]
ENSG00000113282	CLINT1	clathrin interactor 1 [Source:HGNC Symbol;Acc:23186]
ENSG00000115295	CLIP4	CAP-GLY domain containing linker protein family, member 4 [Source:HGNC Symbol;Acc:26108]
ENSG00000013441	CLK1	CDC-like kinase 1 [Source:HGNC Symbol;Acc:2068]
ENSG00000176444	CLK2	CDC-like kinase 2 [Source:HGNC Symbol;Acc:2069]
ENSG00000179335	CLK3	CDC-like kinase 3 [Source:HGNC Symbol;Acc:2071]
ENSG00000113240	CLK4	CDC-like kinase 4 [Source:HGNC Symbol;Acc:13659]
ENSG00000165959	CLMN	calmin (calponin-like, transmembrane) [Source:HGNC Symbol;Acc:19972]
ENSG00000188603	CLN3	ceroid-lipofuscinosis, neuronal 3 [Source:HGNC Symbol;Acc:2074]
ENSG00000102805	CLN5	ceroid-lipofuscinosis, neuronal 5 [Source:HGNC Symbol;Acc:2076]
ENSG00000128973	CLN6	ceroid-lipofuscinosis, neuronal 6, late infantile, variant [Source:HGNC Symbol;Acc:2077]
ENSG00000182372	CLN8	ceroid-lipofuscinosis, neuronal 8 (epilepsy, progressive with mental retardation) [Source:HGNC Symbol;Acc:2079]
ENSG00000074201	CLNS1A	chloride channel, nucleotide-sensitive, 1A [Source:HGNC Symbol;Acc:2080]
ENSG00000134852	CLOCK	clock circadian regulator [Source:HGNC Symbol;Acc:2082]
ENSG00000172409	CLP1	cleavage and polyadenylation factor I subunit 1 [Source:HGNC Symbol;Acc:16999]
ENSG00000125656	CLPP	ClpP caseinolytic peptidase, ATP-dependent, proteolytic subunit homolog (E. coli) [Source:HGNC Symbol;Acc:2084]
ENSG00000104853	CLPTM1	cleft lip and palate associated transmembrane protein 1 [Source:HGNC Symbol;Acc:2087]
ENSG00000049656	CLPTM1L	CLPTM1-like [Source:HGNC Symbol;Acc:24308]
ENSG00000166855	CLPX	ClpX caseinolytic peptidase X homolog (E. coli) [Source:HGNC Symbol;Acc:2088]
ENSG00000171603	CLSTN1	calsyntenin 1 [Source:HGNC Symbol;Acc:17447]
ENSG00000139182	CLSTN3	calsyntenin 3 [Source:HGNC Symbol;Acc:18371]
ENSG00000122705	CLTA	clathrin, light chain A [Source:HGNC Symbol;Acc:2090]
ENSG00000175416	CLTB	clathrin, light chain B [Source:HGNC Symbol;Acc:2091]
ENSG00000141367	CLTC	clathrin, heavy chain (Hc) [Source:HGNC Symbol;Acc:2092]
ENSG00000120885	CLU	clusterin [Source:HGNC Symbol;Acc:2095]
ENSG00000103351	CLUAP1	clusterin associated protein 1 [Source:HGNC Symbol;Acc:19009]
ENSG00000132361	CLUH	clustered mitochondria (cluA/CLU1) homolog [Source:HGNC Symbol;Acc:29094]
ENSG00000125246	CLYBL	citrate lyase beta like [Source:HGNC Symbol;Acc:18355]
ENSG00000111726	CMAS	cytidine monophosphate N-acetylneuraminic acid synthetase [Source:HGNC Symbol;Acc:18290]
ENSG00000187118	CMC1	COX assembly mitochondrial protein 1 homolog (S. cerevisiae) [Source:HGNC Symbol;Acc:28783]
ENSG00000103121	CMC2	COX assembly mitochondrial protein 2 homolog (S. cerevisiae) [Source:HGNC Symbol;Acc:24447]
ENSG00000182712	CMC4	C-x(9)-C motif containing 4 homolog (S. cerevisiae) [Source:HGNC Symbol;Acc:35428]
ENSG00000153815	CMIP	c-Maf inducing protein [Source:HGNC Symbol;Acc:24319]
ENSG00000162368	CMPK1	cytidine monophosphate (UMP-CMP) kinase 1, cytosolic [Source:HGNC Symbol;Acc:18170]
ENSG00000184220	CMSS1	cms1 ribosomal small subunit homolog (yeast) [Source:HGNC Symbol;Acc:28666]
ENSG00000140931	CMTM3	CKLF-like MARVEL transmembrane domain containing 3 [Source:HGNC Symbol;Acc:19174]
ENSG00000091317	CMTM6	CKLF-like MARVEL transmembrane domain containing 6 [Source:HGNC Symbol;Acc:19177]
ENSG00000153551	CMTM7	CKLF-like MARVEL transmembrane domain containing 7 [Source:HGNC Symbol;Acc:19178]
ENSG00000169714	CNBP	CCHC-type zinc finger, nucleic acid binding protein [Source:HGNC Symbol;Acc:13164]
ENSG00000133313	CNDP2	CNDP dipeptidase 2 (metallopeptidase M20 family) [Source:HGNC Symbol;Acc:24437]
ENSG00000205423	CNEP1R1	CTD nuclear envelope phosphatase 1 regulatory subunit 1 [Source:HGNC Symbol;Acc:26759]
ENSG00000100528	CNIH	cornichon homolog (Drosophila) [Source:HGNC Symbol;Acc:19431]
ENSG00000143771	CNIH4	cornichon homolog 4 (Drosophila) [Source:HGNC Symbol;Acc:25013]
ENSG00000153721	CNKSR3	CNKSR family member 3 [Source:HGNC Symbol;Acc:23034]
ENSG00000130176	CNN1	calponin 1, basic, smooth muscle [Source:HGNC Symbol;Acc:2155]
ENSG00000064666	CNN2	calponin 2 [Source:HGNC Symbol;Acc:2156]
ENSG00000117519	CNN3	calponin 3, acidic [Source:HGNC Symbol;Acc:2157]
ENSG00000148842	CNNM2	cyclin M2 [Source:HGNC Symbol;Acc:103]
ENSG00000168763	CNNM3	cyclin M3 [Source:HGNC Symbol;Acc:104]
ENSG00000158158	CNNM4	cyclin M4 [Source:HGNC Symbol;Acc:105]
ENSG00000125107	CNOT1	CCR4-NOT transcription complex, subunit 1 [Source:HGNC Symbol;Acc:7877]
ENSG00000182973	CNOT10	CCR4-NOT transcription complex, subunit 10 [Source:HGNC Symbol;Acc:23817]
ENSG00000158435	CNOT11	CCR4-NOT transcription complex, subunit 11 [Source:HGNC Symbol;Acc:25217]
ENSG00000111596	CNOT2	CCR4-NOT transcription complex, subunit 2 [Source:HGNC Symbol;Acc:7878]
ENSG00000088038	CNOT3	CCR4-NOT transcription complex, subunit 3 [Source:HGNC Symbol;Acc:7879]
ENSG00000080802	CNOT4	CCR4-NOT transcription complex, subunit 4 [Source:HGNC Symbol;Acc:7880]
ENSG00000113300	CNOT6	CCR4-NOT transcription complex, subunit 6 [Source:HGNC Symbol;Acc:14099]
ENSG00000138767	CNOT6L	CCR4-NOT transcription complex, subunit 6-like [Source:HGNC Symbol;Acc:18042]
ENSG00000198791	CNOT7	CCR4-NOT transcription complex, subunit 7 [Source:HGNC Symbol;Acc:14101]
ENSG00000155508	CNOT8	CCR4-NOT transcription complex, subunit 8 [Source:HGNC Symbol;Acc:9207]
ENSG00000115649	CNPPD1	cyclin Pas1/PHO80 domain containing 1 [Source:HGNC Symbol;Acc:25220]
ENSG00000257727	CNPY2	canopy 2 homolog (zebrafish) [Source:HGNC Symbol;Acc:13529]
ENSG00000137161	CNPY3	canopy 3 homolog (zebrafish) [Source:HGNC Symbol;Acc:11968]
ENSG00000166997	CNPY4	canopy 4 homolog (zebrafish) [Source:HGNC Symbol;Acc:28631]
ENSG00000119865	CNRIP1	cannabinoid receptor interacting protein 1 [Source:HGNC Symbol;Acc:24546]
ENSG00000162852	CNST	consortin, connexin sorting protein [Source:HGNC Symbol;Acc:26486]
ENSG00000119397	CNTRL	centriolin [Source:HGNC Symbol;Acc:1858]
ENSG00000170037	CNTROB	centrobin, centrosomal BRCA2 interacting protein [Source:HGNC Symbol;Acc:29616]
ENSG00000106603	COA1	cytochrome c oxidase assembly factor 1 homolog (S. cerevisiae) [Source:HGNC Symbol;Acc:21868]
ENSG00000183978	COA3	cytochrome c oxidase assembly factor 3 [Source:HGNC Symbol;Acc:24990]
ENSG00000181924	COA4	cytochrome c oxidase assembly factor 4 homolog (S. cerevisiae) [Source:HGNC Symbol;Acc:24604]
ENSG00000183513	COA5	cytochrome c oxidase assembly factor 5 [Source:HGNC Symbol;Acc:33848]
ENSG00000168275	COA6	cytochrome c oxidase assembly factor 6 homolog (S. cerevisiae) [Source:HGNC Symbol;Acc:18025]
ENSG00000068120	COASY	CoA synthase [Source:HGNC Symbol;Acc:29932]
ENSG00000082438	COBLL1	cordon-bleu WH2 repeat protein-like 1 [Source:HGNC Symbol;Acc:23571]
ENSG00000166685	COG1	component of oligomeric golgi complex 1 [Source:HGNC Symbol;Acc:6545]
ENSG00000135775	COG2	component of oligomeric golgi complex 2 [Source:HGNC Symbol;Acc:6546]
ENSG00000136152	COG3	component of oligomeric golgi complex 3 [Source:HGNC Symbol;Acc:18619]
ENSG00000103051	COG4	component of oligomeric golgi complex 4 [Source:HGNC Symbol;Acc:18620]
ENSG00000164597	COG5	component of oligomeric golgi complex 5 [Source:HGNC Symbol;Acc:14857]
ENSG00000133103	COG6	component of oligomeric golgi complex 6 [Source:HGNC Symbol;Acc:18621]
ENSG00000168434	COG7	component of oligomeric golgi complex 7 [Source:HGNC Symbol;Acc:18622]
ENSG00000213380	COG8	component of oligomeric golgi complex 8 [Source:HGNC Symbol;Acc:18623]
ENSG00000108821	COL1A1	collagen, type I, alpha 1 [Source:HGNC Symbol;Acc:2197]
ENSG00000164692	COL1A2	collagen, type I, alpha 2 [Source:HGNC Symbol;Acc:2198]
ENSG00000134871	COL4A2	collagen, type IV, alpha 2 [Source:HGNC Symbol;Acc:2203]
ENSG00000113163	COL4A3BP	collagen, type IV, alpha 3 (Goodpasture antigen) binding protein [Source:HGNC Symbol;Acc:2205]
ENSG00000204262	COL5A2	collagen, type V, alpha 2 [Source:HGNC Symbol;Acc:2210]
ENSG00000142156	COL6A1	collagen, type VI, alpha 1 [Source:HGNC Symbol;Acc:2211]
ENSG00000142173	COL6A2	collagen, type VI, alpha 2 [Source:HGNC Symbol;Acc:2212]
ENSG00000130309	COLGALT1	collagen beta(1-O)galactosyltransferase 1 [Source:HGNC Symbol;Acc:26182]
ENSG00000173163	COMMD1	copper metabolism (Murr1) domain containing 1 [Source:HGNC Symbol;Acc:23024]
ENSG00000145781	COMMD10	COMM domain containing 10 [Source:HGNC Symbol;Acc:30201]
ENSG00000114744	COMMD2	COMM domain containing 2 [Source:HGNC Symbol;Acc:24993]
ENSG00000148444	COMMD3	COMM domain containing 3 [Source:HGNC Symbol;Acc:23332]
ENSG00000140365	COMMD4	COMM domain containing 4 [Source:HGNC Symbol;Acc:26027]
ENSG00000170619	COMMD5	COMM domain containing 5 [Source:HGNC Symbol;Acc:17902]
ENSG00000188243	COMMD6	COMM domain containing 6 [Source:HGNC Symbol;Acc:24015]
ENSG00000149600	COMMD7	COMM domain containing 7 [Source:HGNC Symbol;Acc:16223]
ENSG00000169019	COMMD8	COMM domain containing 8 [Source:HGNC Symbol;Acc:26036]
ENSG00000110442	COMMD9	COMM domain containing 9 [Source:HGNC Symbol;Acc:25014]
ENSG00000093010	COMT	catechol-O-methyltransferase [Source:HGNC Symbol;Acc:2228]
ENSG00000165644	COMTD1	catechol-O-methyltransferase domain containing 1 [Source:HGNC Symbol;Acc:26309]
ENSG00000122218	COPA	coatomer protein complex, subunit alpha [Source:HGNC Symbol;Acc:2230]
ENSG00000129083	COPB1	coatomer protein complex, subunit beta 1 [Source:HGNC Symbol;Acc:2231]
ENSG00000184432	COPB2	coatomer protein complex, subunit beta 2 (beta prime) [Source:HGNC Symbol;Acc:2232]
ENSG00000105669	COPE	coatomer protein complex, subunit epsilon [Source:HGNC Symbol;Acc:2234]
ENSG00000181789	COPG1	coatomer protein complex, subunit gamma 1 [Source:HGNC Symbol;Acc:2236]
ENSG00000158623	COPG2	coatomer protein complex, subunit gamma 2 [Source:HGNC Symbol;Acc:2237]
ENSG00000172301	COPRS	coordinator of PRMT5, differentiation stimulator [Source:HGNC Symbol;Acc:28848]
ENSG00000166200	COPS2	COP9 signalosome subunit 2 [Source:HGNC Symbol;Acc:30747]
ENSG00000141030	COPS3	COP9 signalosome subunit 3 [Source:HGNC Symbol;Acc:2239]
ENSG00000138663	COPS4	COP9 signalosome subunit 4 [Source:HGNC Symbol;Acc:16702]
ENSG00000121022	COPS5	COP9 signalosome subunit 5 [Source:HGNC Symbol;Acc:2240]
ENSG00000168090	COPS6	COP9 signalosome subunit 6 [Source:HGNC Symbol;Acc:21749]
ENSG00000111652	COPS7A	COP9 signalosome subunit 7A [Source:HGNC Symbol;Acc:16758]
ENSG00000144524	COPS7B	COP9 signalosome subunit 7B [Source:HGNC Symbol;Acc:16760]
ENSG00000198612	COPS8	COP9 signalosome subunit 8 [Source:HGNC Symbol;Acc:24335]
ENSG00000111481	COPZ1	coatomer protein complex, subunit zeta 1 [Source:HGNC Symbol;Acc:2243]
ENSG00000005243	COPZ2	coatomer protein complex, subunit zeta 2 [Source:HGNC Symbol;Acc:19356]
ENSG00000135469	COQ10A	coenzyme Q10 homolog A (S. cerevisiae) [Source:HGNC Symbol;Acc:26515]
ENSG00000115520	COQ10B	coenzyme Q10 homolog B (S. cerevisiae) [Source:HGNC Symbol;Acc:25819]
ENSG00000173085	COQ2	coenzyme Q2 4-hydroxybenzoate polyprenyltransferase [Source:HGNC Symbol;Acc:25223]
ENSG00000132423	COQ3	coenzyme Q3 methyltransferase [Source:HGNC Symbol;Acc:18175]
ENSG00000167113	COQ4	coenzyme Q4 homolog (S. cerevisiae) [Source:HGNC Symbol;Acc:19693]
ENSG00000110871	COQ5	coenzyme Q5 homolog, methyltransferase (S. cerevisiae) [Source:HGNC Symbol;Acc:28722]
ENSG00000119723	COQ6	coenzyme Q6 monooxygenase [Source:HGNC Symbol;Acc:20233]
ENSG00000167186	COQ7	coenzyme Q7 homolog, ubiquinone (yeast) [Source:HGNC Symbol;Acc:2244]
ENSG00000088682	COQ9	coenzyme Q9 homolog (S. cerevisiae) [Source:HGNC Symbol;Acc:25302]
ENSG00000102879	CORO1A	coronin, actin binding protein, 1A [Source:HGNC Symbol;Acc:2252]
ENSG00000172725	CORO1B	coronin, actin binding protein, 1B [Source:HGNC Symbol;Acc:2253]
ENSG00000110880	CORO1C	coronin, actin binding protein, 1C [Source:HGNC Symbol;Acc:2254]
ENSG00000262246	CORO7	coronin 7 [Source:HGNC Symbol;Acc:26161]
ENSG00000103187	COTL1	coactosin-like 1 (Dictyostelium) [Source:HGNC Symbol;Acc:18304]
ENSG00000006695	COX10	cytochrome c oxidase assembly homolog 10 (yeast) [Source:HGNC Symbol;Acc:2260]
ENSG00000166260	COX11	cytochrome c oxidase assembly homolog 11 (yeast) [Source:HGNC Symbol;Acc:2261]
ENSG00000178449	COX14	cytochrome c oxidase assembly homolog 14 (S. cerevisiae) [Source:HGNC Symbol;Acc:28216]
ENSG00000014919	COX15	cytochrome c oxidase assembly homolog 15 (yeast) [Source:HGNC Symbol;Acc:2263]
ENSG00000133983	COX16	COX16 cytochrome c oxidase assembly homolog (S. cerevisiae) [Source:HGNC Symbol;Acc:20213]
ENSG00000138495	COX17	COX17 cytochrome c oxidase copper chaperone [Source:HGNC Symbol;Acc:2264]
ENSG00000163626	COX18	COX18 cytochrome C oxidase assembly factor [Source:HGNC Symbol;Acc:26801]
ENSG00000240230	COX19	cytochrome c oxidase assembly homolog 19 (S. cerevisiae) [Source:HGNC Symbol;Acc:28074]
ENSG00000203667	COX20	COX20 cytochrome C oxidase assembly factor [Source:HGNC Symbol;Acc:26970]
ENSG00000131143	COX4I1	cytochrome c oxidase subunit IV isoform 1 [Source:HGNC Symbol;Acc:2265]
ENSG00000178741	COX5A	cytochrome c oxidase subunit Va [Source:HGNC Symbol;Acc:2267]
ENSG00000135940	COX5B	cytochrome c oxidase subunit Vb [Source:HGNC Symbol;Acc:2269]
ENSG00000111775	COX6A1	cytochrome c oxidase subunit VIa polypeptide 1 [Source:HGNC Symbol;Acc:2277]
ENSG00000126267	COX6B1	cytochrome c oxidase subunit VIb polypeptide 1 (ubiquitous) [Source:HGNC Symbol;Acc:2280]
ENSG00000164919	COX6C	cytochrome c oxidase subunit VIc [Source:HGNC Symbol;Acc:2285]
ENSG00000112695	COX7A2	cytochrome c oxidase subunit VIIa polypeptide 2 (liver) [Source:HGNC Symbol;Acc:2288]
ENSG00000115944	COX7A2L	cytochrome c oxidase subunit VIIa polypeptide 2 like [Source:HGNC Symbol;Acc:2289]
ENSG00000131174	COX7B	cytochrome c oxidase subunit VIIb [Source:HGNC Symbol;Acc:2291]
ENSG00000127184	COX7C	cytochrome c oxidase subunit VIIc [Source:HGNC Symbol;Acc:2292]
ENSG00000176340	COX8A	cytochrome c oxidase subunit VIIIA (ubiquitous) [Source:HGNC Symbol;Acc:2294]
ENSG00000108582	CPD	carboxypeptidase D [Source:HGNC Symbol;Acc:2301]
ENSG00000109472	CPE	carboxypeptidase E [Source:HGNC Symbol;Acc:2303]
ENSG00000137449	CPEB2	cytoplasmic polyadenylation element binding protein 2 [Source:HGNC Symbol;Acc:21745]
ENSG00000113742	CPEB4	cytoplasmic polyadenylation element binding protein 4 [Source:HGNC Symbol;Acc:21747]
ENSG00000135678	CPM	carboxypeptidase M [Source:HGNC Symbol;Acc:2311]
ENSG00000214078	CPNE1	copine I [Source:HGNC Symbol;Acc:2314]
ENSG00000140848	CPNE2	copine II [Source:HGNC Symbol;Acc:2315]
ENSG00000085719	CPNE3	copine III [Source:HGNC Symbol;Acc:2316]
ENSG00000080819	CPOX	coproporphyrinogen oxidase [Source:HGNC Symbol;Acc:2321]
ENSG00000103381	CPPED1	calcineurin-like phosphoesterase domain containing 1 [Source:HGNC Symbol;Acc:25632]
ENSG00000104324	CPQ	carboxypeptidase Q [Source:HGNC Symbol;Acc:16910]
ENSG00000071894	CPSF1	cleavage and polyadenylation specific factor 1, 160kDa [Source:HGNC Symbol;Acc:2324]
ENSG00000165934	CPSF2	cleavage and polyadenylation specific factor 2, 100kDa [Source:HGNC Symbol;Acc:2325]
ENSG00000119203	CPSF3	cleavage and polyadenylation specific factor 3, 73kDa [Source:HGNC Symbol;Acc:2326]
ENSG00000127054	CPSF3L	cleavage and polyadenylation specific factor 3-like [Source:HGNC Symbol;Acc:26052]
ENSG00000160917	CPSF4	cleavage and polyadenylation specific factor 4, 30kDa [Source:HGNC Symbol;Acc:2327]
ENSG00000111605	CPSF6	cleavage and polyadenylation specific factor 6, 68kDa [Source:HGNC Symbol;Acc:13871]
ENSG00000149532	CPSF7	cleavage and polyadenylation specific factor 7, 59kDa [Source:HGNC Symbol;Acc:30098]
ENSG00000110090	CPT1A	carnitine palmitoyltransferase 1A (liver) [Source:HGNC Symbol;Acc:2328]
ENSG00000157184	CPT2	carnitine palmitoyltransferase 2 [Source:HGNC Symbol;Acc:2330]
ENSG00000106066	CPVL	carboxypeptidase, vitellogenic-like [Source:HGNC Symbol;Acc:14399]
ENSG00000169372	CRADD	CASP2 and RIPK1 domain containing adaptor with death domain [Source:HGNC Symbol;Acc:2340]
ENSG00000095321	CRAT	carnitine O-acetyltransferase [Source:HGNC Symbol;Acc:2342]
ENSG00000113851	CRBN	cereblon [Source:HGNC Symbol;Acc:30185]
ENSG00000241258	CRCP	CGRP receptor component [Source:HGNC Symbol;Acc:17888]
ENSG00000118260	CREB1	cAMP responsive element binding protein 1 [Source:HGNC Symbol;Acc:2345]
ENSG00000107175	CREB3	cAMP responsive element binding protein 3 [Source:HGNC Symbol;Acc:2347]
ENSG00000182158	CREB3L2	cAMP responsive element binding protein 3-like 2 [Source:HGNC Symbol;Acc:23720]
ENSG00000143578	CREB3L4	cAMP responsive element binding protein 3-like 4 [Source:HGNC Symbol;Acc:18854]
ENSG00000005339	CREBBP	CREB binding protein [Source:HGNC Symbol;Acc:2348]
ENSG00000111269	CREBL2	cAMP responsive element binding protein-like 2 [Source:HGNC Symbol;Acc:2350]
ENSG00000164463	CREBRF	CREB3 regulatory factor [Source:HGNC Symbol;Acc:24050]
ENSG00000137504	CREBZF	CREB/ATF bZIP transcription factor [Source:HGNC Symbol;Acc:24905]
ENSG00000143162	CREG1	cellular repressor of E1A-stimulated genes 1 [Source:HGNC Symbol;Acc:2351]
ENSG00000163703	CRELD1	cysteine-rich with EGF-like domains 1 [Source:HGNC Symbol;Acc:14630]
ENSG00000184164	CRELD2	cysteine-rich with EGF-like domains 2 [Source:HGNC Symbol;Acc:28150]
ENSG00000095794	CREM	cAMP responsive element modulator [Source:HGNC Symbol;Acc:2352]
ENSG00000150938	CRIM1	cysteine rich transmembrane BMP regulator 1 (chordin-like) [Source:HGNC Symbol;Acc:2359]
ENSG00000213145	CRIP1	cysteine-rich protein 1 (intestinal) [Source:HGNC Symbol;Acc:2360]
ENSG00000182809	CRIP2	cysteine-rich protein 2 [Source:HGNC Symbol;Acc:2361]
ENSG00000119878	CRIPT	cysteine-rich PDZ-binding protein [Source:HGNC Symbol;Acc:14312]
ENSG00000103196	CRISPLD2	cysteine-rich secretory protein LCCL domain containing 2 [Source:HGNC Symbol;Acc:25248]
ENSG00000167193	CRK	v-crk avian sarcoma virus CT10 oncogene homolog [Source:HGNC Symbol;Acc:2362]
ENSG00000099942	CRKL	v-crk avian sarcoma virus CT10 oncogene homolog-like [Source:HGNC Symbol;Acc:2363]
ENSG00000176390	CRLF3	cytokine receptor-like factor 3 [Source:HGNC Symbol;Acc:17177]
ENSG00000088766	CRLS1	cardiolipin synthase 1 [Source:HGNC Symbol;Acc:16148]
ENSG00000101343	CRNKL1	crooked neck pre-mRNA splicing factor-like 1 (Drosophila) [Source:HGNC Symbol;Acc:15762]
ENSG00000005469	CROT	carnitine O-octanoyltransferase [Source:HGNC Symbol;Acc:2366]
ENSG00000170275	CRTAP	cartilage associated protein [Source:HGNC Symbol;Acc:2379]
ENSG00000160741	CRTC2	CREB regulated transcription coactivator 2 [Source:HGNC Symbol;Acc:27301]
ENSG00000140577	CRTC3	CREB regulated transcription coactivator 3 [Source:HGNC Symbol;Acc:26148]
ENSG00000008405	CRY1	cryptochrome 1 (photolyase-like) [Source:HGNC Symbol;Acc:2384]
ENSG00000121671	CRY2	cryptochrome 2 (photolyase-like) [Source:HGNC Symbol;Acc:2385]
ENSG00000109846	CRYAB	crystallin, alpha B [Source:HGNC Symbol;Acc:2389]
ENSG00000165475	CRYL1	crystallin, lambda 1 [Source:HGNC Symbol;Acc:18246]
ENSG00000116791	CRYZ	crystallin, zeta (quinone reductase) [Source:HGNC Symbol;Acc:2419]
ENSG00000205758	CRYZL1	crystallin, zeta (quinone reductase)-like 1 [Source:HGNC Symbol;Acc:2420]
ENSG00000062485	CS	citrate synthase [Source:HGNC Symbol;Acc:2422]
ENSG00000139631	CSAD	cysteine sulfinic acid decarboxylase [Source:HGNC Symbol;Acc:18966]
ENSG00000009307	CSDE1	cold shock domain containing E1, RNA-binding [Source:HGNC Symbol;Acc:29905]
ENSG00000124207	CSE1L	CSE1 chromosome segregation 1-like (yeast) [Source:HGNC Symbol;Acc:2431]
ENSG00000184371	CSF1	colony stimulating factor 1 (macrophage) [Source:HGNC Symbol;Acc:2432]
ENSG00000182578	CSF1R	colony stimulating factor 1 receptor [Source:HGNC Symbol;Acc:2433]
ENSG00000147408	CSGALNACT1	chondroitin sulfate N-acetylgalactosaminyltransferase 1 [Source:HGNC Symbol;Acc:24290]
ENSG00000169826	CSGALNACT2	chondroitin sulfate N-acetylgalactosaminyltransferase 2 [Source:HGNC Symbol;Acc:24292]
ENSG00000103653	CSK	c-src tyrosine kinase [Source:HGNC Symbol;Acc:2444]
ENSG00000113712	CSNK1A1	casein kinase 1, alpha 1 [Source:HGNC Symbol;Acc:2451]
ENSG00000141551	CSNK1D	casein kinase 1, delta [Source:HGNC Symbol;Acc:2452]
ENSG00000213923	CSNK1E	casein kinase 1, epsilon [Source:HGNC Symbol;Acc:2453]
ENSG00000169118	CSNK1G1	casein kinase 1, gamma 1 [Source:HGNC Symbol;Acc:2454]
ENSG00000133275	CSNK1G2	casein kinase 1, gamma 2 [Source:HGNC Symbol;Acc:2455]
ENSG00000151292	CSNK1G3	casein kinase 1, gamma 3 [Source:HGNC Symbol;Acc:2456]
ENSG00000101266	CSNK2A1	casein kinase 2, alpha 1 polypeptide [Source:HGNC Symbol;Acc:2457]
ENSG00000070770	CSNK2A2	casein kinase 2, alpha prime polypeptide [Source:HGNC Symbol;Acc:2459]
ENSG00000204435	CSNK2B	casein kinase 2, beta polypeptide [Source:HGNC Symbol;Acc:2460]
ENSG00000104218	CSPP1	centrosome and spindle pole associated protein 1 [Source:HGNC Symbol;Acc:26193]
ENSG00000144655	CSRNP1	cysteine-serine-rich nuclear protein 1 [Source:HGNC Symbol;Acc:14300]
ENSG00000110925	CSRNP2	cysteine-serine-rich nuclear protein 2 [Source:HGNC Symbol;Acc:16006]
ENSG00000159176	CSRP1	cysteine and glycine-rich protein 1 [Source:HGNC Symbol;Acc:2469]
ENSG00000175183	CSRP2	cysteine and glycine-rich protein 2 [Source:HGNC Symbol;Acc:2470]
ENSG00000149474	CSRP2BP	CSRP2 binding protein [Source:HGNC Symbol;Acc:15904]
ENSG00000101439	CST3	cystatin C [Source:HGNC Symbol;Acc:2475]
ENSG00000101138	CSTF1	cleavage stimulation factor, 3' pre-RNA, subunit 1, 50kDa [Source:HGNC Symbol;Acc:2483]
ENSG00000101811	CSTF2	cleavage stimulation factor, 3' pre-RNA, subunit 2, 64kDa [Source:HGNC Symbol;Acc:2484]
ENSG00000177613	CSTF2T	cleavage stimulation factor, 3' pre-RNA, subunit 2, 64kDa, tau variant [Source:HGNC Symbol;Acc:17086]
ENSG00000176102	CSTF3	cleavage stimulation factor, 3' pre-RNA, subunit 3, 77kDa [Source:HGNC Symbol;Acc:2485]
ENSG00000150527	CTAGE5	CTAGE family, member 5 [Source:HGNC Symbol;Acc:7057]
ENSG00000159692	CTBP1	C-terminal binding protein 1 [Source:HGNC Symbol;Acc:2494]
ENSG00000175029	CTBP2	C-terminal binding protein 2 [Source:HGNC Symbol;Acc:2495]
ENSG00000117151	CTBS	chitobiase, di-N-acetyl- [Source:HGNC Symbol;Acc:2496]
ENSG00000178971	CTC1	CTS telomere maintenance complex component 1 [Source:HGNC Symbol;Acc:26169]
ENSG00000102974	CTCF	CCCTC-binding factor (zinc finger protein) [Source:HGNC Symbol;Acc:13723]
ENSG00000175826	CTDNEP1	CTD nuclear envelope phosphatase 1 [Source:HGNC Symbol;Acc:19085]
ENSG00000060069	CTDP1	CTD (carboxy-terminal domain, RNA polymerase II, polypeptide A) phosphatase, subunit 1 [Source:HGNC Symbol;Acc:2498]
ENSG00000144579	CTDSP1	CTD (carboxy-terminal domain, RNA polymerase II, polypeptide A) small phosphatase 1 [Source:HGNC Symbol;Acc:21614]
ENSG00000175215	CTDSP2	CTD (carboxy-terminal domain, RNA polymerase II, polypeptide A) small phosphatase 2 [Source:HGNC Symbol;Acc:17077]
ENSG00000144677	CTDSPL	CTD (carboxy-terminal domain, RNA polymerase II, polypeptide A) small phosphatase-like [Source:HGNC Symbol;Acc:16890]
ENSG00000137770	CTDSPL2	CTD (carboxy-terminal domain, RNA polymerase II, polypeptide A) small phosphatase like 2 [Source:HGNC Symbol;Acc:26936]
ENSG00000118523	CTGF	connective tissue growth factor [Source:HGNC Symbol;Acc:2500]
ENSG00000134030	CTIF	CBP80/20-dependent translation initiation factor [Source:HGNC Symbol;Acc:23925]
ENSG00000044115	CTNNA1	catenin (cadherin-associated protein), alpha 1, 102kDa [Source:HGNC Symbol;Acc:2509]
ENSG00000119326	CTNNAL1	catenin (cadherin-associated protein), alpha-like 1 [Source:HGNC Symbol;Acc:2512]
ENSG00000168036	CTNNB1	catenin (cadherin-associated protein), beta 1, 88kDa [Source:HGNC Symbol;Acc:2514]
ENSG00000178585	CTNNBIP1	catenin, beta interacting protein 1 [Source:HGNC Symbol;Acc:16913]
ENSG00000132792	CTNNBL1	catenin, beta like 1 [Source:HGNC Symbol;Acc:15879]
ENSG00000198561	CTNND1	catenin (cadherin-associated protein), delta 1 [Source:HGNC Symbol;Acc:2515]
ENSG00000040531	CTNS	cystinosin, lysosomal cystine transporter [Source:HGNC Symbol;Acc:2518]
ENSG00000171793	CTPS1	CTP synthase 1 [Source:HGNC Symbol;Acc:2519]
ENSG00000047230	CTPS2	CTP synthase 2 [Source:HGNC Symbol;Acc:2520]
ENSG00000198730	CTR9	CTR9, Paf1/RNA polymerase II complex component [Source:HGNC Symbol;Acc:16850]
ENSG00000064601	CTSA	cathepsin A [Source:HGNC Symbol;Acc:9251]
ENSG00000164733	CTSB	cathepsin B [Source:HGNC Symbol;Acc:2527]
ENSG00000109861	CTSC	cathepsin C [Source:HGNC Symbol;Acc:2528]
ENSG00000117984	CTSD	cathepsin D [Source:HGNC Symbol;Acc:2529]
ENSG00000174080	CTSF	cathepsin F [Source:HGNC Symbol;Acc:2531]
ENSG00000103811	CTSH	cathepsin H [Source:HGNC Symbol;Acc:2535]
ENSG00000143387	CTSK	cathepsin K [Source:HGNC Symbol;Acc:2536]
ENSG00000135047	CTSL	cathepsin L [Source:HGNC Symbol;Acc:2537]
ENSG00000256043	CTSO	cathepsin O [Source:HGNC Symbol;Acc:2542]
ENSG00000163131	CTSS	cathepsin S [Source:HGNC Symbol;Acc:2545]
ENSG00000101160	CTSZ	cathepsin Z [Source:HGNC Symbol;Acc:2547]
ENSG00000085733	CTTN	cortactin [Source:HGNC Symbol;Acc:3338]
ENSG00000143079	CTTNBP2NL	CTTNBP2 N-terminal like [Source:HGNC Symbol;Acc:25330]
ENSG00000174177	CTU2	cytosolic thiouridylase subunit 2 homolog (S. pombe) [Source:HGNC Symbol;Acc:28005]
ENSG00000180891	CUEDC1	CUE domain containing 1 [Source:HGNC Symbol;Acc:31350]
ENSG00000107874	CUEDC2	CUE domain containing 2 [Source:HGNC Symbol;Acc:28352]
ENSG00000055130	CUL1	cullin 1 [Source:HGNC Symbol;Acc:2551]
ENSG00000108094	CUL2	cullin 2 [Source:HGNC Symbol;Acc:2552]
ENSG00000036257	CUL3	cullin 3 [Source:HGNC Symbol;Acc:2553]
ENSG00000139842	CUL4A	cullin 4A [Source:HGNC Symbol;Acc:2554]
ENSG00000158290	CUL4B	cullin 4B [Source:HGNC Symbol;Acc:2555]
ENSG00000166266	CUL5	cullin 5 [Source:HGNC Symbol;Acc:2556]
ENSG00000044090	CUL7	cullin 7 [Source:HGNC Symbol;Acc:21024]
ENSG00000112659	CUL9	cullin 9 [Source:HGNC Symbol;Acc:15982]
ENSG00000112514	CUTA	cutA divalent cation tolerance homolog (E. coli) [Source:HGNC Symbol;Acc:21101]
ENSG00000119929	CUTC	cutC copper transporter homolog (E. coli) [Source:HGNC Symbol;Acc:24271]
ENSG00000257923	CUX1	cut-like homeobox 1 [Source:HGNC Symbol;Acc:2557]
ENSG00000150316	CWC15	CWC15 spliceosome-associated protein homolog (S. cerevisiae) [Source:HGNC Symbol;Acc:26939]
ENSG00000163510	CWC22	CWC22 spliceosome-associated protein homolog (S. cerevisiae) [Source:HGNC Symbol;Acc:29322]
ENSG00000108296	CWC25	CWC25 spliceosome-associated protein homolog (S. cerevisiae) [Source:HGNC Symbol;Acc:25989]
ENSG00000153015	CWC27	CWC27 spliceosome-associated protein homolog (S. cerevisiae) [Source:HGNC Symbol;Acc:10664]
ENSG00000095485	CWF19L1	CWF19-like 1, cell cycle control (S. pombe) [Source:HGNC Symbol;Acc:25613]
ENSG00000107562	CXCL12	chemokine (C-X-C motif) ligand 12 [Source:HGNC Symbol;Acc:10672]
ENSG00000161921	CXCL16	chemokine (C-X-C motif) ligand 16 [Source:HGNC Symbol;Acc:16642]
ENSG00000121966	CXCR4	chemokine (C-X-C motif) receptor 4 [Source:HGNC Symbol;Acc:2561]
ENSG00000185753	CXorf38	chromosome X open reading frame 38 [Source:HGNC Symbol;Acc:28589]
ENSG00000197620	CXorf40A	chromosome X open reading frame 40A [Source:HGNC Symbol;Acc:28089]
ENSG00000197021	CXorf40B	chromosome X open reading frame 40B [Source:HGNC Symbol;Acc:17402]
ENSG00000018610	CXorf56	chromosome X open reading frame 56 [Source:HGNC Symbol;Acc:26239]
ENSG00000154832	CXXC1	CXXC finger protein 1 [Source:HGNC Symbol;Acc:24343]
ENSG00000171604	CXXC5	CXXC finger protein 5 [Source:HGNC Symbol;Acc:26943]
ENSG00000008283	CYB561	cytochrome b561 [Source:HGNC Symbol;Acc:2571]
ENSG00000162144	CYB561A3	cytochrome b561 family, member A3 [Source:HGNC Symbol;Acc:23014]
ENSG00000114395	CYB561D2	cytochrome b561 family, member D2 [Source:HGNC Symbol;Acc:30253]
ENSG00000166347	CYB5A	cytochrome b5 type A (microsomal) [Source:HGNC Symbol;Acc:2570]
ENSG00000103018	CYB5B	cytochrome b5 type B (outer mitochondrial membrane) [Source:HGNC Symbol;Acc:24374]
ENSG00000182224	CYB5D1	cytochrome b5 domain containing 1 [Source:HGNC Symbol;Acc:26516]
ENSG00000167740	CYB5D2	cytochrome b5 domain containing 2 [Source:HGNC Symbol;Acc:28471]
ENSG00000159348	CYB5R1	cytochrome b5 reductase 1 [Source:HGNC Symbol;Acc:13397]
ENSG00000166394	CYB5R2	cytochrome b5 reductase 2 [Source:HGNC Symbol;Acc:24376]
ENSG00000100243	CYB5R3	cytochrome b5 reductase 3 [Source:HGNC Symbol;Acc:2873]
ENSG00000065615	CYB5R4	cytochrome b5 reductase 4 [Source:HGNC Symbol;Acc:20147]
ENSG00000051523	CYBA	cytochrome b-245, alpha polypeptide [Source:HGNC Symbol;Acc:2577]
ENSG00000165168	CYBB	cytochrome b-245, beta polypeptide [Source:HGNC Symbol;Acc:2578]
ENSG00000071967	CYBRD1	cytochrome b reductase 1 [Source:HGNC Symbol;Acc:20797]
ENSG00000179091	CYC1	cytochrome c-1 [Source:HGNC Symbol;Acc:2579]
ENSG00000172115	CYCS	cytochrome c, somatic [Source:HGNC Symbol;Acc:19986]
ENSG00000068793	CYFIP1	cytoplasmic FMR1 interacting protein 1 [Source:HGNC Symbol;Acc:13759]
ENSG00000055163	CYFIP2	cytoplasmic FMR1 interacting protein 2 [Source:HGNC Symbol;Acc:13760]
ENSG00000161544	CYGB	cytoglobin [Source:HGNC Symbol;Acc:16505]
ENSG00000187954	CYHR1	cysteine/histidine-rich 1 [Source:HGNC Symbol;Acc:17806]
ENSG00000083799	CYLD	cylindromatosis (turban tumor syndrome) [Source:HGNC Symbol;Acc:2584]
ENSG00000119004	CYP20A1	cytochrome P450, family 20, subfamily A, polypeptide 1 [Source:HGNC Symbol;Acc:20576]
ENSG00000135929	CYP27A1	cytochrome P450, family 27, subfamily A, polypeptide 1 [Source:HGNC Symbol;Acc:2605]
ENSG00000186104	CYP2R1	cytochrome P450, family 2, subfamily R, polypeptide 1 [Source:HGNC Symbol;Acc:20580]
ENSG00000145476	CYP4V2	cytochrome P450, family 4, subfamily V, polypeptide 2 [Source:HGNC Symbol;Acc:23198]
ENSG00000001630	CYP51A1	cytochrome P450, family 51, subfamily A, polypeptide 1 [Source:HGNC Symbol;Acc:2649]
ENSG00000142871	CYR61	cysteine-rich, angiogenic inducer, 61 [Source:HGNC Symbol;Acc:2654]
ENSG00000120306	CYSTM1	cysteine-rich transmembrane module containing 1 [Source:HGNC Symbol;Acc:30239]
ENSG00000108669	CYTH1	cytohesin 1 [Source:HGNC Symbol;Acc:9501]
ENSG00000105443	CYTH2	cytohesin 2 [Source:HGNC Symbol;Acc:9502]
ENSG00000008256	CYTH3	cytohesin 3 [Source:HGNC Symbol;Acc:9504]
ENSG00000180902	D2HGDH	D-2-hydroxyglutarate dehydrogenase [Source:HGNC Symbol;Acc:28358]
ENSG00000100592	DAAM1	dishevelled associated activator of morphogenesis 1 [Source:HGNC Symbol;Acc:18142]
ENSG00000146122	DAAM2	dishevelled associated activator of morphogenesis 2 [Source:HGNC Symbol;Acc:18143]
ENSG00000153071	DAB2	Dab, mitogen-responsive phosphoprotein, homolog 2 (Drosophila) [Source:HGNC Symbol;Acc:2662]
ENSG00000136848	DAB2IP	DAB2 interacting protein [Source:HGNC Symbol;Acc:17294]
ENSG00000129562	DAD1	defender against cell death 1 [Source:HGNC Symbol;Acc:2664]
ENSG00000173402	DAG1	dystroglycan 1 (dystrophin-associated glycoprotein 1) [Source:HGNC Symbol;Acc:2666]
ENSG00000164535	DAGLB	diacylglycerol lipase, beta [Source:HGNC Symbol;Acc:28923]
ENSG00000149476	DAK	dihydroxyacetone kinase 2 homolog (S. cerevisiae) [Source:HGNC Symbol;Acc:24552]
ENSG00000178149	DALRD3	DALR anticodon binding domain containing 3 [Source:HGNC Symbol;Acc:25536]
ENSG00000112977	DAP	death-associated protein [Source:HGNC Symbol;Acc:2672]
ENSG00000132676	DAP3	death associated protein 3 [Source:HGNC Symbol;Acc:2673]
ENSG00000167657	DAPK3	death-associated protein kinase 3 [Source:HGNC Symbol;Acc:2676]
ENSG00000115866	DARS	aspartyl-tRNA synthetase [Source:HGNC Symbol;Acc:2678]
ENSG00000117593	DARS2	aspartyl-tRNA synthetase 2, mitochondrial [Source:HGNC Symbol;Acc:25538]
ENSG00000204209	DAXX	death-domain associated protein [Source:HGNC Symbol;Acc:2681]
ENSG00000071626	DAZAP1	DAZ associated protein 1 [Source:HGNC Symbol;Acc:2683]
ENSG00000183283	DAZAP2	DAZ associated protein 2 [Source:HGNC Symbol;Acc:2684]
ENSG00000155368	DBI	diazepam binding inhibitor (GABA receptor modulator, acyl-CoA binding protein) [Source:HGNC Symbol;Acc:2690]
ENSG00000113758	DBN1	drebrin 1 [Source:HGNC Symbol;Acc:2695]
ENSG00000244274	DBNDD2	dysbindin (dystrobrevin binding protein 1) domain containing 2 [Source:HGNC Symbol;Acc:15881]
ENSG00000136279	DBNL	drebrin-like [Source:HGNC Symbol;Acc:2696]
ENSG00000105516	DBP	D site of albumin promoter (albumin D-box) binding protein [Source:HGNC Symbol;Acc:2697]
ENSG00000138231	DBR1	debranching RNA lariats 1 [Source:HGNC Symbol;Acc:15594]
ENSG00000137992	DBT	dihydrolipoamide branched chain transacylase E2 [Source:HGNC Symbol;Acc:2698]
ENSG00000122741	DCAF10	DDB1 and CUL4 associated factor 10 [Source:HGNC Symbol;Acc:23686]
ENSG00000100897	DCAF11	DDB1 and CUL4 associated factor 11 [Source:HGNC Symbol;Acc:20258]
ENSG00000198876	DCAF12	DDB1 and CUL4 associated factor 12 [Source:HGNC Symbol;Acc:19911]
ENSG00000164934	DCAF13	DDB1 and CUL4 associated factor 13 [Source:HGNC Symbol;Acc:24535]
ENSG00000132017	DCAF15	DDB1 and CUL4 associated factor 15 [Source:HGNC Symbol;Acc:25095]
ENSG00000163257	DCAF16	DDB1 and CUL4 associated factor 16 [Source:HGNC Symbol;Acc:25987]
ENSG00000115827	DCAF17	DDB1 and CUL4 associated factor 17 [Source:HGNC Symbol;Acc:25784]
ENSG00000119599	DCAF4	DDB1 and CUL4 associated factor 4 [Source:HGNC Symbol;Acc:20229]
ENSG00000139990	DCAF5	DDB1 and CUL4 associated factor 5 [Source:HGNC Symbol;Acc:20224]
ENSG00000143164	DCAF6	DDB1 and CUL4 associated factor 6 [Source:HGNC Symbol;Acc:30002]
ENSG00000136485	DCAF7	DDB1 and CUL4 associated factor 7 [Source:HGNC Symbol;Acc:30915]
ENSG00000132716	DCAF8	DDB1 and CUL4 associated factor 8 [Source:HGNC Symbol;Acc:24891]
ENSG00000172992	DCAKD	dephospho-CoA kinase domain containing [Source:HGNC Symbol;Acc:26238]
ENSG00000164465	DCBLD1	discoidin, CUB and LCCL domain containing 1 [Source:HGNC Symbol;Acc:21479]
ENSG00000057019	DCBLD2	discoidin, CUB and LCCL domain containing 2 [Source:HGNC Symbol;Acc:24627]
ENSG00000156136	DCK	deoxycytidine kinase [Source:HGNC Symbol;Acc:2704]
ENSG00000011465	DCN	decorin [Source:HGNC Symbol;Acc:2705]
ENSG00000162290	DCP1A	decapping mRNA 1A [Source:HGNC Symbol;Acc:18714]
ENSG00000151065	DCP1B	decapping mRNA 1B [Source:HGNC Symbol;Acc:24451]
ENSG00000172795	DCP2	decapping mRNA 2 [Source:HGNC Symbol;Acc:24452]
ENSG00000110063	DCPS	decapping enzyme, scavenger [Source:HGNC Symbol;Acc:29812]
ENSG00000129187	DCTD	dCMP deaminase [Source:HGNC Symbol;Acc:2710]
ENSG00000204843	DCTN1	dynactin 1 [Source:HGNC Symbol;Acc:2711]
ENSG00000175203	DCTN2	dynactin 2 (p50) [Source:HGNC Symbol;Acc:2712]
ENSG00000137100	DCTN3	dynactin 3 (p22) [Source:HGNC Symbol;Acc:2713]
ENSG00000132912	DCTN4	dynactin 4 (p62) [Source:HGNC Symbol;Acc:15518]
ENSG00000166847	DCTN5	dynactin 5 (p25) [Source:HGNC Symbol;Acc:24594]
ENSG00000104671	DCTN6	dynactin 6 [Source:HGNC Symbol;Acc:16964]
ENSG00000179958	DCTPP1	dCTP pyrophosphatase 1 [Source:HGNC Symbol;Acc:28777]
ENSG00000150401	DCUN1D2	DCN1, defective in cullin neddylation 1, domain containing 2 [Source:HGNC Symbol;Acc:20328]
ENSG00000188215	DCUN1D3	DCN1, defective in cullin neddylation 1, domain containing 3 [Source:HGNC Symbol;Acc:28734]
ENSG00000109184	DCUN1D4	DCN1, defective in cullin neddylation 1, domain containing 4 [Source:HGNC Symbol;Acc:28998]
ENSG00000137692	DCUN1D5	DCN1, defective in cullin neddylation 1, domain containing 5 [Source:HGNC Symbol;Acc:28409]
ENSG00000169738	DCXR	dicarbonyl/L-xylulose reductase [Source:HGNC Symbol;Acc:18985]
ENSG00000130311	DDA1	DET1 and DDB1 associated 1 [Source:HGNC Symbol;Acc:28360]
ENSG00000153904	DDAH1	dimethylarginine dimethylaminohydrolase 1 [Source:HGNC Symbol;Acc:2715]
ENSG00000213722	DDAH2	dimethylarginine dimethylaminohydrolase 2 [Source:HGNC Symbol;Acc:2716]
ENSG00000167986	DDB1	damage-specific DNA binding protein 1, 127kDa [Source:HGNC Symbol;Acc:2717]
ENSG00000134574	DDB2	damage-specific DNA binding protein 2, 48kDa [Source:HGNC Symbol;Acc:2718]
ENSG00000085788	DDHD2	DDHD domain containing 2 [Source:HGNC Symbol;Acc:29106]
ENSG00000197312	DDI2	DNA-damage inducible 1 homolog 2 (S. cerevisiae) [Source:HGNC Symbol;Acc:24578]
ENSG00000175197	DDIT3	DNA-damage-inducible transcript 3 [Source:HGNC Symbol;Acc:2726]
ENSG00000168209	DDIT4	DNA-damage-inducible transcript 4 [Source:HGNC Symbol;Acc:24944]
ENSG00000244038	DDOST	dolichyl-diphosphooligosaccharide--protein glycosyltransferase subunit (non-catalytic) [Source:HGNC Symbol;Acc:2728]
ENSG00000204580	DDR1	discoidin domain receptor tyrosine kinase 1 [Source:HGNC Symbol;Acc:2730]
ENSG00000162733	DDR2	discoidin domain receptor tyrosine kinase 2 [Source:HGNC Symbol;Acc:2731]
ENSG00000198171	DDRGK1	DDRGK domain containing 1 [Source:HGNC Symbol;Acc:16110]
ENSG00000079785	DDX1	DEAD (Asp-Glu-Ala-Asp) box helicase 1 [Source:HGNC Symbol;Acc:2734]
ENSG00000178105	DDX10	DEAD (Asp-Glu-Ala-Asp) box polypeptide 10 [Source:HGNC Symbol;Acc:2735]
ENSG00000100201	DDX17	DEAD (Asp-Glu-Ala-Asp) box helicase 17 [Source:HGNC Symbol;Acc:2740]
ENSG00000088205	DDX18	DEAD (Asp-Glu-Ala-Asp) box polypeptide 18 [Source:HGNC Symbol;Acc:2741]
ENSG00000168872	DDX19A	DEAD (Asp-Glu-Ala-Asp) box polypeptide 19A [Source:HGNC Symbol;Acc:25628]
ENSG00000157349	DDX19B	DEAD (Asp-Glu-Ala-Asp) box polypeptide 19B [Source:HGNC Symbol;Acc:2742]
ENSG00000064703	DDX20	DEAD (Asp-Glu-Ala-Asp) box polypeptide 20 [Source:HGNC Symbol;Acc:2743]
ENSG00000165732	DDX21	DEAD (Asp-Glu-Ala-Asp) box helicase 21 [Source:HGNC Symbol;Acc:2744]
ENSG00000174243	DDX23	DEAD (Asp-Glu-Ala-Asp) box polypeptide 23 [Source:HGNC Symbol;Acc:17347]
ENSG00000089737	DDX24	DEAD (Asp-Glu-Ala-Asp) box helicase 24 [Source:HGNC Symbol;Acc:13266]
ENSG00000124228	DDX27	DEAD (Asp-Glu-Ala-Asp) box polypeptide 27 [Source:HGNC Symbol;Acc:15837]
ENSG00000125485	DDX31	DEAD (Asp-Glu-Ala-Asp) box polypeptide 31 [Source:HGNC Symbol;Acc:16715]
ENSG00000123136	DDX39A	DEAD (Asp-Glu-Ala-Asp) box polypeptide 39A [Source:HGNC Symbol;Acc:17821]
ENSG00000198563	DDX39B	DEAD (Asp-Glu-Ala-Asp) box polypeptide 39B [Source:HGNC Symbol;Acc:13917]
ENSG00000215301	DDX3X	DEAD (Asp-Glu-Ala-Asp) box helicase 3, X-linked [Source:HGNC Symbol;Acc:2745]
ENSG00000183258	DDX41	DEAD (Asp-Glu-Ala-Asp) box polypeptide 41 [Source:HGNC Symbol;Acc:18674]
ENSG00000198231	DDX42	DEAD (Asp-Glu-Ala-Asp) box helicase 42 [Source:HGNC Symbol;Acc:18676]
ENSG00000145833	DDX46	DEAD (Asp-Glu-Ala-Asp) box polypeptide 46 [Source:HGNC Symbol;Acc:18681]
ENSG00000213782	DDX47	DEAD (Asp-Glu-Ala-Asp) box polypeptide 47 [Source:HGNC Symbol;Acc:18682]
ENSG00000105671	DDX49	DEAD (Asp-Glu-Ala-Asp) box polypeptide 49 [Source:HGNC Symbol;Acc:18684]
ENSG00000108654	DDX5	DEAD (Asp-Glu-Ala-Asp) box helicase 5 [Source:HGNC Symbol;Acc:2746]
ENSG00000107625	DDX50	DEAD (Asp-Glu-Ala-Asp) box polypeptide 50 [Source:HGNC Symbol;Acc:17906]
ENSG00000185163	DDX51	DEAD (Asp-Glu-Ala-Asp) box polypeptide 51 [Source:HGNC Symbol;Acc:20082]
ENSG00000141141	DDX52	DEAD (Asp-Glu-Ala-Asp) box polypeptide 52 [Source:HGNC Symbol;Acc:20038]
ENSG00000123064	DDX54	DEAD (Asp-Glu-Ala-Asp) box polypeptide 54 [Source:HGNC Symbol;Acc:20084]
ENSG00000111364	DDX55	DEAD (Asp-Glu-Ala-Asp) box polypeptide 55 [Source:HGNC Symbol;Acc:20085]
ENSG00000136271	DDX56	DEAD (Asp-Glu-Ala-Asp) box helicase 56 [Source:HGNC Symbol;Acc:18193]
ENSG00000107201	DDX58	DEAD (Asp-Glu-Ala-Asp) box polypeptide 58 [Source:HGNC Symbol;Acc:19102]
ENSG00000118197	DDX59	DEAD (Asp-Glu-Ala-Asp) box polypeptide 59 [Source:HGNC Symbol;Acc:25360]
ENSG00000110367	DDX6	DEAD (Asp-Glu-Ala-Asp) box helicase 6 [Source:HGNC Symbol;Acc:2747]
ENSG00000137628	DDX60	DEAD (Asp-Glu-Ala-Asp) box polypeptide 60 [Source:HGNC Symbol;Acc:25942]
ENSG00000181381	DDX60L	DEAD (Asp-Glu-Ala-Asp) box polypeptide 60-like [Source:HGNC Symbol;Acc:26429]
ENSG00000177030	DEAF1	DEAF1 transcription factor [Source:HGNC Symbol;Acc:14677]
ENSG00000104325	DECR1	2,4-dienoyl CoA reductase 1, mitochondrial [Source:HGNC Symbol;Acc:2753]
ENSG00000158796	DEDD	death effector domain containing [Source:HGNC Symbol;Acc:2755]
ENSG00000160570	DEDD2	death effector domain containing 2 [Source:HGNC Symbol;Acc:24450]
ENSG00000140995	DEF8	differentially expressed in FDCP 8 homolog (mouse) [Source:HGNC Symbol;Acc:25969]
ENSG00000143753	DEGS1	delta(4)-desaturase, sphingolipid 1 [Source:HGNC Symbol;Acc:13709]
ENSG00000124795	DEK	DEK oncogene [Source:HGNC Symbol;Acc:2768]
ENSG00000119522	DENND1A	DENN/MADD domain containing 1A [Source:HGNC Symbol;Acc:29324]
ENSG00000213047	DENND1B	DENN/MADD domain containing 1B [Source:HGNC Symbol;Acc:28404]
ENSG00000105339	DENND3	DENN/MADD domain containing 3 [Source:HGNC Symbol;Acc:29134]
ENSG00000174485	DENND4A	DENN/MADD domain containing 4A [Source:HGNC Symbol;Acc:24321]
ENSG00000198837	DENND4B	DENN/MADD domain containing 4B [Source:HGNC Symbol;Acc:29044]
ENSG00000137145	DENND4C	DENN/MADD domain containing 4C [Source:HGNC Symbol;Acc:26079]
ENSG00000184014	DENND5A	DENN/MADD domain containing 5A [Source:HGNC Symbol;Acc:19344]
ENSG00000170456	DENND5B	DENN/MADD domain containing 5B [Source:HGNC Symbol;Acc:28338]
ENSG00000174839	DENND6A	DENN/MADD domain containing 6A [Source:HGNC Symbol;Acc:26635]
ENSG00000139726	DENR	density-regulated protein [Source:HGNC Symbol;Acc:2769]
ENSG00000100150	DEPDC5	DEP domain containing 5 [Source:HGNC Symbol;Acc:18423]
ENSG00000155792	DEPTOR	DEP domain containing MTOR-interacting protein [Source:HGNC Symbol;Acc:22953]
ENSG00000023697	DERA	deoxyribose-phosphate aldolase (putative) [Source:HGNC Symbol;Acc:24269]
ENSG00000136986	DERL1	derlin 1 [Source:HGNC Symbol;Acc:28454]
ENSG00000072849	DERL2	derlin 2 [Source:HGNC Symbol;Acc:17943]
ENSG00000100418	DESI1	desumoylating isopeptidase 1 [Source:HGNC Symbol;Acc:24577]
ENSG00000121644	DESI2	desumoylating isopeptidase 2 [Source:HGNC Symbol;Acc:24264]
ENSG00000140543	DET1	de-etiolated homolog 1 (Arabidopsis) [Source:HGNC Symbol;Acc:25477]
ENSG00000182108	DEXI	Dexi homolog (mouse) [Source:HGNC Symbol;Acc:13267]
ENSG00000160049	DFFA	DNA fragmentation factor, 45kDa, alpha polypeptide [Source:HGNC Symbol;Acc:2772]
ENSG00000185000	DGAT1	diacylglycerol O-acyltransferase 1 [Source:HGNC Symbol;Acc:2843]
ENSG00000100056	DGCR14	DiGeorge syndrome critical region gene 14 [Source:HGNC Symbol;Acc:16817]
ENSG00000070413	DGCR2	DiGeorge syndrome critical region gene 2 [Source:HGNC Symbol;Acc:2845]
ENSG00000128185	DGCR6L	DiGeorge syndrome critical region gene 6-like [Source:HGNC Symbol;Acc:18551]
ENSG00000128191	DGCR8	DGCR8 microprocessor complex subunit [Source:HGNC Symbol;Acc:2847]
ENSG00000065357	DGKA	diacylglycerol kinase, alpha 80kDa [Source:HGNC Symbol;Acc:2849]
ENSG00000077044	DGKD	diacylglycerol kinase, delta 130kDa [Source:HGNC Symbol;Acc:2851]
ENSG00000153933	DGKE	diacylglycerol kinase, epsilon 64kDa [Source:HGNC Symbol;Acc:2852]
ENSG00000149091	DGKZ	diacylglycerol kinase, zeta [Source:HGNC Symbol;Acc:2857]
ENSG00000114956	DGUOK	deoxyguanosine kinase [Source:HGNC Symbol;Acc:2858]
ENSG00000116133	DHCR24	24-dehydrocholesterol reductase [Source:HGNC Symbol;Acc:2859]
ENSG00000172893	DHCR7	7-dehydrocholesterol reductase [Source:HGNC Symbol;Acc:2860]
ENSG00000117682	DHDDS	dehydrodolichyl diphosphate synthase [Source:HGNC Symbol;Acc:20603]
ENSG00000178700	DHFRL1	dihydrofolate reductase-like 1 [Source:HGNC Symbol;Acc:27309]
ENSG00000095059	DHPS	deoxyhypusine synthase [Source:HGNC Symbol;Acc:2869]
ENSG00000157379	DHRS1	dehydrogenase/reductase (SDR family) member 1 [Source:HGNC Symbol;Acc:16445]
ENSG00000102796	DHRS12	dehydrogenase/reductase (SDR family) member 12 [Source:HGNC Symbol;Acc:25832]
ENSG00000162496	DHRS3	dehydrogenase/reductase (SDR family) member 3 [Source:HGNC Symbol;Acc:17693]
ENSG00000157326	DHRS4	dehydrogenase/reductase (SDR family) member 4 [Source:HGNC Symbol;Acc:16985]
ENSG00000100612	DHRS7	dehydrogenase/reductase (SDR family) member 7 [Source:HGNC Symbol;Acc:21524]
ENSG00000109016	DHRS7B	dehydrogenase/reductase (SDR family) member 7B [Source:HGNC Symbol;Acc:24547]
ENSG00000181192	DHTKD1	dehydrogenase E1 and transketolase domain containing 1 [Source:HGNC Symbol;Acc:23537]
ENSG00000109606	DHX15	DEAH (Asp-Glu-Ala-His) box helicase 15 [Source:HGNC Symbol;Acc:2738]
ENSG00000204560	DHX16	DEAH (Asp-Glu-Ala-His) box polypeptide 16 [Source:HGNC Symbol;Acc:2739]
ENSG00000067248	DHX29	DEAH (Asp-Glu-Ala-His) box polypeptide 29 [Source:HGNC Symbol;Acc:15815]
ENSG00000132153	DHX30	DEAH (Asp-Glu-Ala-His) box helicase 30 [Source:HGNC Symbol;Acc:16716]
ENSG00000089876	DHX32	DEAH (Asp-Glu-Ala-His) box polypeptide 32 [Source:HGNC Symbol;Acc:16717]
ENSG00000005100	DHX33	DEAH (Asp-Glu-Ala-His) box polypeptide 33 [Source:HGNC Symbol;Acc:16718]
ENSG00000134815	DHX34	DEAH (Asp-Glu-Ala-His) box polypeptide 34 [Source:HGNC Symbol;Acc:16719]
ENSG00000101452	DHX35	DEAH (Asp-Glu-Ala-His) box polypeptide 35 [Source:HGNC Symbol;Acc:15861]
ENSG00000174953	DHX36	DEAH (Asp-Glu-Ala-His) box polypeptide 36 [Source:HGNC Symbol;Acc:14410]
ENSG00000150990	DHX37	DEAH (Asp-Glu-Ala-His) box polypeptide 37 [Source:HGNC Symbol;Acc:17210]
ENSG00000140829	DHX38	DEAH (Asp-Glu-Ala-His) box polypeptide 38 [Source:HGNC Symbol;Acc:17211]
ENSG00000108406	DHX40	DEAH (Asp-Glu-Ala-His) box polypeptide 40 [Source:HGNC Symbol;Acc:18018]
ENSG00000163214	DHX57	DEAH (Asp-Glu-Ala-Asp/His) box polypeptide 57 [Source:HGNC Symbol;Acc:20086]
ENSG00000108771	DHX58	DEXH (Asp-Glu-X-His) box polypeptide 58 [Source:HGNC Symbol;Acc:29517]
ENSG00000067596	DHX8	DEAH (Asp-Glu-Ala-His) box polypeptide 8 [Source:HGNC Symbol;Acc:2749]
ENSG00000135829	DHX9	DEAH (Asp-Glu-Ala-His) box helicase 9 [Source:HGNC Symbol;Acc:2750]
ENSG00000184047	DIABLO	diablo, IAP-binding mitochondrial protein [Source:HGNC Symbol;Acc:21528]
ENSG00000131504	DIAPH1	diaphanous-related formin 1 [Source:HGNC Symbol;Acc:2876]
ENSG00000147202	DIAPH2	diaphanous-related formin 2 [Source:HGNC Symbol;Acc:2877]
ENSG00000100697	DICER1	dicer 1, ribonuclease type III [Source:HGNC Symbol;Acc:17098]
ENSG00000101191	DIDO1	death inducer-obliterator 1 [Source:HGNC Symbol;Acc:2680]
ENSG00000117597	DIEXF	digestive organ expansion factor homolog (zebrafish) [Source:HGNC Symbol;Acc:28440]
ENSG00000086189	DIMT1	DIM1 dimethyladenosine transferase 1 homolog (S. cerevisiae) [Source:HGNC Symbol;Acc:30217]
ENSG00000160305	DIP2A	DIP2 disco-interacting protein 2 homolog A (Drosophila) [Source:HGNC Symbol;Acc:17217]
ENSG00000066084	DIP2B	DIP2 disco-interacting protein 2 homolog B (Drosophila) [Source:HGNC Symbol;Acc:29284]
ENSG00000151240	DIP2C	DIP2 disco-interacting protein 2 homolog C (Drosophila) [Source:HGNC Symbol;Acc:29150]
ENSG00000138463	DIRC2	disrupted in renal carcinoma 2 [Source:HGNC Symbol;Acc:16628]
ENSG00000083520	DIS3	DIS3 mitotic control homolog (S. cerevisiae) [Source:HGNC Symbol;Acc:20604]
ENSG00000166938	DIS3L	DIS3 mitotic control homolog (S. cerevisiae)-like [Source:HGNC Symbol;Acc:28698]
ENSG00000144535	DIS3L2	DIS3 mitotic control homolog (S. cerevisiae)-like 2 [Source:HGNC Symbol;Acc:28648]
ENSG00000150764	DIXDC1	DIX domain containing 1 [Source:HGNC Symbol;Acc:23695]
ENSG00000130826	DKC1	dyskeratosis congenita 1, dyskerin [Source:HGNC Symbol;Acc:2890]
ENSG00000050165	DKK3	dickkopf WNT signaling pathway inhibitor 3 [Source:HGNC Symbol;Acc:2893]
ENSG00000150768	DLAT	dihydrolipoamide S-acetyltransferase [Source:HGNC Symbol;Acc:2896]
ENSG00000164741	DLC1	deleted in liver cancer 1 [Source:HGNC Symbol;Acc:2897]
ENSG00000091140	DLD	dihydrolipoamide dehydrogenase [Source:HGNC Symbol;Acc:2898]
ENSG00000176124	DLEU1	deleted in lymphocytic leukemia 1 (non-protein coding) [Source:HGNC Symbol;Acc:13747]
ENSG00000075711	DLG1	discs, large homolog 1 (Drosophila) [Source:HGNC Symbol;Acc:2900]
ENSG00000082458	DLG3	discs, large homolog 3 (Drosophila) [Source:HGNC Symbol;Acc:2902]
ENSG00000151208	DLG5	discs, large homolog 5 (Drosophila) [Source:HGNC Symbol;Acc:2904]
ENSG00000080845	DLGAP4	discs, large (Drosophila) homolog-associated protein 4 [Source:HGNC Symbol;Acc:24476]
ENSG00000119689	DLST	dihydrolipoamide S-succinyltransferase (E2 component of 2-oxo-glutarate complex) [Source:HGNC Symbol;Acc:2911]
ENSG00000178028	DMAP1	DNA methyltransferase 1 associated protein 1 [Source:HGNC Symbol;Acc:18291]
ENSG00000198947	DMD	dystrophin [Source:HGNC Symbol;Acc:2928]
ENSG00000161249	DMKN	dermokine [Source:HGNC Symbol;Acc:25063]
ENSG00000135164	DMTF1	cyclin D binding myb-like transcription factor 1 [Source:HGNC Symbol;Acc:14603]
ENSG00000158856	DMTN	dematin actin binding protein [Source:HGNC Symbol;Acc:3382]
ENSG00000185800	DMWD	dystrophia myotonica, WD repeat containing [Source:HGNC Symbol;Acc:2936]
ENSG00000172869	DMXL1	Dmx-like 1 [Source:HGNC Symbol;Acc:2937]
ENSG00000104093	DMXL2	Dmx-like 2 [Source:HGNC Symbol;Acc:2938]
ENSG00000086061	DNAJA1	DnaJ (Hsp40) homolog, subfamily A, member 1 [Source:HGNC Symbol;Acc:5229]
ENSG00000069345	DNAJA2	DnaJ (Hsp40) homolog, subfamily A, member 2 [Source:HGNC Symbol;Acc:14884]
ENSG00000103423	DNAJA3	DnaJ (Hsp40) homolog, subfamily A, member 3 [Source:HGNC Symbol;Acc:11808]
ENSG00000140403	DNAJA4	DnaJ (Hsp40) homolog, subfamily A, member 4 [Source:HGNC Symbol;Acc:14885]
ENSG00000132002	DNAJB1	DnaJ (Hsp40) homolog, subfamily B, member 1 [Source:HGNC Symbol;Acc:5270]
ENSG00000090520	DNAJB11	DnaJ (Hsp40) homolog, subfamily B, member 11 [Source:HGNC Symbol;Acc:14889]
ENSG00000148719	DNAJB12	DnaJ (Hsp40) homolog, subfamily B, member 12 [Source:HGNC Symbol;Acc:14891]
ENSG00000164031	DNAJB14	DnaJ (Hsp40) homolog, subfamily B, member 14 [Source:HGNC Symbol;Acc:25881]
ENSG00000135924	DNAJB2	DnaJ (Hsp40) homolog, subfamily B, member 2 [Source:HGNC Symbol;Acc:5228]
ENSG00000162616	DNAJB4	DnaJ (Hsp40) homolog, subfamily B, member 4 [Source:HGNC Symbol;Acc:14886]
ENSG00000105993	DNAJB6	DnaJ (Hsp40) homolog, subfamily B, member 6 [Source:HGNC Symbol;Acc:14888]
ENSG00000128590	DNAJB9	DnaJ (Hsp40) homolog, subfamily B, member 9 [Source:HGNC Symbol;Acc:6968]
ENSG00000136770	DNAJC1	DnaJ (Hsp40) homolog, subfamily C, member 1 [Source:HGNC Symbol;Acc:20090]
ENSG00000077232	DNAJC10	DnaJ (Hsp40) homolog, subfamily C, member 10 [Source:HGNC Symbol;Acc:24637]
ENSG00000007923	DNAJC11	DnaJ (Hsp40) homolog, subfamily C, member 11 [Source:HGNC Symbol;Acc:25570]
ENSG00000138246	DNAJC13	DnaJ (Hsp40) homolog, subfamily C, member 13 [Source:HGNC Symbol;Acc:30343]
ENSG00000135392	DNAJC14	DnaJ (Hsp40) homolog, subfamily C, member 14 [Source:HGNC Symbol;Acc:24581]
ENSG00000116138	DNAJC16	DnaJ (Hsp40) homolog, subfamily C, member 16 [Source:HGNC Symbol;Acc:29157]
ENSG00000104129	DNAJC17	DnaJ (Hsp40) homolog, subfamily C, member 17 [Source:HGNC Symbol;Acc:25556]
ENSG00000170464	DNAJC18	DnaJ (Hsp40) homolog, subfamily C, member 18 [Source:HGNC Symbol;Acc:28429]
ENSG00000205981	DNAJC19	DnaJ (Hsp40) homolog, subfamily C, member 19 [Source:HGNC Symbol;Acc:30528]
ENSG00000105821	DNAJC2	DnaJ (Hsp40) homolog, subfamily C, member 2 [Source:HGNC Symbol;Acc:13192]
ENSG00000168724	DNAJC21	DnaJ (Hsp40) homolog, subfamily C, member 21 [Source:HGNC Symbol;Acc:27030]
ENSG00000170946	DNAJC24	DnaJ (Hsp40) homolog, subfamily C, member 24 [Source:HGNC Symbol;Acc:26979]
ENSG00000059769	DNAJC25	DnaJ (Hsp40) homolog, subfamily C , member 25 [Source:HGNC Symbol;Acc:34187]
ENSG00000102580	DNAJC3	DnaJ (Hsp40) homolog, subfamily C, member 3 [Source:HGNC Symbol;Acc:9439]
ENSG00000176410	DNAJC30	DnaJ (Hsp40) homolog, subfamily C, member 30 [Source:HGNC Symbol;Acc:16410]
ENSG00000110011	DNAJC4	DnaJ (Hsp40) homolog, subfamily C, member 4 [Source:HGNC Symbol;Acc:5271]
ENSG00000101152	DNAJC5	DnaJ (Hsp40) homolog, subfamily C, member 5 [Source:HGNC Symbol;Acc:16235]
ENSG00000168259	DNAJC7	DnaJ (Hsp40) homolog, subfamily C, member 7 [Source:HGNC Symbol;Acc:12392]
ENSG00000126698	DNAJC8	DnaJ (Hsp40) homolog, subfamily C, member 8 [Source:HGNC Symbol;Acc:15470]
ENSG00000119661	DNAL1	dynein, axonemal, light chain 1 [Source:HGNC Symbol;Acc:23247]
ENSG00000100246	DNAL4	dynein, axonemal, light chain 4 [Source:HGNC Symbol;Acc:2955]
ENSG00000013563	DNASE1L1	deoxyribonuclease I-like 1 [Source:HGNC Symbol;Acc:2957]
ENSG00000105612	DNASE2	deoxyribonuclease II, lysosomal [Source:HGNC Symbol;Acc:2960]
ENSG00000087470	DNM1L	dynamin 1-like [Source:HGNC Symbol;Acc:2973]
ENSG00000079805	DNM2	dynamin 2 [Source:HGNC Symbol;Acc:2974]
ENSG00000107554	DNMBP	dynamin binding protein [Source:HGNC Symbol;Acc:30373]
ENSG00000130816	DNMT1	DNA (cytosine-5-)-methyltransferase 1 [Source:HGNC Symbol;Acc:2976]
ENSG00000119772	DNMT3A	DNA (cytosine-5-)-methyltransferase 3 alpha [Source:HGNC Symbol;Acc:2978]
ENSG00000123992	DNPEP	aspartyl aminopeptidase [Source:HGNC Symbol;Acc:2981]
ENSG00000112667	DNPH1	2'-deoxynucleoside 5'-phosphate N-hydrolase 1 [Source:HGNC Symbol;Acc:21218]
ENSG00000101457	DNTTIP1	deoxynucleotidyltransferase, terminal, interacting protein 1 [Source:HGNC Symbol;Acc:16160]
ENSG00000067334	DNTTIP2	deoxynucleotidyltransferase, terminal, interacting protein 2 [Source:HGNC Symbol;Acc:24013]
ENSG00000150760	DOCK1	dedicator of cytokinesis 1 [Source:HGNC Symbol;Acc:2987]
ENSG00000128512	DOCK4	dedicator of cytokinesis 4 [Source:HGNC Symbol;Acc:19192]
ENSG00000116641	DOCK7	dedicator of cytokinesis 7 [Source:HGNC Symbol;Acc:19190]
ENSG00000088387	DOCK9	dedicator of cytokinesis 9 [Source:HGNC Symbol;Acc:14132]
ENSG00000125170	DOK4	docking protein 4 [Source:HGNC Symbol;Acc:19868]
ENSG00000175283	DOLK	dolichol kinase [Source:HGNC Symbol;Acc:23406]
ENSG00000167130	DOLPP1	dolichyldiphosphatase 1 [Source:HGNC Symbol;Acc:29565]
ENSG00000204348	DOM3Z	dom-3 homolog Z (C. elegans) [Source:HGNC Symbol;Acc:2992]
ENSG00000159147	DONSON	downstream neighbor of SON [Source:HGNC Symbol;Acc:2993]
ENSG00000083097	DOPEY1	dopey family member 1 [Source:HGNC Symbol;Acc:21194]
ENSG00000142197	DOPEY2	dopey family member 2 [Source:HGNC Symbol;Acc:1291]
ENSG00000172269	DPAGT1	dolichyl-phosphate (UDP-N-acetylglucosamine) N-acetylglucosaminephosphotransferase 1 (GlcNAc-1-P transferase) [Source:HGNC Symbol;Acc:2995]
ENSG00000166171	DPCD	deleted in primary ciliary dyskinesia homolog (mouse) [Source:HGNC Symbol;Acc:24542]
ENSG00000133884	DPF2	D4, zinc and double PHD fingers family 2 [Source:HGNC Symbol;Acc:9964]
ENSG00000108963	DPH1	diphthamide biosynthesis 1 [Source:HGNC Symbol;Acc:3003]
ENSG00000132768	DPH2	DPH2 homolog (S. cerevisiae) [Source:HGNC Symbol;Acc:3004]
ENSG00000154813	DPH3	diphthamide biosynthesis 3 [Source:HGNC Symbol;Acc:27717]
ENSG00000117543	DPH5	diphthamide biosynthesis 5 [Source:HGNC Symbol;Acc:24270]
ENSG00000134146	DPH6	diphthamine biosynthesis 6 [Source:HGNC Symbol;Acc:30543]
ENSG00000148399	DPH7	diphthamide biosynthesis 7 [Source:HGNC Symbol;Acc:25199]
ENSG00000000419	DPM1	dolichyl-phosphate mannosyltransferase polypeptide 1, catalytic subunit [Source:HGNC Symbol;Acc:3005]
ENSG00000136908	DPM2	dolichyl-phosphate mannosyltransferase polypeptide 2, regulatory subunit [Source:HGNC Symbol;Acc:3006]
ENSG00000179085	DPM3	dolichyl-phosphate mannosyltransferase polypeptide 3 [Source:HGNC Symbol;Acc:3007]
ENSG00000254986	DPP3	dipeptidyl-peptidase 3 [Source:HGNC Symbol;Acc:3008]
ENSG00000176978	DPP7	dipeptidyl-peptidase 7 [Source:HGNC Symbol;Acc:14892]
ENSG00000074603	DPP8	dipeptidyl-peptidase 8 [Source:HGNC Symbol;Acc:16490]
ENSG00000142002	DPP9	dipeptidyl-peptidase 9 [Source:HGNC Symbol;Acc:18648]
ENSG00000178904	DPY19L3	dpy-19-like 3 (C. elegans) [Source:HGNC Symbol;Acc:27120]
ENSG00000156162	DPY19L4	dpy-19-like 4 (C. elegans) [Source:HGNC Symbol;Acc:27829]
[truncated: 6,459 more rows]

## Sheet: SharedExpressedInAll95%
ensembl_gene_id	hgnc_symbol	description
ENSG00000186205	MARC1	mitochondrial amidoxime reducing component 1 [Source:HGNC Symbol;Acc:26189]
ENSG00000108387	SEPT4	septin 4 [Source:HGNC Symbol;Acc:9165]
ENSG00000164402	SEPT8	septin 8 [Source:HGNC Symbol;Acc:16511]
ENSG00000107331	ABCA2	ATP-binding cassette, sub-family A (ABC1), member 2 [Source:HGNC Symbol;Acc:32]
ENSG00000167972	ABCA3	ATP-binding cassette, sub-family A (ABC1), member 3 [Source:HGNC Symbol;Acc:33]
ENSG00000064687	ABCA7	ATP-binding cassette, sub-family A (ABC1), member 7 [Source:HGNC Symbol;Acc:37]
ENSG00000141338	ABCA8	ATP-binding cassette, sub-family A (ABC1), member 8 [Source:HGNC Symbol;Acc:38]
ENSG00000115657	ABCB6	ATP-binding cassette, sub-family B (MDR/TAP), member 6 [Source:HGNC Symbol;Acc:47]
ENSG00000103222	ABCC1	ATP-binding cassette, sub-family C (CFTR/MRP), member 1 [Source:HGNC Symbol;Acc:51]
ENSG00000069431	ABCC9	ATP-binding cassette, sub-family C (CFTR/MRP), member 9 [Source:HGNC Symbol;Acc:60]
ENSG00000136379	ABHD17C	abhydrolase domain containing 17C [Source:HGNC Symbol;Acc:26925]
ENSG00000163686	ABHD6	abhydrolase domain containing 6 [Source:HGNC Symbol;Acc:21398]
ENSG00000167315	ACAA2	acetyl-CoA acyltransferase 2 [Source:HGNC Symbol;Acc:83]
ENSG00000076555	ACACB	acetyl-CoA carboxylase beta [Source:HGNC Symbol;Acc:85]
ENSG00000111058	ACSS3	acyl-CoA synthetase short-chain family member 3 [Source:HGNC Symbol;Acc:24723]
ENSG00000163017	ACTG2	actin, gamma 2, smooth muscle, enteric [Source:HGNC Symbol;Acc:145]
ENSG00000139567	ACVRL1	activin A receptor type II-like 1 [Source:HGNC Symbol;Acc:175]
ENSG00000184060	ADAP2	ArfGAP with dual PH domains 2 [Source:HGNC Symbol;Acc:16487]
ENSG00000197381	ADARB1	adenosine deaminase, RNA-specific, B1 [Source:HGNC Symbol;Acc:226]
ENSG00000189007	ADAT2	adenosine deaminase, tRNA-specific 2 [Source:HGNC Symbol;Acc:21172]
ENSG00000148926	ADM	adrenomedullin [Source:HGNC Symbol;Acc:259]
ENSG00000144843	ADPRH	ADP-ribosylarginine hydrolase [Source:HGNC Symbol;Acc:269]
ENSG00000196526	AFAP1	actin filament associated protein 1 [Source:HGNC Symbol;Acc:24017]
ENSG00000169129	AFAP1L2	actin filament associated protein 1-like 2 [Source:HGNC Symbol;Acc:25901]
ENSG00000106351	AGFG2	ArfGAP with FG repeats 2 [Source:HGNC Symbol;Acc:5177]
ENSG00000138678	AGPAT9	1-acylglycerol-3-phosphate O-acyltransferase 9 [Source:HGNC Symbol;Acc:28157]
ENSG00000126878	AIF1L	allograft inflammatory factor 1-like [Source:HGNC Symbol;Acc:28904]
ENSG00000042286	AIFM2	apoptosis-inducing factor, mitochondrion-associated, 2 [Source:HGNC Symbol;Acc:21411]
ENSG00000155085	AK9	adenylate kinase 9 [Source:HGNC Symbol;Acc:33814]
ENSG00000106948	AKNA	AT-hook transcription factor [Source:HGNC Symbol;Acc:24108]
ENSG00000187134	AKR1C1	aldo-keto reductase family 1, member C1 [Source:HGNC Symbol;Acc:384]
ENSG00000161618	ALDH16A1	aldehyde dehydrogenase 16 family, member A1 [Source:HGNC Symbol;Acc:28114]
ENSG00000184254	ALDH1A3	aldehyde dehydrogenase 1 family, member A3 [Source:HGNC Symbol;Acc:409]
ENSG00000159423	ALDH4A1	aldehyde dehydrogenase 4 family, member A1 [Source:HGNC Symbol;Acc:406]
ENSG00000012779	ALOX5	arachidonate 5-lipoxygenase [Source:HGNC Symbol;Acc:435]
ENSG00000162551	ALPL	alkaline phosphatase, liver/bone/kidney [Source:HGNC Symbol;Acc:438]
ENSG00000181754	AMIGO1	adhesion molecule with Ig-like domain 1 [Source:HGNC Symbol;Acc:20824]
ENSG00000126016	AMOT	angiomotin [Source:HGNC Symbol;Acc:17810]
ENSG00000133805	AMPD3	adenosine monophosphate deaminase 3 [Source:HGNC Symbol;Acc:470]
ENSG00000116194	ANGPTL1	angiopoietin-like 1 [Source:HGNC Symbol;Acc:489]
ENSG00000151687	ANKAR	ankyrin and armadillo repeat containing [Source:HGNC Symbol;Acc:26350]
ENSG00000144504	ANKMY1	ankyrin repeat and MYND domain containing 1 [Source:HGNC Symbol;Acc:20987]
ENSG00000107890	ANKRD26	ankyrin repeat domain 26 [Source:HGNC Symbol;Acc:29186]
ENSG00000133302	ANKRD32	ankyrin repeat domain 32 [Source:HGNC Symbol;Acc:25408]
ENSG00000168876	ANKRD49	ankyrin repeat domain 49 [Source:HGNC Symbol;Acc:25970]
ENSG00000139645	ANKRD52	ankyrin repeat domain 52 [Source:HGNC Symbol;Acc:26614]
ENSG00000074855	ANO8	anoctamin 8 [Source:HGNC Symbol;Acc:29329]
ENSG00000166825	ANPEP	alanyl (membrane) aminopeptidase [Source:HGNC Symbol;Acc:500]
ENSG00000135046	ANXA1	annexin A1 [Source:HGNC Symbol;Acc:533]
ENSG00000182718	ANXA2	annexin A2 [Source:HGNC Symbol;Acc:537]
ENSG00000138772	ANXA3	annexin A3 [Source:HGNC Symbol;Acc:541]
ENSG00000136250	AOAH	acyloxyacyl hydrolase (neutrophil) [Source:HGNC Symbol;Acc:548]
ENSG00000131471	AOC3	amine oxidase, copper containing 3 [Source:HGNC Symbol;Acc:550]
ENSG00000254531	AP001816.1	Uncharacterized protein [Source:UniProtKB/TrEMBL;Acc:E9PRG9]
ENSG00000254470	AP5B1	adaptor-related protein complex 5, beta 1 subunit [Source:HGNC Symbol;Acc:25104]
ENSG00000166313	APBB1	amyloid beta (A4) precursor protein-binding, family B, member 1 (Fe65) [Source:HGNC Symbol;Acc:581]
ENSG00000154856	APCDD1	adenomatosis polyposis coli down-regulated 1 [Source:HGNC Symbol;Acc:15718]
ENSG00000189058	APOD	apolipoprotein D [Source:HGNC Symbol;Acc:612]
ENSG00000221963	APOL6	apolipoprotein L, 6 [Source:HGNC Symbol;Acc:14870]
ENSG00000178878	APOLD1	apolipoprotein L domain containing 1 [Source:HGNC Symbol;Acc:25268]
ENSG00000120318	ARAP3	ArfGAP with RhoGAP domain, ankyrin repeat and PH domain 3 [Source:HGNC Symbol;Acc:24097]
ENSG00000213390	ARHGAP19	Rho GTPase activating protein 19 [Source:HGNC Symbol;Acc:23724]
ENSG00000163219	ARHGAP25	Rho GTPase activating protein 25 [Source:HGNC Symbol;Acc:28951]
ENSG00000186517	ARHGAP30	Rho GTPase activating protein 30 [Source:HGNC Symbol;Acc:27414]
ENSG00000165895	ARHGAP42	Rho GTPase activating protein 42 [Source:HGNC Symbol;Acc:26545]
ENSG00000100852	ARHGAP5	Rho GTPase activating protein 5 [Source:HGNC Symbol;Acc:675]
ENSG00000047648	ARHGAP6	Rho GTPase activating protein 6 [Source:HGNC Symbol;Acc:676]
ENSG00000198844	ARHGEF15	Rho guanine nucleotide exchange factor (GEF) 15 [Source:HGNC Symbol;Acc:15590]
ENSG00000135931	ARMC9	armadillo repeat containing 9 [Source:HGNC Symbol;Acc:20730]
ENSG00000099889	ARVCF	armadillo repeat gene deleted in velocardiofacial syndrome [Source:HGNC Symbol;Acc:728]
ENSG00000151693	ASAP2	ArfGAP with SH3 domain, ankyrin repeat and PH domain 2 [Source:HGNC Symbol;Acc:2721]
ENSG00000088280	ASAP3	ArfGAP with SH3 domain, ankyrin repeat and PH domain 3 [Source:HGNC Symbol;Acc:14987]
ENSG00000162174	ASRGL1	asparaginase like 1 [Source:HGNC Symbol;Acc:16448]
ENSG00000148219	ASTN2	astrotactin 2 [Source:HGNC Symbol;Acc:17021]
ENSG00000137343	ATAT1	alpha tubulin acetyltransferase 1 [Source:HGNC Symbol;Acc:21186]
ENSG00000169136	ATF5	activating transcription factor 5 [Source:HGNC Symbol;Acc:790]
ENSG00000101844	ATG4A	autophagy related 4A, cysteine peptidase [Source:HGNC Symbol;Acc:16489]
ENSG00000165240	ATP7A	ATPase, Cu++ transporting, alpha polypeptide [Source:HGNC Symbol;Acc:869]
ENSG00000124406	ATP8A1	ATPase, aminophospholipid transporter (APLT), class I, type 8A, member 1 [Source:HGNC Symbol;Acc:13531]
ENSG00000081923	ATP8B1	ATPase, aminophospholipid transporter, class I, type 8B, member 1 [Source:HGNC Symbol;Acc:3706]
ENSG00000164053	ATRIP	ATR interacting protein [Source:HGNC Symbol;Acc:33499]
ENSG00000163635	ATXN7	ataxin 7 [Source:HGNC Symbol;Acc:10560]
ENSG00000158321	AUTS2	autism susceptibility candidate 2 [Source:HGNC Symbol;Acc:14262]
ENSG00000141577	AZI1	5-azacytidine induced 1 [Source:HGNC Symbol;Acc:29511]
ENSG00000176022	B3GALT6	UDP-Gal:betaGal beta 1,3-galactosyltransferase polypeptide 6 [Source:HGNC Symbol;Acc:17978]
ENSG00000187676	B3GALTL	beta 1,3-galactosyltransferase-like [Source:HGNC Symbol;Acc:20207]
ENSG00000237172	B3GNT9	UDP-GlcNAc:betaGal beta-1,3-N-acetylglucosaminyltransferase 9 [Source:HGNC Symbol;Acc:28714]
ENSG00000118276	B4GALT6	UDP-Gal:betaGlcNAc beta 1,4- galactosyltransferase, polypeptide 6 [Source:HGNC Symbol;Acc:929]
ENSG00000112208	BAG2	BCL2-associated athanogene 2 [Source:HGNC Symbol;Acc:938]
ENSG00000176788	BASP1	brain abundant, membrane attached signal protein 1 [Source:HGNC Symbol;Acc:957]
ENSG00000181004	BBS12	Bardet-Biedl syndrome 12 [Source:HGNC Symbol;Acc:26648]
ENSG00000163093	BBS5	Bardet-Biedl syndrome 5 [Source:HGNC Symbol;Acc:970]
ENSG00000122507	BBS9	Bardet-Biedl syndrome 9 [Source:HGNC Symbol;Acc:30000]
ENSG00000124243	BCAS4	breast carcinoma amplified sequence 4 [Source:HGNC Symbol;Acc:14367]
ENSG00000171791	BCL2	B-cell CLL/lymphoma 2 [Source:HGNC Symbol;Acc:990]
ENSG00000069399	BCL3	B-cell CLL/lymphoma 3 [Source:HGNC Symbol;Acc:998]
ENSG00000116128	BCL9	B-cell CLL/lymphoma 9 [Source:HGNC Symbol;Acc:1008]
ENSG00000183337	BCOR	BCL6 corepressor [Source:HGNC Symbol;Acc:20893]
ENSG00000133134	BEX2	brain expressed X-linked 2 [Source:HGNC Symbol;Acc:30933]
ENSG00000123095	BHLHE41	basic helix-loop-helix family, member e41 [Source:HGNC Symbol;Acc:16617]
ENSG00000122870	BICC1	bicaudal C homolog 1 (Drosophila) [Source:HGNC Symbol;Acc:19351]
ENSG00000204217	BMPR2	bone morphogenetic protein receptor, type II (serine/threonine kinase) [Source:HGNC Symbol;Acc:1078]
ENSG00000172331	BPGM	2,3-bisphosphoglycerate mutase [Source:HGNC Symbol;Acc:1093]
ENSG00000185515	BRCC3	BRCA1/BRCA2-containing complex, subunit 3 [Source:HGNC Symbol;Acc:24185]
ENSG00000100916	BRMS1L	breast cancer metastasis-suppressor 1-like [Source:HGNC Symbol;Acc:20512]
ENSG00000183826	BTBD9	BTB (POZ) domain containing 9 [Source:HGNC Symbol;Acc:21228]
ENSG00000186470	BTN3A2	butyrophilin, subfamily 3, member A2 [Source:HGNC Symbol;Acc:1139]
ENSG00000204161	C10orf128	chromosome 10 open reading frame 128 [Source:HGNC Symbol;Acc:27274]
ENSG00000107815	C10orf2	chromosome 10 open reading frame 2 [Source:HGNC Symbol;Acc:1160]
ENSG00000204922	C11orf83	chromosome 11 open reading frame 83 [Source:HGNC Symbol;Acc:34399]
ENSG00000168005	C11orf84	chromosome 11 open reading frame 84 [Source:HGNC Symbol;Acc:25115]
ENSG00000187479	C11orf96	chromosome 11 open reading frame 96 [Source:HGNC Symbol;Acc:38675]
ENSG00000189227	C15orf61	chromosome 15 open reading frame 61 [Source:HGNC Symbol;Acc:34453]
ENSG00000154035	C17orf103	chromosome 17 open reading frame 103 [Source:HGNC Symbol;Acc:30770]
ENSG00000212719	C17orf51	chromosome 17 open reading frame 51 [Source:HGNC Symbol;Acc:27904]
ENSG00000196544	C17orf59	chromosome 17 open reading frame 59 [Source:HGNC Symbol;Acc:25939]
ENSG00000118292	C1orf54	chromosome 1 open reading frame 54 [Source:HGNC Symbol;Acc:26258]
ENSG00000166278	C2	complement component 2 [Source:HGNC Symbol;Acc:1248]
ENSG00000171984	C20orf196	chromosome 20 open reading frame 196 [Source:HGNC Symbol;Acc:26318]
ENSG00000215012	C22orf29	chromosome 22 open reading frame 29 [Source:HGNC Symbol;Acc:26112]
ENSG00000125730	C3	complement component 3 [Source:HGNC Symbol;Acc:1318]
ENSG00000171860	C3AR1	complement component 3a receptor 1 [Source:HGNC Symbol;Acc:1319]
ENSG00000088543	C3orf18	chromosome 3 open reading frame 18 [Source:HGNC Symbol;Acc:24837]
ENSG00000174928	C3orf33	chromosome 3 open reading frame 33 [Source:HGNC Symbol;Acc:26434]
ENSG00000205208	C4orf46	chromosome 4 open reading frame 46 [Source:HGNC Symbol;Acc:27320]
ENSG00000181751	C5orf30	chromosome 5 open reading frame 30 [Source:HGNC Symbol;Acc:25052]
ENSG00000197536	C5orf56	chromosome 5 open reading frame 56 [Source:HGNC Symbol;Acc:33838]
ENSG00000112936	C7	complement component 7 [Source:HGNC Symbol;Acc:1346]
ENSG00000176907	C8orf4	chromosome 8 open reading frame 4 [Source:HGNC Symbol;Acc:1357]
ENSG00000213865	C8orf44	chromosome 8 open reading frame 44 [Source:HGNC Symbol;Acc:25646]
ENSG00000241852	C8orf58	chromosome 8 open reading frame 58 [Source:HGNC Symbol;Acc:32233]
ENSG00000169239	CA5B	carbonic anhydrase VB, mitochondrial [Source:HGNC Symbol;Acc:1378]
ENSG00000134508	CABLES1	Cdk5 and Abl enzyme substrate 1 [Source:HGNC Symbol;Acc:25097]
ENSG00000149679	CABLES2	Cdk5 and Abl enzyme substrate 2 [Source:HGNC Symbol;Acc:16143]
ENSG00000153956	CACNA2D1	calcium channel, voltage-dependent, alpha 2/delta subunit 1 [Source:HGNC Symbol;Acc:1399]
ENSG00000129007	CALML4	calmodulin-like 4 [Source:HGNC Symbol;Acc:18445]
ENSG00000143919	CAMKMT	calmodulin-lysine N-methyltransferase [Source:HGNC Symbol;Acc:26276]
ENSG00000138794	CASP6	caspase 6, apoptosis-related cysteine peptidase [Source:HGNC Symbol;Acc:1507]
ENSG00000064012	CASP8	caspase 8, apoptosis-related cysteine peptidase [Source:HGNC Symbol;Acc:1509]
ENSG00000129993	CBFA2T3	core-binding factor, runt domain, alpha subunit 2; translocated to, 3 [Source:HGNC Symbol;Acc:1537]
ENSG00000160200	CBS	cystathionine-beta-synthase [Source:HGNC Symbol;Acc:1550]
ENSG00000005059	CCDC109B	coiled-coil domain containing 109B [Source:HGNC Symbol;Acc:26076]
ENSG00000164221	CCDC112	coiled-coil domain containing 112 [Source:HGNC Symbol;Acc:28599]
ENSG00000151773	CCDC122	coiled-coil domain containing 122 [Source:HGNC Symbol;Acc:26478]
ENSG00000183323	CCDC125	coiled-coil domain containing 125 [Source:HGNC Symbol;Acc:28924]
ENSG00000164366	CCDC127	coiled-coil domain containing 127 [Source:HGNC Symbol;Acc:30520]
ENSG00000100147	CCDC134	coiled-coil domain containing 134 [Source:HGNC Symbol;Acc:26185]
ENSG00000253276	CCDC71L	coiled-coil domain containing 71-like [Source:HGNC Symbol;Acc:26685]
ENSG00000205476	CCDC85C	coiled-coil domain containing 85C [Source:HGNC Symbol;Acc:35459]
ENSG00000154429	CCSAP	centriole, cilia and spindle-associated protein [Source:HGNC Symbol;Acc:29578]
ENSG00000177575	CD163	CD163 molecule [Source:HGNC Symbol;Acc:1631]
ENSG00000174807	CD248	CD248 molecule, endosialin [Source:HGNC Symbol;Acc:18219]
ENSG00000169442	CD52	CD52 molecule [Source:HGNC Symbol;Acc:1804]
ENSG00000143119	CD53	CD53 molecule [Source:HGNC Symbol;Acc:1686]
ENSG00000125810	CD93	CD93 molecule [Source:HGNC Symbol;Acc:15855]
ENSG00000079335	CDC14A	cell division cycle 14A [Source:HGNC Symbol;Acc:1718]
ENSG00000143776	CDC42BPA	CDC42 binding protein kinase alpha (DMPK-like) [Source:HGNC Symbol;Acc:1737]
ENSG00000167617	CDC42EP5	CDC42 effector protein (Rho GTPase binding) 5 [Source:HGNC Symbol;Acc:17408]
ENSG00000140937	CDH11	cadherin 11, type 2, OB-cadherin (osteoblast) [Source:HGNC Symbol;Acc:1750]
ENSG00000129355	CDKN2D	cyclin-dependent kinase inhibitor 2D (p19, inhibits CDK4) [Source:HGNC Symbol;Acc:1790]
ENSG00000172216	CEBPB	CCAAT/enhancer binding protein (C/EBP), beta [Source:HGNC Symbol;Acc:1834]
ENSG00000166451	CENPN	centromere protein N [Source:HGNC Symbol;Acc:30873]
ENSG00000111860	CEP85L	centrosomal protein 85kDa-like [Source:HGNC Symbol;Acc:21638]
ENSG00000182504	CEP97	centrosomal protein 97kDa [Source:HGNC Symbol;Acc:26244]
ENSG00000167670	CHAF1A	chromatin assembly factor 1, subunit A (p150) [Source:HGNC Symbol;Acc:1910]
ENSG00000170004	CHD3	chromodomain helicase DNA binding protein 3 [Source:HGNC Symbol;Acc:1918]
ENSG00000204116	CHIC1	cysteine-rich hydrophobic domain 1 [Source:HGNC Symbol;Acc:1934]
ENSG00000254413	CHKB-CPT1B	CHKB-CPT1B readthrough (NMD candidate) [Source:HGNC Symbol;Acc:41998]
ENSG00000101938	CHRDL1	chordin-like 1 [Source:HGNC Symbol;Acc:29861]
ENSG00000171310	CHST11	carbohydrate (chondroitin 4) sulfotransferase 11 [Source:HGNC Symbol;Acc:17422]
ENSG00000136213	CHST12	carbohydrate (chondroitin 4) sulfotransferase 12 [Source:HGNC Symbol;Acc:17423]
ENSG00000169105	CHST14	carbohydrate (N-acetylgalactosamine 4-0) sulfotransferase 14 [Source:HGNC Symbol;Acc:24464]
ENSG00000136305	CIDEB	cell death-inducing DFFA-like effector b [Source:HGNC Symbol;Acc:1977]
ENSG00000179583	CIITA	class II, major histocompatibility complex, transactivator [Source:HGNC Symbol;Acc:7067]
ENSG00000114737	CISH	cytokine inducible SH2-containing protein [Source:HGNC Symbol;Acc:1984]
ENSG00000136108	CKAP2	cytoskeleton associated protein 2 [Source:HGNC Symbol;Acc:1990]
ENSG00000123975	CKS2	CDC28 protein kinase regulatory subunit 2 [Source:HGNC Symbol;Acc:2000]
ENSG00000162994	CLHC1	clathrin heavy chain linker domain containing 1 [Source:HGNC Symbol;Acc:26453]
ENSG00000155962	CLIC2	chloride intracellular channel 2 [Source:HGNC Symbol;Acc:2063]
ENSG00000130779	CLIP1	CAP-GLY domain containing linker protein 1 [Source:HGNC Symbol;Acc:10461]
ENSG00000106665	CLIP2	CAP-GLY domain containing linker protein 2 [Source:HGNC Symbol;Acc:2586]
ENSG00000105270	CLIP3	CAP-GLY domain containing linker protein 3 [Source:HGNC Symbol;Acc:24314]
ENSG00000162129	CLPB	ClpB caseinolytic peptidase B homolog (E. coli) [Source:HGNC Symbol;Acc:30664]
ENSG00000164237	CMBL	carboxymethylenebutenolidase homolog (Pseudomonas) [Source:HGNC Symbol;Acc:25090]
ENSG00000174600	CMKLR1	chemokine-like receptor 1 [Source:HGNC Symbol;Acc:2121]
ENSG00000134326	CMPK2	cytidine monophosphate (UMP-CMP) kinase 2, mitochondrial [Source:HGNC Symbol;Acc:27015]
ENSG00000183723	CMTM4	CKLF-like MARVEL transmembrane domain containing 4 [Source:HGNC Symbol;Acc:19175]
ENSG00000173786	CNP	2',3'-cyclic nucleotide 3' phosphodiesterase [Source:HGNC Symbol;Acc:2158]
ENSG00000044459	CNTLN	centlein, centrosomal protein [Source:HGNC Symbol;Acc:23432]
ENSG00000121058	COIL	coilin [Source:HGNC Symbol;Acc:2184]
ENSG00000111799	COL12A1	collagen, type XII, alpha 1 [Source:HGNC Symbol;Acc:2188]
ENSG00000187955	COL14A1	collagen, type XIV, alpha 1 [Source:HGNC Symbol;Acc:2191]
ENSG00000084636	COL16A1	collagen, type XVI, alpha 1 [Source:HGNC Symbol;Acc:2193]
ENSG00000182871	COL18A1	collagen, type XVIII, alpha 1 [Source:HGNC Symbol;Acc:2195]
ENSG00000196739	COL27A1	collagen, type XXVII, alpha 1 [Source:HGNC Symbol;Acc:22986]
ENSG00000168542	COL3A1	collagen, type III, alpha 1 [Source:HGNC Symbol;Acc:2201]
ENSG00000187498	COL4A1	collagen, type IV, alpha 1 [Source:HGNC Symbol;Acc:2202]
ENSG00000269897	COMMD3-BMI1	COMMD3-BMI1 readthrough [Source:HGNC Symbol;Acc:48326]
ENSG00000161281	COX7A1	cytochrome c oxidase subunit VIIa polypeptide 1 (muscle) [Source:HGNC Symbol;Acc:2287]
ENSG00000107864	CPEB3	cytoplasmic polyadenylation element binding protein 3 [Source:HGNC Symbol;Acc:21746]
ENSG00000106034	CPED1	cadherin-like and PC-esterase domain containing 1 [Source:HGNC Symbol;Acc:26159]
ENSG00000139117	CPNE8	copine VIII [Source:HGNC Symbol;Acc:23498]
ENSG00000007545	CRAMP1L	Crm, cramped-like (Drosophila) [Source:HGNC Symbol;Acc:14122]
ENSG00000105662	CRTC1	CREB regulated transcription coactivator 1 [Source:HGNC Symbol;Acc:16062]
ENSG00000233280	CRYBG3	Beta/gamma crystallin domain-containing protein 3; cDNA FLJ60082, weakly similar to Uro-adherence factor A [Source:UniProtKB/TrEMBL;Acc:B4DLE8]
ENSG00000152404	CWF19L2	CWF19-like 2, cell cycle control (S. pombe) [Source:HGNC Symbol;Acc:26508]
ENSG00000155016	CYP2U1	cytochrome P450, family 2, subfamily U, polypeptide 1 [Source:HGNC Symbol;Acc:20582]
ENSG00000172817	CYP7B1	cytochrome P450, family 7, subfamily B, polypeptide 1 [Source:HGNC Symbol;Acc:2652]
ENSG00000100055	CYTH4	cytohesin 4 [Source:HGNC Symbol;Acc:9505]
ENSG00000115165	CYTIP	cytohesin 1 interacting protein [Source:HGNC Symbol;Acc:9506]
ENSG00000166265	CYYR1	cysteine/tyrosine-rich 1 [Source:HGNC Symbol;Acc:16274]
ENSG00000196730	DAPK1	death-associated protein kinase 1 [Source:HGNC Symbol;Acc:2674]
ENSG00000006634	DBF4	DBF4 homolog (S. cerevisiae) [Source:HGNC Symbol;Acc:17364]
ENSG00000152457	DCLRE1C	DNA cross-link repair 1C [Source:HGNC Symbol;Acc:17642]
ENSG00000100523	DDHD1	DDHD domain containing 1 [Source:HGNC Symbol;Acc:19714]
ENSG00000242612	DECR2	2,4-dienoyl CoA reductase 2, peroxisomal [Source:HGNC Symbol;Acc:2754]
ENSG00000023892	DEF6	differentially expressed in FDCP 6 homolog (mouse) [Source:HGNC Symbol;Acc:2760]
ENSG00000099958	DERL3	derlin 3 [Source:HGNC Symbol;Acc:14236]
ENSG00000175084	DES	desmin [Source:HGNC Symbol;Acc:2770]
ENSG00000145214	DGKQ	diacylglycerol kinase, theta 110kDa [Source:HGNC Symbol;Acc:2856]
ENSG00000102967	DHODH	dihydroorotate dehydrogenase (quinone) [Source:HGNC Symbol;Acc:2867]
ENSG00000108272	DHRS11	dehydrogenase/reductase (SDR family) member 11 [Source:HGNC Symbol;Acc:28639]
ENSG00000154309	DISP1	dispatched homolog 1 (Drosophila) [Source:HGNC Symbol;Acc:19711]
ENSG00000132535	DLG4	discs, large homolog 4 (Drosophila) [Source:HGNC Symbol;Acc:2903]
ENSG00000137094	DNAJB5	DnaJ (Hsp40) homolog, subfamily B, member 5 [Source:HGNC Symbol;Acc:14887]
ENSG00000120675	DNAJC15	DnaJ (Hsp40) homolog, subfamily C, member 15 [Source:HGNC Symbol;Acc:20325]
ENSG00000163879	DNALI1	dynein, axonemal, light intermediate chain 1 [Source:HGNC Symbol;Acc:14353]
ENSG00000213221	DNLZ	DNL-type zinc finger [Source:HGNC Symbol;Acc:33879]
ENSG00000135905	DOCK10	dedicator of cytokinesis 10 [Source:HGNC Symbol;Acc:23479]
ENSG00000134516	DOCK2	dedicator of cytokinesis 2 [Source:HGNC Symbol;Acc:2988]
ENSG00000147459	DOCK5	dedicator of cytokinesis 5 [Source:HGNC Symbol;Acc:23476]
ENSG00000115325	DOK1	docking protein 1, 62kDa (downstream of tyrosine kinase 1) [Source:HGNC Symbol;Acc:2990]
ENSG00000104885	DOT1L	DOT1-like histone H3K79 methyltransferase [Source:HGNC Symbol;Acc:24948]
ENSG00000096696	DSP	desmoplakin [Source:HGNC Symbol;Acc:3052]
ENSG00000133059	DSTYK	dual serine/threonine and tyrosine protein kinase [Source:HGNC Symbol;Acc:29043]
ENSG00000129480	DTD2	D-tyrosyl-tRNA deacylase 2 (putative) [Source:HGNC Symbol;Acc:20277]
ENSG00000110042	DTX4	deltex homolog 4 (Drosophila) [Source:HGNC Symbol;Acc:29151]
ENSG00000167264	DUS2L	dihydrouridine synthase 2-like [Source:HGNC Symbol;Acc:26014]
ENSG00000143507	DUSP10	dual specificity phosphatase 10 [Source:HGNC Symbol;Acc:3065]
ENSG00000167065	DUSP18	dual specificity phosphatase 18 [Source:HGNC Symbol;Acc:18484]
ENSG00000135636	DYSF	dysferlin, limb girdle muscular dystrophy 2B (autosomal recessive) [Source:HGNC Symbol;Acc:3097]
ENSG00000112242	E2F3	E2F transcription factor 3 [Source:HGNC Symbol;Acc:3115]
ENSG00000145088	EAF2	ELL associated factor 2 [Source:HGNC Symbol;Acc:23115]
ENSG00000114346	ECT2	epithelial cell transforming sequence 2 oncogene [Source:HGNC Symbol;Acc:3155]
ENSG00000114942	EEF1B2	eukaryotic translation elongation factor 1 beta 2 [Source:HGNC Symbol;Acc:3208]
ENSG00000122547	EEPD1	endonuclease/exonuclease/phosphatase family domain containing 1 [Source:HGNC Symbol;Acc:22223]
ENSG00000203965	EFCAB7	EF-hand calcium binding domain 7 [Source:HGNC Symbol;Acc:29379]
ENSG00000096093	EFHC1	EF-hand domain (C-terminal) containing 1 [Source:HGNC Symbol;Acc:16406]
ENSG00000013016	EHD3	EH-domain containing 3 [Source:HGNC Symbol;Acc:3244]
ENSG00000113790	EHHADH	enoyl-CoA, hydratase/3-hydroxyacyl CoA dehydrogenase [Source:HGNC Symbol;Acc:3247]
ENSG00000156976	EIF4A2	eukaryotic translation initiation factor 4A2 [Source:HGNC Symbol;Acc:3284]
ENSG00000162618	ELTD1	EGF, latrophilin and seven transmembrane domain containing 1 [Source:HGNC Symbol;Acc:20822]
ENSG00000170571	EMB	embigin [Source:HGNC Symbol;Acc:30465]
ENSG00000164035	EMCN	endomucin [Source:HGNC Symbol;Acc:16041]
ENSG00000138080	EMILIN1	elastin microfibril interfacer 1 [Source:HGNC Symbol;Acc:19880]
ENSG00000132205	EMILIN2	elastin microfibril interfacer 2 [Source:HGNC Symbol;Acc:19881]
ENSG00000167136	ENDOG	endonuclease G [Source:HGNC Symbol;Acc:3346]
ENSG00000111674	ENO2	enolase 2 (gamma, neuronal) [Source:HGNC Symbol;Acc:3353]
ENSG00000138185	ENTPD1	ectonucleoside triphosphate diphosphohydrolase 1 [Source:HGNC Symbol;Acc:3363]
ENSG00000198018	ENTPD7	ectonucleoside triphosphate diphosphohydrolase 7 [Source:HGNC Symbol;Acc:19745]
ENSG00000129595	EPB41L4A	erythrocyte membrane protein band 4.1 like 4A [Source:HGNC Symbol;Acc:13278]
ENSG00000196411	EPHB4	EPH receptor B4 [Source:HGNC Symbol;Acc:3395]
ENSG00000112425	EPM2A	epilepsy, progressive myoclonus type 2A, Lafora disease (laforin) [Source:HGNC Symbol;Acc:3413]
ENSG00000104626	ERI1	exoribonuclease 1 [Source:HGNC Symbol;Acc:23994]
ENSG00000086619	ERO1LB	ERO1-like beta (S. cerevisiae) [Source:HGNC Symbol;Acc:14355]
ENSG00000089048	ESF1	ESF1, nucleolar pre-rRNA processing protein, homolog (S. cerevisiae) [Source:HGNC Symbol;Acc:15898]
ENSG00000244405	ETV5	ets variant 5 [Source:HGNC Symbol;Acc:3494]
ENSG00000072840	EVC	Ellis van Creveld syndrome [Source:HGNC Symbol;Acc:3497]
ENSG00000126860	EVI2A	ecotropic viral integration site 2A [Source:HGNC Symbol;Acc:3499]
ENSG00000157036	EXOG	endo/exonuclease (5'-3'), endonuclease G-like [Source:HGNC Symbol;Acc:3347]
ENSG00000124491	F13A1	coagulation factor XIII, A1 polypeptide [Source:HGNC Symbol;Acc:3531]
ENSG00000185010	F8	coagulation factor VIII, procoagulant component [Source:HGNC Symbol;Acc:3546]
ENSG00000164687	FABP5	fatty acid binding protein 5 (psoriasis-associated) [Source:HGNC Symbol;Acc:3560]
ENSG00000198324	FAM109A	family with sequence similarity 109, member A [Source:HGNC Symbol;Acc:26509]
ENSG00000138439	FAM117B	family with sequence similarity 117, member B [Source:HGNC Symbol;Acc:14440]
ENSG00000212747	FAM127C	family with sequence similarity 127, member C [Source:HGNC Symbol;Acc:33156]
ENSG00000175182	FAM131A	family with sequence similarity 131, member A [Source:HGNC Symbol;Acc:28308]
ENSG00000234545	FAM133B	family with sequence similarity 133, member B [Source:HGNC Symbol;Acc:28629]
ENSG00000148541	FAM13C	family with sequence similarity 13, member C [Source:HGNC Symbol;Acc:19371]
ENSG00000103254	FAM173A	family with sequence similarity 173, member A [Source:HGNC Symbol;Acc:14152]
ENSG00000222011	FAM185A	family with sequence similarity 185, member A [Source:HGNC Symbol;Acc:22412]
ENSG00000160767	FAM189B	family with sequence similarity 189, member B [Source:HGNC Symbol;Acc:1233]
ENSG00000237765	FAM200B	family with sequence similarity 200, member B [Source:HGNC Symbol;Acc:27740]
ENSG00000108950	FAM20A	family with sequence similarity 20, member A [Source:HGNC Symbol;Acc:23015]
ENSG00000178026	FAM211B	family with sequence similarity 211, member B [Source:HGNC Symbol;Acc:33155]
ENSG00000204856	FAM216A	family with sequence similarity 216, member A [Source:HGNC Symbol;Acc:30180]
ENSG00000196227	FAM217B	family with sequence similarity 217, member B [Source:HGNC Symbol;Acc:16170]
ENSG00000166262	FAM227B	family with sequence similarity 227, member B [Source:HGNC Symbol;Acc:26543]
ENSG00000203778	FAM229B	family with sequence similarity 229, member B [Source:HGNC Symbol;Acc:33858]
ENSG00000185112	FAM43A	family with sequence similarity 43, member A [Source:HGNC Symbol;Acc:26888]
ENSG00000183508	FAM46C	family with sequence similarity 46, member C [Source:HGNC Symbol;Acc:24712]
ENSG00000189319	FAM53B	family with sequence similarity 53, member B [Source:HGNC Symbol;Acc:28968]
ENSG00000111913	FAM65B	family with sequence similarity 65, member B [Source:HGNC Symbol;Acc:13872]
ENSG00000154511	FAM69A	family with sequence similarity 69, member A [Source:HGNC Symbol;Acc:32213]
ENSG00000182118	FAM89A	family with sequence similarity 89, member A [Source:HGNC Symbol;Acc:25057]
ENSG00000118564	FBXL5	F-box and leucine-rich repeat protein 5 [Source:HGNC Symbol;Acc:13602]
ENSG00000183580	FBXL7	F-box and leucine-rich repeat protein 7 [Source:HGNC Symbol;Acc:13604]
ENSG00000135722	FBXL8	F-box and leucine-rich repeat protein 8 [Source:HGNC Symbol;Acc:17875]
ENSG00000269190	FBXO17	F-box protein 17 [Source:HGNC Symbol;Acc:18754]
ENSG00000156804	FBXO32	F-box protein 32 [Source:HGNC Symbol;Acc:16731]
ENSG00000132004	FBXW9	F-box and WD repeat domain containing 9 [Source:HGNC Symbol;Acc:28136]
ENSG00000127084	FGD3	FYVE, RhoGEF and PH domain containing 3 [Source:HGNC Symbol;Acc:16027]
ENSG00000180263	FGD6	FYVE, RhoGEF and PH domain containing 6 [Source:HGNC Symbol;Acc:21740]
ENSG00000132436	FIGNL1	fidgetin-like 1 [Source:HGNC Symbol;Acc:13286]
ENSG00000197296	FITM2	fat storage-inducing transmembrane protein 2 [Source:HGNC Symbol;Acc:16135]
ENSG00000119782	FKBP1B	FK506 binding protein 1B, 12.6 kDa [Source:HGNC Symbol;Acc:3712]
ENSG00000204315	FKBPL	FK506 binding protein like [Source:HGNC Symbol;Acc:13949]
ENSG00000151702	FLI1	Friend leukemia virus integration 1 [Source:HGNC Symbol;Acc:3749]
ENSG00000185070	FLRT2	fibronectin leucine rich transmembrane protein 2 [Source:HGNC Symbol;Acc:3761]
ENSG00000102755	FLT1	fms-related tyrosine kinase 1 [Source:HGNC Symbol;Acc:3763]
ENSG00000090554	FLT3LG	fms-related tyrosine kinase 3 ligand [Source:HGNC Symbol;Acc:3766]
ENSG00000184922	FMNL1	formin-like 1 [Source:HGNC Symbol;Acc:1212]
ENSG00000076258	FMO4	flavin containing monooxygenase 4 [Source:HGNC Symbol;Acc:3772]
ENSG00000122176	FMOD	fibromodulin [Source:HGNC Symbol;Acc:3774]
ENSG00000115414	FN1	fibronectin 1 [Source:HGNC Symbol;Acc:3778]
ENSG00000125740	FOSB	FBJ murine osteosarcoma viral oncogene homolog B [Source:HGNC Symbol;Acc:3797]
ENSG00000164916	FOXK1	forkhead box K1 [Source:HGNC Symbol;Acc:23480]
ENSG00000184481	FOXO4	forkhead box O4 [Source:HGNC Symbol;Acc:7139]
ENSG00000137218	FRS3	fibroblast growth factor receptor substrate 3 [Source:HGNC Symbol;Acc:16970]
ENSG00000069509	FUNDC1	FUN14 domain containing 1 [Source:HGNC Symbol;Acc:28746]
ENSG00000010361	FUZ	fuzzy planar cell polarity protein [Source:HGNC Symbol;Acc:26219]
ENSG00000266964	FXYD1	FXYD domain containing ion transport regulator 1 [Source:HGNC Symbol;Acc:4025]
ENSG00000082074	FYB	FYN binding protein [Source:HGNC Symbol;Acc:4036]
ENSG00000204681	GABBR1	gamma-aminobutyric acid (GABA) B receptor, 1 [Source:HGNC Symbol;Acc:4070]
ENSG00000143891	GALM	galactose mutarotase (aldose 1-epimerase) [Source:HGNC Symbol;Acc:24063]
ENSG00000109586	GALNT7	UDP-N-acetyl-alpha-D-galactosamine:polypeptide N-acetylgalactosaminyltransferase 7 (GalNAc-T7) [Source:HGNC Symbol;Acc:4129]
ENSG00000007237	GAS7	growth arrest-specific 7 [Source:HGNC Symbol;Acc:4169]
ENSG00000179348	GATA2	GATA binding protein 2 [Source:HGNC Symbol;Acc:4171]
ENSG00000239282	GATSL3	GATS protein-like 3 [Source:HGNC Symbol;Acc:34423]
ENSG00000117228	GBP1	guanylate binding protein 1, interferon-inducible [Source:HGNC Symbol;Acc:4182]
ENSG00000117226	GBP3	guanylate binding protein 3 [Source:HGNC Symbol;Acc:4184]
ENSG00000162654	GBP4	guanylate binding protein 4 [Source:HGNC Symbol;Acc:20480]
ENSG00000100116	GCAT	glycine C-acetyltransferase [Source:HGNC Symbol;Acc:4188]
ENSG00000131979	GCH1	GTP cyclohydrolase 1 [Source:HGNC Symbol;Acc:4193]
ENSG00000183208	GDPGP1	GDP-D-glucose phosphorylase 1 [Source:HGNC Symbol;Acc:34360]
ENSG00000112964	GHR	growth hormone receptor [Source:HGNC Symbol;Acc:4263]
ENSG00000106560	GIMAP2	GTPase, IMAP family member 2 [Source:HGNC Symbol;Acc:21789]
ENSG00000171115	GIMAP8	GTPase, IMAP family member 8 [Source:HGNC Symbol;Acc:21792]
ENSG00000145723	GIN1	gypsy retrotransposon integrase 1 [Source:HGNC Symbol;Acc:25959]
ENSG00000152661	GJA1	gap junction protein, alpha 1, 43kDa [Source:HGNC Symbol;Acc:4274]
ENSG00000106415	GLCCI1	glucocorticoid induced transcript 1 [Source:HGNC Symbol;Acc:18713]
ENSG00000107249	GLIS3	GLIS family zinc finger 3 [Source:HGNC Symbol;Acc:28510]
ENSG00000174842	GLMN	glomulin, FKBP associated protein [Source:HGNC Symbol;Acc:14373]
ENSG00000063169	GLTSCR1	glioma tumor suppressor candidate region gene 1 [Source:HGNC Symbol;Acc:4332]
ENSG00000089639	GMIP	GEM interacting protein [Source:HGNC Symbol;Acc:24852]
ENSG00000137198	GMPR	guanosine monophosphate reductase [Source:HGNC Symbol;Acc:4376]
ENSG00000114450	GNB4	guanine nucleotide binding protein (G protein), beta polypeptide 4 [Source:HGNC Symbol;Acc:20731]
ENSG00000176533	GNG7	guanine nucleotide binding protein (G protein), gamma 7 [Source:HGNC Symbol;Acc:4410]
ENSG00000119927	GPAM	glycerol-3-phosphate acyltransferase, mitochondrial [Source:HGNC Symbol;Acc:24865]
ENSG00000152133	GPATCH11	G patch domain containing 11 [Source:HGNC Symbol;Acc:26768]
ENSG00000063660	GPC1	glypican 1 [Source:HGNC Symbol;Acc:4449]
ENSG00000112414	GPR126	G protein-coupled receptor 126 [Source:HGNC Symbol;Acc:13841]
ENSG00000164849	GPR146	G protein-coupled receptor 146 [Source:HGNC Symbol;Acc:21718]
ENSG00000173890	GPR160	G protein-coupled receptor 160 [Source:HGNC Symbol;Acc:23693]
ENSG00000152749	GPR180	G protein-coupled receptor 180 [Source:HGNC Symbol;Acc:28899]
ENSG00000169508	GPR183	G protein-coupled receptor 183 [Source:HGNC Symbol;Acc:3128]
ENSG00000186088	GSAP	gamma-secretase activating protein [Source:HGNC Symbol;Acc:28042]
ENSG00000131149	GSE1	Gse1 coiled-coil protein [Source:HGNC Symbol;Acc:28979]
ENSG00000138780	GSTCD	glutathione S-transferase, C-terminal domain containing [Source:HGNC Symbol;Acc:25806]
ENSG00000006704	GTF2IRD1	GTF2I repeat domain containing 1 [Source:HGNC Symbol;Acc:4661]
ENSG00000164116	GUCY1A3	guanylate cyclase 1, soluble, alpha 3 [Source:HGNC Symbol;Acc:4685]
ENSG00000144366	GULP1	GULP, engulfment adaptor PTB domain containing 1 [Source:HGNC Symbol;Acc:18649]
ENSG00000162882	HAAO	3-hydroxyanthranilate 3,4-dioxygenase [Source:HGNC Symbol;Acc:4796]
ENSG00000249115	HAUS5	HAUS augmin-like complex, subunit 5 [Source:HGNC Symbol;Acc:29130]
ENSG00000113070	HBEGF	heparin-binding EGF-like growth factor [Source:HGNC Symbol;Acc:3059]
ENSG00000101336	HCK	hemopoietic cell kinase [Source:HGNC Symbol;Acc:4840]
ENSG00000126264	HCST	hematopoietic cell signal transducer [Source:HGNC Symbol;Acc:16977]
ENSG00000068024	HDAC4	histone deacetylase 4 [Source:HGNC Symbol;Acc:14063]
ENSG00000130589	HELZ2	helicase with zinc finger 2, transcriptional coactivator [Source:HGNC Symbol;Acc:30021]
ENSG00000168517	HEXIM2	hexamethylene bis-acetamide inducible 2 [Source:HGNC Symbol;Acc:28591]
ENSG00000010704	HFE	hemochromatosis [Source:HGNC Symbol;Acc:4886]
ENSG00000152804	HHEX	hematopoietically expressed homeobox [Source:HGNC Symbol;Acc:4901]
ENSG00000180596	HIST1H2BC	histone cluster 1, H2bc [Source:HGNC Symbol;Acc:4757]
ENSG00000010818	HIVEP2	human immunodeficiency virus type I enhancer binding protein 2 [Source:HGNC Symbol;Acc:4921]
ENSG00000204252	HLA-DOA	major histocompatibility complex, class II, DO alpha [Source:HGNC Symbol;Acc:4936]
ENSG00000179344	HLA-DQB1	major histocompatibility complex, class II, DQ beta 1 [Source:HGNC Symbol;Acc:4944]
ENSG00000108924	HLF	hepatic leukemia factor [Source:HGNC Symbol;Acc:4977]
ENSG00000182952	HMGN4	high mobility group nucleosomal binding domain 4 [Source:HGNC Symbol;Acc:4989]
ENSG00000103942	HOMER2	homer homolog 2 (Drosophila) [Source:HGNC Symbol;Acc:17513]
ENSG00000126803	HSPA2	heat shock 70kDa protein 2 [Source:HGNC Symbol;Acc:5235]
ENSG00000004776	HSPB6	heat shock protein, alpha-crystallin-related, B6 [Source:HGNC Symbol;Acc:26511]
ENSG00000142798	HSPG2	heparan sulfate proteoglycan 2 [Source:HGNC Symbol;Acc:5273]
ENSG00000122986	HVCN1	hydrogen voltage-gated channel 1 [Source:HGNC Symbol;Acc:28240]
ENSG00000198331	HYLS1	hydrolethalus syndrome 1 [Source:HGNC Symbol;Acc:26558]
ENSG00000181873	IBA57	IBA57, iron-sulfur cluster assembly homolog (S. cerevisiae) [Source:HGNC Symbol;Acc:27302]
ENSG00000076662	ICAM3	intercellular adhesion molecule 3 [Source:HGNC Symbol;Acc:5346]
ENSG00000160223	ICOSLG	inducible T-cell co-stimulator ligand [Source:HGNC Symbol;Acc:17087]
ENSG00000216490	IFI30	interferon, gamma-inducible protein 30 [Source:HGNC Symbol;Acc:5398]
ENSG00000137959	IFI44L	interferon-induced protein 44-like [Source:HGNC Symbol;Acc:17817]
ENSG00000185745	IFIT1	interferon-induced protein with tetratricopeptide repeats 1 [Source:HGNC Symbol;Acc:5407]
ENSG00000119917	IFIT3	interferon-induced protein with tetratricopeptide repeats 3 [Source:HGNC Symbol;Acc:5411]
ENSG00000187535	IFT140	intraflagellar transport 140 homolog (Chlamydomonas) [Source:HGNC Symbol;Acc:29077]
ENSG00000140443	IGF1R	insulin-like growth factor 1 receptor [Source:HGNC Symbol;Acc:5465]
ENSG00000126246	IGFLR1	IGF-like family receptor 1 [Source:HGNC Symbol;Acc:23620]
ENSG00000030419	IKZF2	IKAROS family zinc finger 2 (Helios) [Source:HGNC Symbol;Acc:13177]
ENSG00000123411	IKZF4	IKAROS family zinc finger 4 (Eos) [Source:HGNC Symbol;Acc:13179]
ENSG00000110324	IL10RA	interleukin 10 receptor, alpha [Source:HGNC Symbol;Acc:5964]
ENSG00000137496	IL18BP	interleukin 18 binding protein [Source:HGNC Symbol;Acc:5987]
ENSG00000115594	IL1R1	interleukin 1 receptor, type I [Source:HGNC Symbol;Acc:5993]
ENSG00000153391	INO80C	INO80 complex subunit C [Source:HGNC Symbol;Acc:26994]
ENSG00000109452	INPP4B	inositol polyphosphate-4-phosphatase, type II, 105kDa [Source:HGNC Symbol;Acc:6075]
ENSG00000168918	INPP5D	inositol polyphosphate-5-phosphatase, 145kDa [Source:HGNC Symbol;Acc:6079]
ENSG00000198825	INPP5F	inositol polyphosphate-5-phosphatase F [Source:HGNC Symbol;Acc:17054]
ENSG00000138785	INTS12	integrator complex subunit 12 [Source:HGNC Symbol;Acc:25067]
ENSG00000108506	INTS2	integrator complex subunit 2 [Source:HGNC Symbol;Acc:29241]
ENSG00000164066	INTU	inturned planar cell polarity protein [Source:HGNC Symbol;Acc:29239]
ENSG00000106012	IQCE	IQ motif containing E [Source:HGNC Symbol;Acc:29171]
ENSG00000145703	IQGAP2	IQ motif containing GTPase activating protein 2 [Source:HGNC Symbol;Acc:6111]
ENSG00000124313	IQSEC2	IQ motif and Sec7 domain 2 [Source:HGNC Symbol;Acc:29059]
ENSG00000140968	IRF8	interferon regulatory factor 8 [Source:HGNC Symbol;Acc:5358]
ENSG00000169047	IRS1	insulin receptor substrate 1 [Source:HGNC Symbol;Acc:6125]
ENSG00000143319	ISG20L2	interferon stimulated exonuclease gene 20kDa-like 2 [Source:HGNC Symbol;Acc:25745]
ENSG00000144668	ITGA9	integrin, alpha 9 [Source:HGNC Symbol;Acc:6145]
ENSG00000169896	ITGAM	integrin, alpha M (complement component 3 receptor 3 subunit) [Source:HGNC Symbol;Acc:6149]
ENSG00000123243	ITIH5	inter-alpha-trypsin inhibitor heavy chain family, member 5 [Source:HGNC Symbol;Acc:21449]
ENSG00000143772	ITPKB	inositol-trisphosphate 3-kinase B [Source:HGNC Symbol;Acc:6179]
ENSG00000148841	ITPRIP	inositol 1,4,5-trisphosphate receptor interacting protein [Source:HGNC Symbol;Acc:29370]
ENSG00000102781	KATNAL1	katanin p60 subunit A-like 1 [Source:HGNC Symbol;Acc:28361]
ENSG00000189337	KAZN	kazrin, periplakin interacting protein [Source:HGNC Symbol;Acc:29173]
ENSG00000182359	KBTBD3	kelch repeat and BTB (POZ) domain containing 3 [Source:HGNC Symbol;Acc:22934]
ENSG00000069424	KCNAB2	potassium voltage-gated channel, shaker-related subfamily, beta member 2 [Source:HGNC Symbol;Acc:6229]
ENSG00000156113	KCNMA1	potassium large conductance calcium-activated channel, subfamily M, alpha member 1 [Source:HGNC Symbol;Acc:6284]
ENSG00000053918	KCNQ1	potassium voltage-gated channel, KQT-like subfamily, member 1 [Source:HGNC Symbol;Acc:6294]
ENSG00000134504	KCTD1	potassium channel tetramerization domain containing 1 [Source:HGNC Symbol;Acc:18249]
ENSG00000188997	KCTD21	potassium channel tetramerization domain containing 21 [Source:HGNC Symbol;Acc:27452]
ENSG00000004487	KDM1A	lysine (K)-specific demethylase 1A [Source:HGNC Symbol;Acc:29079]
ENSG00000132510	KDM6B	lysine (K)-specific demethylase 6B [Source:HGNC Symbol;Acc:29012]
ENSG00000235750	KIAA0040	KIAA0040 [Source:HGNC Symbol;Acc:28950]
ENSG00000135709	KIAA0513	KIAA0513 [Source:HGNC Symbol;Acc:29058]
ENSG00000198920	KIAA0753	KIAA0753 [Source:HGNC Symbol;Acc:29110]
ENSG00000162522	KIAA1522	KIAA1522 [Source:HGNC Symbol;Acc:29301]
ENSG00000166004	KIAA1731	KIAA1731 [Source:HGNC Symbol;Acc:29366]
ENSG00000079616	KIF22	kinesin family member 22 [Source:HGNC Symbol;Acc:6391]
ENSG00000088727	KIF9	kinesin family member 9 [Source:HGNC Symbol;Acc:16666]
ENSG00000137171	KLC4	kinesin light chain 4 [Source:HGNC Symbol;Acc:21624]
ENSG00000118922	KLF12	Kruppel-like factor 12 [Source:HGNC Symbol;Acc:6346]
ENSG00000119138	KLF9	Kruppel-like factor 9 [Source:HGNC Symbol;Acc:1123]
ENSG00000197776	KLHDC1	kelch domain containing 1 [Source:HGNC Symbol;Acc:19836]
ENSG00000167487	KLHL26	kelch-like family member 26 [Source:HGNC Symbol;Acc:25623]
ENSG00000272333	KMT2B	Histone-lysine N-methyltransferase MLL4 [Source:UniProtKB/Swiss-Prot;Acc:Q9UMN6]
ENSG00000196911	KPNA5	karyopherin alpha 5 (importin alpha 6) [Source:HGNC Symbol;Acc:6398]
ENSG00000133619	KRBA1	KRAB-A domain containing 1 [Source:HGNC Symbol;Acc:22228]
ENSG00000183762	KREMEN1	kringle containing transmembrane protein 1 [Source:HGNC Symbol;Acc:17550]
ENSG00000111057	KRT18	keratin 18 [Source:HGNC Symbol;Acc:6430]
ENSG00000087299	L2HGDH	L-2-hydroxyglutarate dehydrogenase [Source:HGNC Symbol;Acc:20499]
ENSG00000196569	LAMA2	laminin, alpha 2 [Source:HGNC Symbol;Acc:6482]
ENSG00000166173	LARP6	La ribonucleoprotein domain family, member 6 [Source:HGNC Symbol;Acc:24012]
ENSG00000150457	LATS2	large tumor suppressor kinase 2 [Source:HGNC Symbol;Acc:6515]
ENSG00000130164	LDLR	low density lipoprotein receptor [Source:HGNC Symbol;Acc:6547]
ENSG00000179241	LDLRAD3	low density lipoprotein receptor class A domain containing 3 [Source:HGNC Symbol;Acc:27046]
ENSG00000182195	LDOC1	leucine zipper, down-regulated in cancer 1 [Source:HGNC Symbol;Acc:6548]
ENSG00000106003	LFNG	LFNG O-fucosylpeptide 3-beta-N-acetylglucosaminyltransferase [Source:HGNC Symbol;Acc:6560]
ENSG00000174405	LIG4	ligase IV, DNA, ATP-dependent [Source:HGNC Symbol;Acc:6601]
ENSG00000144791	LIMD1	LIM domains containing 1 [Source:HGNC Symbol;Acc:6612]
ENSG00000073350	LLGL2	lethal giant larvae homolog 2 (Drosophila) [Source:HGNC Symbol;Acc:6629]
ENSG00000185621	LMLN	leishmanolysin-like (metallopeptidase M8 family) [Source:HGNC Symbol;Acc:15991]
ENSG00000129038	LOXL1	lysyl oxidase-like 1 [Source:HGNC Symbol;Acc:6665]
ENSG00000117114	LPHN2	latrophilin 2 [Source:HGNC Symbol;Acc:18582]
ENSG00000118308	LRMP	lymphoid-restricted membrane protein [Source:HGNC Symbol;Acc:6690]
ENSG00000130881	LRP3	low density lipoprotein receptor-related protein 3 [Source:HGNC Symbol;Acc:6695]
ENSG00000162337	LRP5	low density lipoprotein receptor-related protein 5 [Source:HGNC Symbol;Acc:6697]
ENSG00000165501	LRR1	leucine rich repeat protein 1 [Source:HGNC Symbol;Acc:19742]
ENSG00000148814	LRRC27	leucine rich repeat containing 27 [Source:HGNC Symbol;Acc:29346]
ENSG00000176809	LRRC37A3	leucine rich repeat containing 37, member A3 [Source:HGNC Symbol;Acc:32427]
ENSG00000127399	LRRC61	leucine rich repeat containing 61 [Source:HGNC Symbol;Acc:21704]
ENSG00000171488	LRRC8C	leucine rich repeat containing 8 family, member C [Source:HGNC Symbol;Acc:25075]
ENSG00000188906	LRRK2	leucine-rich repeat kinase 2 [Source:HGNC Symbol;Acc:18618]
ENSG00000130592	LSP1	lymphocyte-specific protein 1 [Source:HGNC Symbol;Acc:6707]
ENSG00000139329	LUM	lumican [Source:HGNC Symbol;Acc:6724]
ENSG00000154589	LY96	lymphocyte antigen 96 [Source:HGNC Symbol;Acc:17156]
ENSG00000180155	LYNX1	Ly6/neurotoxin 1 [Source:HGNC Symbol;Acc:29604]
ENSG00000183060	LYSMD4	LysM, putative peptidoglycan-binding, domain containing 4 [Source:HGNC Symbol;Acc:26571]
ENSG00000133800	LYVE1	lymphatic vessel endothelial hyaluronan receptor 1 [Source:HGNC Symbol;Acc:14687]
ENSG00000178573	MAF	v-maf avian musculoaponeurotic fibrosarcoma oncogene homolog [Source:HGNC Symbol;Acc:6776]
ENSG00000185022	MAFF	v-maf avian musculoaponeurotic fibrosarcoma oncogene homolog F [Source:HGNC Symbol;Acc:6780]
ENSG00000081026	MAGI3	membrane associated guanylate kinase, WW and PDZ domain containing 3 [Source:HGNC Symbol;Acc:29647]
ENSG00000144063	MALL	mal, T-cell differentiation protein-like [Source:HGNC Symbol;Acc:6818]
ENSG00000184384	MAML2	mastermind-like 2 (Drosophila) [Source:HGNC Symbol;Acc:16259]
ENSG00000196782	MAML3	mastermind-like 3 (Drosophila) [Source:HGNC Symbol;Acc:16272]
ENSG00000069535	MAOB	monoamine oxidase B [Source:HGNC Symbol;Acc:6834]
ENSG00000131711	MAP1B	microtubule-associated protein 1B [Source:HGNC Symbol;Acc:6836]
ENSG00000108984	MAP2K6	mitogen-activated protein kinase kinase 6 [Source:HGNC Symbol;Acc:6846]
ENSG00000107968	MAP3K8	mitogen-activated protein kinase kinase kinase 8 [Source:HGNC Symbol;Acc:6860]
ENSG00000129680	MAP7D3	MAP7 domain containing 3 [Source:HGNC Symbol;Acc:25742]
ENSG00000137802	MAPKBP1	mitogen-activated protein kinase binding protein 1 [Source:HGNC Symbol;Acc:29536]
ENSG00000176055	MBLAC2	metallo-beta-lactamase domain containing 2 [Source:HGNC Symbol;Acc:33711]
ENSG00000076770	MBNL3	muscleblind-like splicing regulator 3 [Source:HGNC Symbol;Acc:20564]
ENSG00000172197	MBOAT1	membrane bound O-acyltransferase domain containing 1 [Source:HGNC Symbol;Acc:21579]
ENSG00000085276	MECOM	MDS1 and EVI1 complex locus [Source:HGNC Symbol;Acc:3498]
ENSG00000160563	MED27	mediator complex subunit 27 [Source:HGNC Symbol;Acc:2377]
ENSG00000140406	MESDC1	mesoderm development candidate 1 [Source:HGNC Symbol;Acc:13519]
ENSG00000106484	MEST	mesoderm specific transcript [Source:HGNC Symbol;Acc:7028]
ENSG00000172878	METAP1D	methionyl aminopeptidase type 1D (mitochondrial) [Source:HGNC Symbol;Acc:32583]
ENSG00000103260	METRN	meteorin, glial cell differentiation regulator [Source:HGNC Symbol;Acc:14151]
ENSG00000171806	METTL18	methyltransferase like 18 [Source:HGNC Symbol;Acc:28793]
ENSG00000127720	METTL25	methyltransferase like 25 [Source:HGNC Symbol;Acc:26228]
ENSG00000166482	MFAP4	microfibrillar-associated protein 4 [Source:HGNC Symbol;Acc:7035]
ENSG00000135953	MFSD9	major facilitator superfamily domain containing 9 [Source:HGNC Symbol;Acc:28158]
ENSG00000152127	MGAT5	mannosyl (alpha-1,6-)-glycoprotein beta-1,6-N-acetyl-glucosaminyltransferase [Source:HGNC Symbol;Acc:7049]
ENSG00000135596	MICAL1	microtubule associated monooxygenase, calponin and LIM domain containing 1 [Source:HGNC Symbol;Acc:20619]
ENSG00000155970	MICU3	mitochondrial calcium uptake family, member 3 [Source:HGNC Symbol;Acc:27820]
ENSG00000101871	MID1	midline 1 (Opitz/BBB syndrome) [Source:HGNC Symbol;Acc:7095]
ENSG00000105556	MIER2	mesoderm induction early response 1, family member 2 [Source:HGNC Symbol;Acc:29210]
ENSG00000132763	MMACHC	methylmalonic aciduria (cobalamin deficiency) cblC type, with homocystinuria [Source:HGNC Symbol;Acc:24525]
ENSG00000102996	MMP15	matrix metallopeptidase 15 (membrane-inserted) [Source:HGNC Symbol;Acc:7161]
ENSG00000070444	MNT	MNT, MAX dimerization protein [Source:HGNC Symbol;Acc:7188]
ENSG00000153029	MR1	major histocompatibility complex, class I-related [Source:HGNC Symbol;Acc:4975]
ENSG00000129282	MRM1	mitochondrial rRNA methyltransferase 1 homolog (S. cerevisiae) [Source:HGNC Symbol;Acc:26202]
ENSG00000174100	MRPL45	mitochondrial ribosomal protein L45 [Source:HGNC Symbol;Acc:16651]
ENSG00000072952	MRVI1	murine retrovirus integration site 1 homolog [Source:HGNC Symbol;Acc:7237]
ENSG00000110079	MS4A4A	membrane-spanning 4-domains, subfamily A, member 4A [Source:HGNC Symbol;Acc:13371]
ENSG00000125148	MT2A	metallothionein 2A [Source:HGNC Symbol;Acc:7406]
ENSG00000242114	MTFP1	mitochondrial fission process 1 [Source:HGNC Symbol;Acc:26945]
ENSG00000120254	MTHFD1L	methylenetetrahydrofolate dehydrogenase (NADP+ dependent) 1-like [Source:HGNC Symbol;Acc:21055]
ENSG00000014914	MTMR11	myotubularin related protein 11 [Source:HGNC Symbol;Acc:24307]
ENSG00000183486	MX2	myxovirus (influenza virus) resistance 2 (mouse) [Source:HGNC Symbol;Acc:7533]
ENSG00000145555	MYO10	myosin X [Source:HGNC Symbol;Acc:7593]
ENSG00000142347	MYO1F	myosin IF [Source:HGNC Symbol;Acc:7600]
ENSG00000078177	N4BP2	NEDD4 binding protein 2 [Source:HGNC Symbol;Acc:29851]
ENSG00000132780	NASP	nuclear autoantigenic sperm protein (histone-binding) [Source:HGNC Symbol;Acc:7644]
ENSG00000166833	NAV2	neuron navigator 2 [Source:HGNC Symbol;Acc:15997]
ENSG00000160796	NBEAL2	neurobeachin-like 2 [Source:HGNC Symbol;Acc:31928]
ENSG00000151503	NCAPD3	non-SMC condensin II complex, subunit D3 [Source:HGNC Symbol;Acc:28952]
ENSG00000116701	NCF2	neutrophil cytosolic factor 2 [Source:HGNC Symbol;Acc:7661]
ENSG00000100365	NCF4	neutrophil cytosolic factor 4, 40kDa [Source:HGNC Symbol;Acc:7662]
ENSG00000123338	NCKAP1L	NCK-associated protein 1-like [Source:HGNC Symbol;Acc:4862]
ENSG00000188566	NDOR1	NADPH dependent diflavin oxidoreductase 1 [Source:HGNC Symbol;Acc:29838]
ENSG00000185633	NDUFA4L2	NADH dehydrogenase (ubiquinone) 1 alpha subcomplex, 4-like 2 [Source:HGNC Symbol;Acc:29836]
ENSG00000023228	NDUFS1	NADH dehydrogenase (ubiquinone) Fe-S protein 1, 75kDa (NADH-coenzyme Q reductase) [Source:HGNC Symbol;Acc:7707]
ENSG00000069869	NEDD4	neural precursor cell expressed, developmentally down-regulated 4, E3 ubiquitin protein ligase [Source:HGNC Symbol;Acc:7727]
ENSG00000162139	NEU3	sialidase 3 (membrane sialidase) [Source:HGNC Symbol;Acc:7760]
ENSG00000101096	NFATC2	nuclear factor of activated T-cells, cytoplasmic, calcineurin-dependent 2 [Source:HGNC Symbol;Acc:7776]
ENSG00000077150	NFKB2	nuclear factor of kappa light polypeptide gene enhancer in B-cells 2 (p49/p100) [Source:HGNC Symbol;Acc:7795]
ENSG00000073536	NLE1	notchless homolog 1 (Drosophila) [Source:HGNC Symbol;Acc:19889]
ENSG00000160703	NLRX1	NLR family member X1 [Source:HGNC Symbol;Acc:29890]
ENSG00000106100	NOD1	nucleotide-binding oligomerization domain containing 1 [Source:HGNC Symbol;Acc:16390]
ENSG00000164867	NOS3	nitric oxide synthase 3 (endothelial cell) [Source:HGNC Symbol;Acc:7876]
ENSG00000131697	NPHP4	nephronophthisis 4 [Source:HGNC Symbol;Acc:19104]
ENSG00000168743	NPNT	nephronectin [Source:HGNC Symbol;Acc:27405]
ENSG00000181019	NQO1	NAD(P)H dehydrogenase, quinone 1 [Source:HGNC Symbol;Acc:2874]
ENSG00000175745	NR2F1	nuclear receptor subfamily 2, group F, member 1 [Source:HGNC Symbol;Acc:7975]
ENSG00000153234	NR4A2	nuclear receptor subfamily 4, group A, member 2 [Source:HGNC Symbol;Acc:7981]
ENSG00000099250	NRP1	neuropilin 1 [Source:HGNC Symbol;Acc:8004]
ENSG00000118257	NRP2	neuropilin 2 [Source:HGNC Symbol;Acc:8005]
ENSG00000125841	NRSN2	neurensin 2 [Source:HGNC Symbol;Acc:16229]
ENSG00000117481	NSUN4	NOP2/Sun domain family, member 4 [Source:HGNC Symbol;Acc:31802]
ENSG00000168268	NT5DC2	5'-nucleotidase domain containing 2 [Source:HGNC Symbol;Acc:25717]
ENSG00000074527	NTN4	netrin 4 [Source:HGNC Symbol;Acc:13658]
ENSG00000173566	NUDT18	nudix (nucleoside diphosphate linked moiety X)-type motif 18 [Source:HGNC Symbol;Acc:26194]
ENSG00000170917	NUDT6	nudix (nucleoside diphosphate linked moiety X)-type motif 6 [Source:HGNC Symbol;Acc:8053]
ENSG00000167799	NUDT8	nudix (nucleoside diphosphate linked moiety X)-type motif 8 [Source:HGNC Symbol;Acc:8055]
ENSG00000113569	NUP155	nucleoporin 155kDa [Source:HGNC Symbol;Acc:8063]
ENSG00000132182	NUP210	nucleoporin 210kDa [Source:HGNC Symbol;Acc:30052]
ENSG00000205978	NYNRIN	NYN domain and retroviral integrase containing [Source:HGNC Symbol;Acc:20165]
ENSG00000111335	OAS2	2'-5'-oligoadenylate synthetase 2, 69/71kDa [Source:HGNC Symbol;Acc:8087]
ENSG00000111331	OAS3	2'-5'-oligoadenylate synthetase 3, 100kDa [Source:HGNC Symbol;Acc:8088]
ENSG00000136811	ODF2	outer dense fiber of sperm tails 2 [Source:HGNC Symbol;Acc:8114]
ENSG00000177989	ODF3B	outer dense fiber of sperm tails 3B [Source:HGNC Symbol;Acc:34388]
ENSG00000178814	OPLAH	5-oxoprolinase (ATP-hydrolysing) [Source:HGNC Symbol;Acc:8149]
ENSG00000144645	OSBPL10	oxysterol binding protein-like 10 [Source:HGNC Symbol;Acc:16395]
ENSG00000070882	OSBPL3	oxysterol binding protein-like 3 [Source:HGNC Symbol;Acc:16370]
ENSG00000145623	OSMR	oncostatin M receptor [Source:HGNC Symbol;Acc:8507]
ENSG00000169914	OTUD3	OTU domain containing 3 [Source:HGNC Symbol;Acc:29038]
ENSG00000083720	OXCT1	3-oxoacid CoA transferase 1 [Source:HGNC Symbol;Acc:8527]
ENSG00000128050	PAICS	phosphoribosylaminoimidazole carboxylase, phosphoribosylaminoimidazole succinocarboxamide synthetase [Source:HGNC Symbol;Acc:8587]
ENSG00000099864	PALM	paralemmin [Source:HGNC Symbol;Acc:8594]
ENSG00000100767	PAPLN	papilin, proteoglycan-like sulfated glycoprotein [Source:HGNC Symbol;Acc:19262]
ENSG00000170915	PAQR8	progestin and adipoQ receptor family member VIII [Source:HGNC Symbol;Acc:15708]
ENSG00000169116	PARM1	prostate androgen-regulated mucin-like protein 1 [Source:HGNC Symbol;Acc:24536]
ENSG00000111224	PARP11	poly (ADP-ribose) polymerase family, member 11 [Source:HGNC Symbol;Acc:1186]
ENSG00000162396	PARS2	prolyl-tRNA synthetase 2, mitochondrial (putative) [Source:HGNC Symbol;Acc:30563]
ENSG00000214106	PAXIP1-AS2	HCG1999107; Uncharacterized protein [Source:UniProtKB/TrEMBL;Acc:A8MW02]
ENSG00000145882	PCYOX1L	prenylcysteine oxidase 1 like [Source:HGNC Symbol;Acc:28477]
ENSG00000115252	PDE1A	phosphodiesterase 1A, calmodulin-dependent [Source:HGNC Symbol;Acc:8774]
ENSG00000065989	PDE4A	phosphodiesterase 4A, cAMP-specific [Source:HGNC Symbol;Acc:8780]
ENSG00000184588	PDE4B	phosphodiesterase 4B, cAMP-specific [Source:HGNC Symbol;Acc:8781]
ENSG00000113448	PDE4D	phosphodiesterase 4D, cAMP-specific [Source:HGNC Symbol;Acc:8783]
ENSG00000160191	PDE9A	phosphodiesterase 9A [Source:HGNC Symbol;Acc:8795]
ENSG00000197461	PDGFA	platelet-derived growth factor alpha polypeptide [Source:HGNC Symbol;Acc:8799]
ENSG00000170962	PDGFD	platelet derived growth factor D [Source:HGNC Symbol;Acc:30620]
ENSG00000134853	PDGFRA	platelet-derived growth factor receptor, alpha polypeptide [Source:HGNC Symbol;Acc:8803]
ENSG00000065485	PDIA5	protein disulfide isomerase family A, member 5 [Source:HGNC Symbol;Acc:24811]
ENSG00000148459	PDSS1	prenyl (decaprenyl) diphosphate synthase, subunit 1 [Source:HGNC Symbol;Acc:17759]
ENSG00000115425	PECR	peroxisomal trans-2-enoyl-CoA reductase [Source:HGNC Symbol;Acc:18281]
ENSG00000242265	PEG10	paternally expressed 10 [Source:HGNC Symbol;Acc:14005]
ENSG00000174516	PELI3	pellino E3 ubiquitin protein ligase family member 3 [Source:HGNC Symbol;Acc:30010]
ENSG00000049246	PER3	period circadian clock 3 [Source:HGNC Symbol;Acc:8847]
ENSG00000229833	PET100	PET100 homolog (S. cerevisiae) [Source:HGNC Symbol;Acc:40038]
ENSG00000243251	PGBD3	piggyBac transposable element derived 3 [Source:HGNC Symbol;Acc:19400]
ENSG00000164219	PGGT1B	protein geranylgeranyltransferase type I, beta subunit [Source:HGNC Symbol;Acc:8895]
ENSG00000112419	PHACTR2	phosphatase and actin regulator 2 [Source:HGNC Symbol;Acc:20956]
ENSG00000119403	PHF19	PHD finger protein 19 [Source:HGNC Symbol;Acc:24566]
ENSG00000044446	PHKA2	phosphorylase kinase, alpha 2 (liver) [Source:HGNC Symbol;Acc:8926]
ENSG00000156873	PHKG2	phosphorylase kinase, gamma 2 (testis) [Source:HGNC Symbol;Acc:8931]
ENSG00000144362	PHOSPHO2	phosphatase, orphan 2 [Source:HGNC Symbol;Acc:28316]
ENSG00000165195	PIGA	phosphatidylinositol glycan anchor biosynthesis, class A [Source:HGNC Symbol;Acc:8957]
ENSG00000155629	PIK3AP1	phosphoinositide-3-kinase adaptor protein 1 [Source:HGNC Symbol;Acc:30034]
ENSG00000105647	PIK3R2	phosphoinositide-3-kinase, regulatory subunit 2 (beta) [Source:HGNC Symbol;Acc:8980]
ENSG00000087842	PIR	pirin (iron-binding nuclear protein) [Source:HGNC Symbol;Acc:30048]
ENSG00000182621	PLCB1	phospholipase C, beta 1 (phosphoinositide-specific) [Source:HGNC Symbol;Acc:15917]
ENSG00000137841	PLCB2	phospholipase C, beta 2 [Source:HGNC Symbol;Acc:9055]
ENSG00000115956	PLEK	pleckstrin [Source:HGNC Symbol;Acc:9070]
ENSG00000052126	PLEKHA5	pleckstrin homology domain containing, family A member 5 [Source:HGNC Symbol;Acc:30036]
ENSG00000106086	PLEKHA8	pleckstrin homology domain containing, family A (phosphoinositide binding specific) member 8 [Source:HGNC Symbol;Acc:30037]
ENSG00000171680	PLEKHG5	pleckstrin homology domain containing, family G (with RhoGef domain) member 5 [Source:HGNC Symbol;Acc:29105]
ENSG00000178385	PLEKHM3	pleckstrin homology domain containing, family M, member 3 [Source:HGNC Symbol;Acc:34006]
ENSG00000102934	PLLP	plasmolipin [Source:HGNC Symbol;Acc:18553]
ENSG00000130827	PLXNA3	plexin A3 [Source:HGNC Symbol;Acc:9101]
ENSG00000164050	PLXNB1	plexin B1 [Source:HGNC Symbol;Acc:9103]
ENSG00000124225	PMEPA1	prostate transmembrane protein, androgen induced 1 [Source:HGNC Symbol;Acc:14107]
ENSG00000122512	PMS2	PMS2 postmeiotic segregation increased 2 (S. cerevisiae) [Source:HGNC Symbol;Acc:9122]
ENSG00000101868	POLA1	polymerase (DNA directed), alpha 1, catalytic subunit [Source:HGNC Symbol;Acc:9173]
ENSG00000014138	POLA2	polymerase (DNA directed), alpha 2, accessory subunit [Source:HGNC Symbol;Acc:30073]
ENSG00000135213	POM121C	POM121 transmembrane nucleoporin C [Source:HGNC Symbol;Acc:34005]
ENSG00000102312	PORCN	porcupine homolog (Drosophila) [Source:HGNC Symbol;Acc:17652]
ENSG00000143190	POU2F1	POU class 2 homeobox 1 [Source:HGNC Symbol;Acc:9212]
ENSG00000132170	PPARG	peroxisome proliferator-activated receptor gamma [Source:HGNC Symbol;Acc:9236]
ENSG00000138621	PPCDC	phosphopantothenoylcysteine decarboxylase [Source:HGNC Symbol;Acc:28107]
ENSG00000163590	PPM1L	protein phosphatase, Mg2+/Mn2+ dependent, 1L [Source:HGNC Symbol;Acc:16381]
ENSG00000104881	PPP1R13L	protein phosphatase 1, regulatory subunit 13 like [Source:HGNC Symbol;Acc:18838]
ENSG00000167641	PPP1R14A	protein phosphatase 1, regulatory (inhibitor) subunit 14A [Source:HGNC Symbol;Acc:14871]
ENSG00000173281	PPP1R3B	protein phosphatase 1, regulatory subunit 3B [Source:HGNC Symbol;Acc:14942]
ENSG00000119938	PPP1R3C	protein phosphatase 1, regulatory subunit 3C [Source:HGNC Symbol;Acc:9293]
ENSG00000139174	PRICKLE1	prickle homolog 1 (Drosophila) [Source:HGNC Symbol;Acc:17019]
ENSG00000163637	PRICKLE2	prickle homolog 2 (Drosophila) [Source:HGNC Symbol;Acc:20340]
ENSG00000124593	PRICKLE4	prickle homolog 4 (Drosophila) [Source:HGNC Symbol;Acc:16805]
ENSG00000188191	PRKAR1B	protein kinase, cAMP-dependent, regulatory, type I, beta [Source:HGNC Symbol;Acc:9390]
ENSG00000005249	PRKAR2B	protein kinase, cAMP-dependent, regulatory, type II, beta [Source:HGNC Symbol;Acc:9392]
ENSG00000170955	PRKCDBP	protein kinase C, delta binding protein [Source:HGNC Symbol;Acc:9400]
ENSG00000185532	PRKG1	protein kinase, cGMP-dependent, type I [Source:HGNC Symbol;Acc:9414]
ENSG00000135362	PRR5L	proline rich 5 like [Source:HGNC Symbol;Acc:25878]
ENSG00000130962	PRRG1	proline rich Gla (G-carboxyglutamic acid) 1 [Source:HGNC Symbol;Acc:9469]
ENSG00000204314	PRRT1	proline-rich transmembrane protein 1 [Source:HGNC Symbol;Acc:13943]
ENSG00000099256	PRTFDC1	phosphoribosyl transferase domain containing 1 [Source:HGNC Symbol;Acc:23333]
ENSG00000106772	PRUNE2	prune homolog 2 (Drosophila) [Source:HGNC Symbol;Acc:25209]
ENSG00000125637	PSD4	pleckstrin and Sec7 domain containing 4 [Source:HGNC Symbol;Acc:19096]
ENSG00000107317	PTGDS	prostaglandin D2 synthase 21kDa (brain) [Source:HGNC Symbol;Acc:9592]
ENSG00000112655	PTK7	protein tyrosine kinase 7 [Source:HGNC Symbol;Acc:9618]
ENSG00000184489	PTP4A3	protein tyrosine phosphatase type IVA, member 3 [Source:HGNC Symbol;Acc:9636]
ENSG00000158079	PTPDC1	protein tyrosine phosphatase domain containing 1 [Source:HGNC Symbol;Acc:30184]
ENSG00000163629	PTPN13	protein tyrosine phosphatase, non-receptor type 13 (APO-1/CD95 (Fas)-associated phosphatase) [Source:HGNC Symbol;Acc:9646]
ENSG00000070778	PTPN21	protein tyrosine phosphatase, non-receptor type 21 [Source:HGNC Symbol;Acc:9651]
ENSG00000132334	PTPRE	protein tyrosine phosphatase, receptor type, E [Source:HGNC Symbol;Acc:9669]
ENSG00000149177	PTPRJ	protein tyrosine phosphatase, receptor type, J [Source:HGNC Symbol;Acc:9673]
ENSG00000103490	PYCARD	PYD and CARD domain containing [Source:HGNC Symbol;Acc:16608]
ENSG00000104524	PYCRL	pyrroline-5-carboxylate reductase-like [Source:HGNC Symbol;Acc:25846]
ENSG00000163348	PYGO2	pygopus homolog 2 (Drosophila) [Source:HGNC Symbol;Acc:30257]
ENSG00000115828	QPCT	glutaminyl-peptide cyclotransferase [Source:HGNC Symbol;Acc:9753]
ENSG00000103485	QPRT	quinolinate phosphoribosyltransferase [Source:HGNC Symbol;Acc:9755]
ENSG00000107560	RAB11FIP2	RAB11 family interacting protein 2 (class I) [Source:HGNC Symbol;Acc:29152]
ENSG00000131242	RAB11FIP4	RAB11 family interacting protein 4 (class II) [Source:HGNC Symbol;Acc:30267]
ENSG00000112210	RAB23	RAB23, member RAS oncogene family [Source:HGNC Symbol;Acc:14263]
ENSG00000105514	RAB3D	RAB3D, member RAS oncogene family [Source:HGNC Symbol;Acc:9779]
ENSG00000154710	RABGEF1	RAB guanine nucleotide exchange factor (GEF) 1 [Source:HGNC Symbol;Acc:17676]
ENSG00000172613	RAD9A	RAD9 homolog A (S. pombe) [Source:HGNC Symbol;Acc:9827]
ENSG00000123728	RAP2C	RAP2C, member of RAS oncogene family [Source:HGNC Symbol;Acc:21165]
ENSG00000172819	RARG	retinoic acid receptor, gamma [Source:HGNC Symbol;Acc:9866]
ENSG00000145715	RASA1	RAS p21 protein activator (GTPase activating protein) 1 [Source:HGNC Symbol;Acc:9871]
ENSG00000075391	RASAL2	RAS protein activator like 2 [Source:HGNC Symbol;Acc:9874]
ENSG00000108551	RASD1	RAS, dexamethasone-induced 1 [Source:HGNC Symbol;Acc:15828]
ENSG00000068831	RASGRP2	RAS guanyl releasing protein 2 (calcium and DAG-regulated) [Source:HGNC Symbol;Acc:9879]
ENSG00000152689	RASGRP3	RAS guanyl releasing protein 3 (calcium and DAG-regulated) [Source:HGNC Symbol;Acc:14545]
ENSG00000105538	RASIP1	Ras interacting protein 1 [Source:HGNC Symbol;Acc:24716]
ENSG00000103710	RASL12	RAS-like, family 12 [Source:HGNC Symbol;Acc:30289]
ENSG00000136653	RASSF5	Ras association (RalGDS/AF-6) domain family member 5 [Source:HGNC Symbol;Acc:17609]
ENSG00000162437	RAVER2	ribonucleoprotein, PTB-binding 2 [Source:HGNC Symbol;Acc:25577]
ENSG00000171174	RBKS	ribokinase [Source:HGNC Symbol;Acc:30325]
ENSG00000132819	RBM38	RNA binding motif protein 38 [Source:HGNC Symbol;Acc:15818]
ENSG00000163694	RBM47	RNA binding motif protein 47 [Source:HGNC Symbol;Acc:30358]
ENSG00000127993	RBM48	RNA binding motif protein 48 [Source:HGNC Symbol;Acc:21785]
ENSG00000076067	RBMS2	RNA binding motif, single stranded interacting protein 2 [Source:HGNC Symbol;Acc:9909]
ENSG00000144642	RBMS3	RNA binding motif, single stranded interacting protein 3 [Source:HGNC Symbol;Acc:13427]
ENSG00000117602	RCAN3	RCAN family member 3 [Source:HGNC Symbol;Acc:3042]
ENSG00000142552	RCN3	reticulocalbin 3, EF-hand calcium binding domain [Source:HGNC Symbol;Acc:21145]
ENSG00000198771	RCSD1	RCSD domain containing 1 [Source:HGNC Symbol;Acc:28310]
ENSG00000121039	RDH10	retinol dehydrogenase 10 (all-trans) [Source:HGNC Symbol;Acc:19975]
ENSG00000181826	RELL1	RELT-like 1 [Source:HGNC Symbol;Acc:27379]
ENSG00000102032	RENBP	renin binding protein [Source:HGNC Symbol;Acc:9959]
ENSG00000163918	RFC4	replication factor C (activator 1) 4, 37kDa [Source:HGNC Symbol;Acc:9972]
ENSG00000087903	RFX2	regulatory factor X, 2 (influences HLA class II expression) [Source:HGNC Symbol;Acc:9983]
ENSG00000133111	RFXAP	regulatory factor X-associated protein [Source:HGNC Symbol;Acc:9988]
ENSG00000205517	RGL3	ral guanine nucleotide dissociation stimulator-like 3 [Source:HGNC Symbol;Acc:30282]
ENSG00000090104	RGS1	regulator of G-protein signaling 1 [Source:HGNC Symbol;Acc:9991]
ENSG00000169220	RGS14	regulator of G-protein signaling 14 [Source:HGNC Symbol;Acc:9996]
ENSG00000143333	RGS16	regulator of G-protein signaling 16 [Source:HGNC Symbol;Acc:9997]
ENSG00000106615	RHEB	Ras homolog enriched in brain [Source:HGNC Symbol;Acc:10011]
ENSG00000008853	RHOBTB2	Rho-related BTB domain containing 2 [Source:HGNC Symbol;Acc:18756]
ENSG00000119729	RHOQ	ras homolog family member Q [Source:HGNC Symbol;Acc:17736]
ENSG00000111785	RIC8B	resistance to inhibitors of cholinesterase 8 homolog B (C. elegans) [Source:HGNC Symbol;Acc:25555]
ENSG00000188026	RILPL1	Rab interacting lysosomal protein-like 1 [Source:HGNC Symbol;Acc:26814]
ENSG00000258818	RNASE4	ribonuclease, RNase A family, 4 [Source:HGNC Symbol;Acc:10047]
ENSG00000169413	RNASE6	ribonuclease, RNase A family, k6 [Source:HGNC Symbol;Acc:10048]
ENSG00000161939	RNASEK-C17orf49	RNASEK-C17orf49 readthrough [Source:HGNC Symbol;Acc:44419]
ENSG00000135828	RNASEL	ribonuclease L (2',5'-oligoisoadenylate synthetase-dependent) [Source:HGNC Symbol;Acc:10050]
ENSG00000133874	RNF122	ring finger protein 122 [Source:HGNC Symbol;Acc:21147]
ENSG00000101695	RNF125	ring finger protein 125, E3 ubiquitin protein ligase [Source:HGNC Symbol;Acc:21150]
ENSG00000151692	RNF144A	ring finger protein 144A [Source:HGNC Symbol;Acc:20457]
ENSG00000137393	RNF144B	ring finger protein 144B [Source:HGNC Symbol;Acc:21578]
ENSG00000099999	RNF215	ring finger protein 215 [Source:HGNC Symbol;Acc:33434]
ENSG00000146373	RNF217	ring finger protein 217 [Source:HGNC Symbol;Acc:21487]
ENSG00000204308	RNF5	ring finger protein 5, E3 ubiquitin protein ligase [Source:HGNC Symbol;Acc:10068]
ENSG00000169855	ROBO1	roundabout, axon guidance receptor, homolog 1 (Drosophila) [Source:HGNC Symbol;Acc:10249]
ENSG00000178718	RPP25	ribonuclease P/MRP 25kDa subunit [Source:HGNC Symbol;Acc:30361]
ENSG00000270800	RPS10-NUDT3	RPS10-NUDT3 readthrough
ENSG00000233927	RPS28	ribosomal protein S28 [Source:HGNC Symbol;Acc:10418]
ENSG00000117676	RPS6KA1	ribosomal protein S6 kinase, 90kDa, polypeptide 1 [Source:HGNC Symbol;Acc:10430]
ENSG00000125744	RTN2	reticulon 2 [Source:HGNC Symbol;Acc:10468]
ENSG00000176225	RTTN	rotatin [Source:HGNC Symbol;Acc:18654]
ENSG00000159216	RUNX1	runt-related transcription factor 1 [Source:HGNC Symbol;Acc:10471]
ENSG00000013392	RWDD2A	RWD domain containing 2A [Source:HGNC Symbol;Acc:21385]
ENSG00000170989	S1PR1	sphingosine-1-phosphate receptor 1 [Source:HGNC Symbol;Acc:3165]
ENSG00000213694	S1PR3	sphingosine-1-phosphate receptor 3 [Source:HGNC Symbol;Acc:3167]
ENSG00000177409	SAMD9L	sterile alpha motif domain containing 9-like [Source:HGNC Symbol;Acc:1349]
ENSG00000198794	SCAMP5	secretory carrier membrane protein 5 [Source:HGNC Symbol;Acc:30386]
ENSG00000138674	SEC31A	SEC31 homolog A (S. cerevisiae) [Source:HGNC Symbol;Acc:17052]
ENSG00000075826	SEC31B	SEC31 homolog B (S. cerevisiae) [Source:HGNC Symbol;Acc:23197]
ENSG00000065665	SEC61A2	Sec61 alpha 2 subunit (S. cerevisiae) [Source:HGNC Symbol;Acc:17702]
ENSG00000001617	SEMA3F	sema domain, immunoglobulin domain (Ig), short basic domain, secreted, (semaphorin) 3F [Source:HGNC Symbol;Acc:10728]
ENSG00000196189	SEMA4A	sema domain, immunoglobulin domain (Ig), transmembrane domain (TM) and short cytoplasmic domain, (semaphorin) 4A [Source:HGNC Symbol;Acc:10729]
ENSG00000112902	SEMA5A	sema domain, seven thrombospondin repeats (type 1 and type 1-like), transmembrane domain (TM) and short cytoplasmic domain, (semaphorin) 5A [Source:HGNC Symbol;Acc:10736]
ENSG00000137872	SEMA6D	sema domain, transmembrane domain (TM), and cytoplasmic domain, (semaphorin) 6D [Source:HGNC Symbol;Acc:16770]
ENSG00000106366	SERPINE1	serpin peptidase inhibitor, clade E (nexin, plasminogen activator inhibitor type 1), member 1 [Source:HGNC Symbol;Acc:8583]
ENSG00000156384	SFR1	SWI5-dependent recombination repair 1 [Source:HGNC Symbol;Acc:29574]
ENSG00000156398	SFXN2	sideroflexin 2 [Source:HGNC Symbol;Acc:16086]
ENSG00000144040	SFXN5	sideroflexin 5 [Source:HGNC Symbol;Acc:16073]
ENSG00000164023	SGMS2	sphingomyelin synthase 2 [Source:HGNC Symbol;Acc:28395]
ENSG00000197860	SGTB	small glutamine-rich tetratricopeptide repeat (TPR)-containing, beta [Source:HGNC Symbol;Acc:23567]
ENSG00000100092	SH3BP1	SH3-domain binding protein 1 [Source:HGNC Symbol;Acc:10824]
ENSG00000174705	SH3PXD2B	SH3 and PX domains 2B [Source:HGNC Symbol;Acc:29242]
ENSG00000125089	SH3TC1	SH3 domain and tetratricopeptide repeats 1 [Source:HGNC Symbol;Acc:26009]
ENSG00000160691	SHC1	SHC (Src homology 2 domain containing) transforming protein 1 [Source:HGNC Symbol;Acc:10840]
ENSG00000129946	SHC2	SHC (Src homology 2 domain containing) transforming protein 2 [Source:HGNC Symbol;Acc:29869]
ENSG00000169291	SHE	Src homology 2 domain containing E [Source:HGNC Symbol;Acc:27004]
ENSG00000138606	SHF	Src homology 2 domain containing F [Source:HGNC Symbol;Acc:25116]
ENSG00000105738	SIPA1L3	signal-induced proliferation-associated 1 like 3 [Source:HGNC Symbol;Acc:23801]
ENSG00000155926	SLA	Src-like-adaptor [Source:HGNC Symbol;Acc:10902]
ENSG00000139737	SLAIN1	SLAIN motif family, member 1 [Source:HGNC Symbol;Acc:26387]
ENSG00000155380	SLC16A1	solute carrier family 16, member 1 (monocarboxylic acid transporter 1) [Source:HGNC Symbol;Acc:10922]
ENSG00000147100	SLC16A2	solute carrier family 16, member 2 (thyroid hormone transporter) [Source:HGNC Symbol;Acc:10923]
ENSG00000141526	SLC16A3	solute carrier family 16, member 3 (monocarboxylic acid transporter 4) [Source:HGNC Symbol;Acc:10924]
ENSG00000118596	SLC16A7	solute carrier family 16, member 7 (monocarboxylic acid transporter 2) [Source:HGNC Symbol;Acc:10928]
ENSG00000092096	SLC22A17	solute carrier family 22, member 17 [Source:HGNC Symbol;Acc:23095]
ENSG00000074621	SLC24A1	solute carrier family 24 (sodium/potassium/calcium exchanger), member 1 [Source:HGNC Symbol;Acc:10975]
ENSG00000115840	SLC25A12	solute carrier family 25 (aspartate/glutamate carrier), member 12 [Source:HGNC Symbol;Acc:10982]
ENSG00000153291	SLC25A27	solute carrier family 25, member 27 [Source:HGNC Symbol;Acc:21065]
ENSG00000077713	SLC25A43	solute carrier family 25, member 43 [Source:HGNC Symbol;Acc:30557]
ENSG00000155850	SLC26A2	solute carrier family 26 (sulfate transporter), member 2 [Source:HGNC Symbol;Acc:10994]
ENSG00000197496	SLC2A10	solute carrier family 2 (facilitated glucose transporter), member 10 [Source:HGNC Symbol;Acc:13444]
ENSG00000104154	SLC30A4	solute carrier family 30 (zinc transporter), member 4 [Source:HGNC Symbol;Acc:11015]
ENSG00000136867	SLC31A2	solute carrier family 31 (copper transporter), member 2 [Source:HGNC Symbol;Acc:11017]
ENSG00000205060	SLC35B4	solute carrier family 35 (UDP-xylose/UDP-N-acetylglucosamine transporter), member B4 [Source:HGNC Symbol;Acc:20584]
ENSG00000123643	SLC36A1	solute carrier family 36 (proton/amino acid symporter), member 1 [Source:HGNC Symbol;Acc:18761]
ENSG00000111371	SLC38A1	solute carrier family 38, member 1 [Source:HGNC Symbol;Acc:13447]
ENSG00000139974	SLC38A6	solute carrier family 38, member 6 [Source:HGNC Symbol;Acc:19863]
ENSG00000147804	SLC39A4	solute carrier family 39 (zinc transporter), member 4 [Source:HGNC Symbol;Acc:17129]
ENSG00000167703	SLC43A2	solute carrier family 43 (amino acid system L transporter), member 2 [Source:HGNC Symbol;Acc:23087]
ENSG00000022567	SLC45A4	solute carrier family 45, member 4 [Source:HGNC Symbol;Acc:29196]
ENSG00000131389	SLC6A6	solute carrier family 6 (neurotransmitter transporter, taurine), member 6 [Source:HGNC Symbol;Acc:11052]
ENSG00000130821	SLC6A8	solute carrier family 6 (neurotransmitter transporter, creatine), member 8 [Source:HGNC Symbol;Acc:11055]
ENSG00000139514	SLC7A1	solute carrier family 7 (cationic amino acid transporter, y+ system), member 1 [Source:HGNC Symbol;Acc:11057]
ENSG00000003989	SLC7A2	solute carrier family 7 (cationic amino acid transporter, y+ system), member 2 [Source:HGNC Symbol;Acc:11060]
ENSG00000103064	SLC7A6	solute carrier family 7 (amino acid transporter light chain, y+L system), member 6 [Source:HGNC Symbol;Acc:11064]
ENSG00000181804	SLC9A9	solute carrier family 9, subfamily A (NHE9, cation proton antiporter 9), member 9 [Source:HGNC Symbol;Acc:20653]
ENSG00000164038	SLC9B2	solute carrier family 9, subfamily B (NHA2, cation proton antiporter 2), member 2 [Source:HGNC Symbol;Acc:25143]
ENSG00000172716	SLFN11	schlafen family member 11 [Source:HGNC Symbol;Acc:26633]
ENSG00000170545	SMAGP	small cell adhesion glycoprotein [Source:HGNC Symbol;Acc:26918]
ENSG00000082014	SMARCD3	SWI/SNF related, matrix associated, actin dependent regulator of chromatin, subfamily d, member 3 [Source:HGNC Symbol;Acc:11108]
ENSG00000177427	SMCR7	Smith-Magenis syndrome chromosome region, candidate 7 [Source:HGNC Symbol;Acc:17920]
ENSG00000168273	SMIM4	small integral membrane protein 4 [Source:HGNC Symbol;Acc:37257]
ENSG00000128602	SMO	smoothened, frizzled family receptor [Source:HGNC Symbol;Acc:11119]
ENSG00000112562	SMOC2	SPARC related modular calcium binding 2 [Source:HGNC Symbol;Acc:20323]
ENSG00000019549	SNAI2	snail family zinc finger 2 [Source:HGNC Symbol;Acc:11094]
ENSG00000173267	SNCG	synuclein, gamma (breast cancer-specific protein 1) [Source:HGNC Symbol;Acc:11141]
ENSG00000086300	SNX10	sorting nexin 10 [Source:HGNC Symbol;Acc:14974]
ENSG00000048471	SNX29	sorting nexin 29 [Source:HGNC Symbol;Acc:30542]
ENSG00000184557	SOCS3	suppressor of cytokine signaling 3 [Source:HGNC Symbol;Acc:19391]
ENSG00000171150	SOCS5	suppressor of cytokine signaling 5 [Source:HGNC Symbol;Acc:16852]
ENSG00000174111	SOCS7	suppressor of cytokine signaling 7 [Source:HGNC Symbol;Acc:29846]
ENSG00000109610	SOD3	superoxide dismutase 3, extracellular [Source:HGNC Symbol;Acc:11181]
ENSG00000095637	SORBS1	sorbin and SH3 domain containing 1 [Source:HGNC Symbol;Acc:14565]
ENSG00000185404	SP140L	SP140 nuclear body protein-like [Source:HGNC Symbol;Acc:25105]
ENSG00000132122	SPATA6	spermatogenesis associated 6 [Source:HGNC Symbol;Acc:18309]
ENSG00000118363	SPCS2	signal peptidase complex subunit 2 homolog (S. cerevisiae) [Source:HGNC Symbol;Acc:28962]
ENSG00000040275	SPDL1	spindle apparatus coiled-coil protein 1 [Source:HGNC Symbol;Acc:26010]
ENSG00000183018	SPNS2	spinster homolog 2 (Drosophila) [Source:HGNC Symbol;Acc:26992]
ENSG00000107742	SPOCK2	sparc/osteonectin, cwcv and kazal-like domains proteoglycan (testican) 2 [Source:HGNC Symbol;Acc:13564]
ENSG00000159674	SPON2	spondin 2, extracellular matrix protein [Source:HGNC Symbol;Acc:11253]
ENSG00000187678	SPRY4	sprouty homolog 4 (Drosophila) [Source:HGNC Symbol;Acc:15533]
ENSG00000172296	SPTLC3	serine palmitoyltransferase, long chain base subunit 3 [Source:HGNC Symbol;Acc:16253]
ENSG00000145545	SRD5A1	steroid-5-alpha-reductase, alpha polypeptide 1 (3-oxo-5 alpha-steroid delta 4-dehydrogenase alpha 1) [Source:HGNC Symbol;Acc:11284]
ENSG00000117155	SSX2IP	synovial sarcoma, X breakpoint 2 interacting protein [Source:HGNC Symbol;Acc:16509]
ENSG00000157350	ST3GAL2	ST3 beta-galactoside alpha-2,3-sialyltransferase 2 [Source:HGNC Symbol;Acc:10863]
ENSG00000127954	STEAP4	STEAP family member 4 [Source:HGNC Symbol;Acc:21923]
ENSG00000197457	STMN3	stathmin-like 3 [Source:HGNC Symbol;Acc:15926]
ENSG00000001460	STPG1	sperm-tail PG-rich repeat containing 1 [Source:HGNC Symbol;Acc:28070]
ENSG00000168952	STXBP6	syntaxin binding protein 6 (amisyn) [Source:HGNC Symbol;Acc:19666]
ENSG00000137573	SULF1	sulfatase 1 [Source:HGNC Symbol;Acc:20391]
ENSG00000106868	SUSD1	sushi domain containing 1 [Source:HGNC Symbol;Acc:25413]
ENSG00000147642	SYBU	syntabulin (syntaxin-interacting) [Source:HGNC Symbol;Acc:26011]
ENSG00000105137	SYDE1	synapse defective 1, Rho GTPase, homolog 1 (C. elegans) [Source:HGNC Symbol;Acc:25824]
ENSG00000165025	SYK	spleen tyrosine kinase [Source:HGNC Symbol;Acc:11491]
ENSG00000197283	SYNGAP1	synaptic Ras GTPase activating protein 1 [Source:HGNC Symbol;Acc:11497]
ENSG00000100321	SYNGR1	synaptogyrin 1 [Source:HGNC Symbol;Acc:11498]
ENSG00000078269	SYNJ2	synaptojanin 2 [Source:HGNC Symbol;Acc:11504]
ENSG00000102362	SYTL4	synaptotagmin-like 4 [Source:HGNC Symbol;Acc:15588]
ENSG00000138162	TACC2	transforming, acidic coiled-coil containing protein 2 [Source:HGNC Symbol;Acc:11523]
ENSG00000148835	TAF5	TAF5 RNA polymerase II, TATA box binding protein (TBP)-associated factor, 100kDa [Source:HGNC Symbol;Acc:11539]
ENSG00000162227	TAF6L	TAF6-like RNA polymerase II, p300/CBP-associated factor (PCAF)-associated factor, 65kDa [Source:HGNC Symbol;Acc:17305]
ENSG00000167291	TBC1D16	TBC1 domain family, member 16 [Source:HGNC Symbol;Acc:28356]
ENSG00000095383	TBC1D2	TBC1 domain family, member 2 [Source:HGNC Symbol;Acc:18026]
ENSG00000162065	TBC1D24	TBC1 domain family, member 24 [Source:HGNC Symbol;Acc:29203]
ENSG00000133138	TBC1D8B	TBC1 domain family, member 8B (with GRAM domain) [Source:HGNC Symbol;Acc:24715]
ENSG00000106638	TBL2	transducin (beta)-like 2 [Source:HGNC Symbol;Acc:11586]
ENSG00000135111	TBX3	T-box 3 [Source:HGNC Symbol;Acc:11602]
ENSG00000059377	TBXAS1	thromboxane A synthase 1 (platelet) [Source:HGNC Symbol;Acc:11609]
ENSG00000116205	TCEANC2	transcription elongation factor A (SII) N-terminal and central domain containing 2 [Source:HGNC Symbol;Acc:26494]
ENSG00000152284	TCF7L1	transcription factor 7-like 1 (T-cell specific, HMG-box) [Source:HGNC Symbol;Acc:11640]
ENSG00000213123	TCTEX1D2	Tctex1 domain containing 2 [Source:HGNC Symbol;Acc:28482]
ENSG00000168778	TCTN2	tectonic family member 2 [Source:HGNC Symbol;Acc:25774]
ENSG00000182134	TDRKH	tudor and KH domain containing [Source:HGNC Symbol;Acc:11713]
ENSG00000120156	TEK	TEK tyrosine kinase, endothelial [Source:HGNC Symbol;Acc:11724]
ENSG00000135269	TES	testis derived transcript (3 LIM domains) [Source:HGNC Symbol;Acc:14620]
ENSG00000088992	TESC	tescalcin [Source:HGNC Symbol;Acc:26065]
ENSG00000070759	TESK2	testis-specific kinase 2 [Source:HGNC Symbol;Acc:11732]
ENSG00000173451	THAP2	THAP domain containing, apoptosis associated protein 2 [Source:HGNC Symbol;Acc:20854]
ENSG00000168152	THAP9	THAP domain containing 9 [Source:HGNC Symbol;Acc:23192]
ENSG00000186340	THBS2	thrombospondin 2 [Source:HGNC Symbol;Acc:11786]
ENSG00000127666	TICAM1	toll-like receptor adaptor molecule 1 [Source:HGNC Symbol;Acc:18348]
ENSG00000145365	TIFA	TRAF-interacting protein with forkhead-associated domain [Source:HGNC Symbol;Acc:19075]
ENSG00000164296	TIGD6	tigger transposable element derived 6 [Source:HGNC Symbol;Acc:18332]
ENSG00000140993	TIGD7	tigger transposable element derived 7 [Source:HGNC Symbol;Acc:18331]
ENSG00000126953	TIMM8A	translocase of inner mitochondrial membrane 8 homolog A (yeast) [Source:HGNC Symbol;Acc:11817]
ENSG00000140950	TLDC1	TBC/LysM-associated domain containing 1 [Source:HGNC Symbol;Acc:29325]
ENSG00000136869	TLR4	toll-like receptor 4 [Source:HGNC Symbol;Acc:11850]
ENSG00000163762	TM4SF18	transmembrane 4 L six family member 18 [Source:HGNC Symbol;Acc:25181]
ENSG00000136404	TM6SF1	transmembrane 6 superfamily member 1 [Source:HGNC Symbol;Acc:11860]
ENSG00000149809	TM7SF2	transmembrane 7 superfamily member 2 [Source:HGNC Symbol;Acc:11863]
ENSG00000162542	TMCO4	transmembrane and coiled-coil domains 4 [Source:HGNC Symbol;Acc:27393]
ENSG00000184988	TMEM106A	transmembrane protein 106A [Source:HGNC Symbol;Acc:28288]
ENSG00000139173	TMEM117	transmembrane protein 117 [Source:HGNC Symbol;Acc:25308]
ENSG00000188735	TMEM120B	transmembrane protein 120B [Source:HGNC Symbol;Acc:32008]
ENSG00000157600	TMEM164	transmembrane protein 164 [Source:HGNC Symbol;Acc:26217]
ENSG00000002933	TMEM176A	transmembrane protein 176A [Source:HGNC Symbol;Acc:24930]
ENSG00000184857	TMEM186	transmembrane protein 186 [Source:HGNC Symbol;Acc:24530]
ENSG00000166881	TMEM194A	transmembrane protein 194A [Source:HGNC Symbol;Acc:29001]
ENSG00000189362	TMEM194B	transmembrane protein 194B [Source:HGNC Symbol;Acc:33700]
ENSG00000188807	TMEM201	transmembrane protein 201 [Source:HGNC Symbol;Acc:33719]
ENSG00000065600	TMEM206	transmembrane protein 206 [Source:HGNC Symbol;Acc:25593]
ENSG00000187049	TMEM216	transmembrane protein 216 [Source:HGNC Symbol;Acc:25018]
ENSG00000205084	TMEM231	transmembrane protein 231 [Source:HGNC Symbol;Acc:37234]
ENSG00000134490	TMEM241	transmembrane protein 241 [Source:HGNC Symbol;Acc:31723]
ENSG00000145014	TMEM44	transmembrane protein 44 [Source:HGNC Symbol;Acc:25120]
ENSG00000151117	TMEM86A	transmembrane protein 86A [Source:HGNC Symbol;Acc:26890]
ENSG00000167874	TMEM88	transmembrane protein 88 [Source:HGNC Symbol;Acc:32371]
ENSG00000142046	TMEM91	transmembrane protein 91 [Source:HGNC Symbol;Acc:32393]
ENSG00000136842	TMOD1	tropomodulin 1 [Source:HGNC Symbol;Acc:11871]
ENSG00000133687	TMTC1	transmembrane and tetratricopeptide repeat containing 1 [Source:HGNC Symbol;Acc:24099]
ENSG00000179104	TMTC2	transmembrane and tetratricopeptide repeat containing 2 [Source:HGNC Symbol;Acc:25440]
ENSG00000041982	TNC	tenascin C [Source:HGNC Symbol;Acc:5318]
ENSG00000185215	TNFAIP2	tumor necrosis factor, alpha-induced protein 2 [Source:HGNC Symbol;Acc:11895]
ENSG00000028137	TNFRSF1B	tumor necrosis factor receptor superfamily, member 1B [Source:HGNC Symbol;Acc:11917]
ENSG00000154310	TNIK	TRAF2 and NCK interacting kinase [Source:HGNC Symbol;Acc:30765]
ENSG00000115129	TP53I3	tumor protein p53 inducible protein 3 [Source:HGNC Symbol;Acc:19373]
ENSG00000146242	TPBG	trophoblast glycoprotein [Source:HGNC Symbol;Acc:12004]
ENSG00000196511	TPK1	thiamin pyrophosphokinase 1 [Source:HGNC Symbol;Acc:17358]
ENSG00000128294	TPST2	tyrosylprotein sulfotransferase 2 [Source:HGNC Symbol;Acc:12021]
ENSG00000106785	TRIM14	tripartite motif containing 14 [Source:HGNC Symbol;Acc:16283]
ENSG00000116525	TRIM62	tripartite motif containing 62 [Source:HGNC Symbol;Acc:25574]
ENSG00000145331	TRMT10A	tRNA methyltransferase 10 homolog A (S. cerevisiae) [Source:HGNC Symbol;Acc:28403]
ENSG00000165275	TRMT10B	tRNA methyltransferase 10 homolog B (S. cerevisiae) [Source:HGNC Symbol;Acc:26454]
ENSG00000104447	TRPS1	trichorhinophalangeal syndrome I [Source:HGNC Symbol;Acc:12340]
ENSG00000154743	TSEN2	tRNA splicing endonuclease 2 homolog (S. cerevisiae) [Source:HGNC Symbol;Acc:28422]
ENSG00000182704	TSKU	tsukushi, small leucine rich proteoglycan [Source:HGNC Symbol;Acc:28850]
ENSG00000180543	TSPYL5	TSPY-like 5 [Source:HGNC Symbol;Acc:29367]
ENSG00000155158	TTC39B	tetratricopeptide repeat domain 39B [Source:HGNC Symbol;Acc:23704]
ENSG00000214021	TTLL3	tubulin tyrosine ligase-like family, member 3 [Source:HGNC Symbol;Acc:24483]
ENSG00000119685	TTLL5	tubulin tyrosine ligase-like family, member 5 [Source:HGNC Symbol;Acc:19963]
ENSG00000141540	TTYH2	tweety homolog 2 (Drosophila) [Source:HGNC Symbol;Acc:13877]
ENSG00000198680	TUSC1	tumor suppressor candidate 1 [Source:HGNC Symbol;Acc:31010]
ENSG00000197763	TXNRD3	thioredoxin reductase 3 [Source:HGNC Symbol;Acc:20667]
ENSG00000025708	TYMP	thymidine phosphorylase [Source:HGNC Symbol;Acc:3148]
ENSG00000197355	UAP1L1	UDP-N-acteylglucosamine pyrophosphorylase 1-like 1 [Source:HGNC Symbol;Acc:28082]
ENSG00000165886	UBTD1	ubiquitin domain containing 1 [Source:HGNC Symbol;Acc:25683]
ENSG00000107731	UNC5B	unc-5 homolog B (C. elegans) [Source:HGNC Symbol;Acc:12568]
ENSG00000103404	USP31	ubiquitin specific peptidase 31 [Source:HGNC Symbol;Acc:20060]
ENSG00000163945	UVSSA	UV-stimulated scaffold protein A [Source:HGNC Symbol;Acc:29304]
ENSG00000139190	VAMP1	vesicle-associated membrane protein 1 (synaptobrevin 1) [Source:HGNC Symbol;Acc:12642]
ENSG00000173218	VANGL1	VANGL planar cell polarity protein 1 [Source:HGNC Symbol;Acc:15512]
ENSG00000168140	VASN	vasorin [Source:HGNC Symbol;Acc:18517]
ENSG00000134215	VAV3	vav 3 guanine nucleotide exchange factor [Source:HGNC Symbol;Acc:12659]
ENSG00000038427	VCAN	versican [Source:HGNC Symbol;Acc:2464]
ENSG00000187650	VMAC	vimentin-type intermediate filament associated coiled-coil protein [Source:HGNC Symbol;Acc:33803]
ENSG00000184056	VPS33B	vacuolar protein sorting 33 homolog B (yeast) [Source:HGNC Symbol;Acc:12712]
ENSG00000155659	VSIG4	V-set and immunoglobulin domain containing 4 [Source:HGNC Symbol;Acc:17032]
ENSG00000165633	VSTM4	V-set and transmembrane domain containing 4 [Source:HGNC Symbol;Acc:26470]
ENSG00000015285	WAS	Wiskott-Aldrich syndrome [Source:HGNC Symbol;Acc:12731]
ENSG00000112290	WASF1	WAS protein family, member 1 [Source:HGNC Symbol;Acc:12732]
ENSG00000143951	WDPCP	WD repeat containing planar cell polarity effector [Source:HGNC Symbol;Acc:28027]
ENSG00000138442	WDR12	WD repeat domain 12 [Source:HGNC Symbol;Acc:14098]
ENSG00000162923	WDR26	WD repeat domain 26 [Source:HGNC Symbol;Acc:21208]
ENSG00000184465	WDR27	WD repeat domain 27 [Source:HGNC Symbol;Acc:21248]
ENSG00000065978	YBX1	Y box binding protein 1 [Source:HGNC Symbol;Acc:8014]
ENSG00000161179	YDJC	YdjC homolog (bacterial) [Source:HGNC Symbol;Acc:27158]
ENSG00000100426	ZBED4	zinc finger, BED-type containing 4 [Source:HGNC Symbol;Acc:20721]
ENSG00000205189	ZBTB10	zinc finger and BTB domain containing 10 [Source:HGNC Symbol;Acc:30953]
ENSG00000109906	ZBTB16	zinc finger and BTB domain containing 16 [Source:HGNC Symbol;Acc:12930]
ENSG00000171448	ZBTB26	zinc finger and BTB domain containing 26 [Source:HGNC Symbol;Acc:23383]
ENSG00000185670	ZBTB3	zinc finger and BTB domain containing 3 [Source:HGNC Symbol;Acc:22918]
ENSG00000177125	ZBTB34	zinc finger and BTB domain containing 34 [Source:HGNC Symbol;Acc:31446]
ENSG00000166860	ZBTB39	zinc finger and BTB domain containing 39 [Source:HGNC Symbol;Acc:29014]
ENSG00000184677	ZBTB40	zinc finger and BTB domain containing 40 [Source:HGNC Symbol;Acc:29045]
ENSG00000119574	ZBTB45	zinc finger and BTB domain containing 45 [Source:HGNC Symbol;Acc:23715]
ENSG00000130584	ZBTB46	zinc finger and BTB domain containing 46 [Source:HGNC Symbol;Acc:16094]
ENSG00000160685	ZBTB7B	zinc finger and BTB domain containing 7B [Source:HGNC Symbol;Acc:18668]
ENSG00000160062	ZBTB8A	zinc finger and BTB domain containing 8A [Source:HGNC Symbol;Acc:24172]
ENSG00000163874	ZC3H12A	zinc finger CCCH-type containing 12A [Source:HGNC Symbol;Acc:26259]
ENSG00000188177	ZC3H6	zinc finger CCCH-type containing 6 [Source:HGNC Symbol;Acc:24762]
ENSG00000126970	ZC4H2	zinc finger, C4H2 domain containing [Source:HGNC Symbol;Acc:24931]
ENSG00000141664	ZCCHC2	zinc finger, CCHC domain containing 2 [Source:HGNC Symbol;Acc:22916]
ENSG00000177764	ZCCHC3	zinc finger, CCHC domain containing 3 [Source:HGNC Symbol;Acc:16230]
ENSG00000204186	ZDBF2	zinc finger, DBF-type containing 2 [Source:HGNC Symbol;Acc:29313]
ENSG00000159714	ZDHHC1	zinc finger, DHHC-type containing 1 [Source:HGNC Symbol;Acc:17916]
ENSG00000177054	ZDHHC13	zinc finger, DHHC-type containing 13 [Source:HGNC Symbol;Acc:18413]
ENSG00000174165	ZDHHC24	zinc finger, DHHC-type containing 24 [Source:HGNC Symbol;Acc:27387]
ENSG00000099904	ZDHHC8	zinc finger, DHHC-type containing 8 [Source:HGNC Symbol;Acc:18474]
ENSG00000148516	ZEB1	zinc finger E-box binding homeobox 1 [Source:HGNC Symbol;Acc:11642]
ENSG00000172671	ZFAND4	zinc finger, AN1-type domain 4 [Source:HGNC Symbol;Acc:23504]
ENSG00000140836	ZFHX3	zinc finger homeobox 3 [Source:HGNC Symbol;Acc:777]
ENSG00000184517	ZFP1	ZFP1 zinc finger protein [Source:HGNC Symbol;Acc:23328]
ENSG00000180787	ZFP3	ZFP3 zinc finger protein [Source:HGNC Symbol;Acc:12861]
ENSG00000120784	ZFP30	ZFP30 zinc finger protein [Source:HGNC Symbol;Acc:29555]
ENSG00000181638	ZFP41	ZFP41 zinc finger protein [Source:HGNC Symbol;Acc:26786]
ENSG00000159733	ZFYVE28	zinc finger, FYVE domain containing 28 [Source:HGNC Symbol;Acc:29334]
ENSG00000189298	ZKSCAN3	zinc finger with KRAB and SCAN domains 3 [Source:HGNC Symbol;Acc:13853]
ENSG00000187626	ZKSCAN4	zinc finger with KRAB and SCAN domains 4 [Source:HGNC Symbol;Acc:13854]
ENSG00000166432	ZMAT1	zinc finger, matrin-type 1 [Source:HGNC Symbol;Acc:29377]
ENSG00000243749	ZMYM6NB	ZMYM6 neighbor [Source:HGNC Symbol;Acc:40021]
ENSG00000197020	ZNF100	zinc finger protein 100 [Source:HGNC Symbol;Acc:12880]
ENSG00000105708	ZNF14	zinc finger protein 14 [Source:HGNC Symbol;Acc:12924]
ENSG00000115568	ZNF142	zinc finger protein 142 [Source:HGNC Symbol;Acc:12927]
ENSG00000204920	ZNF155	zinc finger protein 155 [Source:HGNC Symbol;Acc:12940]
ENSG00000186272	ZNF17	zinc finger protein 17 [Source:HGNC Symbol;Acc:12958]
ENSG00000167384	ZNF180	zinc finger protein 180 [Source:HGNC Symbol;Acc:12970]
ENSG00000096654	ZNF184	zinc finger protein 184 [Source:HGNC Symbol;Acc:12975]
ENSG00000163067	ZNF2	zinc finger protein 2 [Source:HGNC Symbol;Acc:12991]
ENSG00000122386	ZNF205	zinc finger protein 205 [Source:HGNC Symbol;Acc:12996]
ENSG00000165804	ZNF219	zinc finger protein 219 [Source:HGNC Symbol;Acc:13011]
ENSG00000159885	ZNF222	zinc finger protein 222 [Source:HGNC Symbol;Acc:13015]
ENSG00000167377	ZNF23	zinc finger protein 23 [Source:HGNC Symbol;Acc:13023]
ENSG00000263002	ZNF234	zinc finger protein 234 [Source:HGNC Symbol;Acc:13027]
ENSG00000175395	ZNF25	zinc finger protein 25 [Source:HGNC Symbol;Acc:13043]
ENSG00000198039	ZNF273	zinc finger protein 273 [Source:HGNC Symbol;Acc:13067]
ENSG00000167637	ZNF283	zinc finger protein 283 [Source:HGNC Symbol;Acc:13077]
ENSG00000166188	ZNF319	zinc finger protein 319 [Source:HGNC Symbol;Acc:13644]
ENSG00000182986	ZNF320	zinc finger protein 320 [Source:HGNC Symbol;Acc:13842]
ENSG00000083812	ZNF324	zinc finger protein 324 [Source:HGNC Symbol;Acc:14096]
ENSG00000196378	ZNF34	zinc finger protein 34 [Source:HGNC Symbol;Acc:13098]
ENSG00000088876	ZNF343	zinc finger protein 343 [Source:HGNC Symbol;Acc:16017]
ENSG00000169131	ZNF354A	zinc finger protein 354A [Source:HGNC Symbol;Acc:11628]
ENSG00000170954	ZNF415	zinc finger protein 415 [Source:HGNC Symbol;Acc:20636]
ENSG00000196724	ZNF418	zinc finger protein 418 [Source:HGNC Symbol;Acc:20647]
ENSG00000197050	ZNF420	zinc finger protein 420 [Source:HGNC Symbol;Acc:20649]
ENSG00000130818	ZNF426	zinc finger protein 426 [Source:HGNC Symbol;Acc:20725]
ENSG00000198521	ZNF43	zinc finger protein 43 [Source:HGNC Symbol;Acc:13109]
ENSG00000118620	ZNF430	zinc finger protein 430 [Source:HGNC Symbol;Acc:20808]
ENSG00000196705	ZNF431	zinc finger protein 431 [Source:HGNC Symbol;Acc:20809]
ENSG00000124459	ZNF45	zinc finger protein 45 [Source:HGNC Symbol;Acc:13111]
ENSG00000180035	ZNF48	zinc finger protein 48 [Source:HGNC Symbol;Acc:13114]
ENSG00000144026	ZNF514	zinc finger protein 514 [Source:HGNC Symbol;Acc:25894]
ENSG00000178163	ZNF518B	zinc finger protein 518B [Source:HGNC Symbol;Acc:29365]
ENSG00000167555	ZNF528	zinc finger protein 528 [Source:HGNC Symbol;Acc:29384]
ENSG00000074657	ZNF532	zinc finger protein 532 [Source:HGNC Symbol;Acc:30940]
ENSG00000171817	ZNF540	zinc finger protein 540 [Source:HGNC Symbol;Acc:25331]
ENSG00000178935	ZNF552	zinc finger protein 552 [Source:HGNC Symbol;Acc:26135]
ENSG00000172006	ZNF554	zinc finger protein 554 [Source:HGNC Symbol;Acc:26629]
ENSG00000186300	ZNF555	zinc finger protein 555 [Source:HGNC Symbol;Acc:28382]
ENSG00000130544	ZNF557	zinc finger protein 557 [Source:HGNC Symbol;Acc:28632]
ENSG00000249709	ZNF564	zinc finger protein 564 [Source:HGNC Symbol;Acc:31106]
ENSG00000186017	ZNF566	zinc finger protein 566 [Source:HGNC Symbol;Acc:25919]
ENSG00000218891	ZNF579	zinc finger protein 579 [Source:HGNC Symbol;Acc:26646]
ENSG00000245680	ZNF585B	zinc finger protein 585B [Source:HGNC Symbol;Acc:30948]
ENSG00000142684	ZNF593	zinc finger protein 593 [Source:HGNC Symbol;Acc:30943]
ENSG00000153896	ZNF599	zinc finger protein 599 [Source:HGNC Symbol;Acc:26408]
ENSG00000196458	ZNF605	zinc finger protein 605 [Source:HGNC Symbol;Acc:28068]
ENSG00000213020	ZNF611	zinc finger protein 611 [Source:HGNC Symbol;Acc:28766]
ENSG00000142556	ZNF614	zinc finger protein 614 [Source:HGNC Symbol;Acc:24722]
ENSG00000177873	ZNF619	zinc finger protein 619 [Source:HGNC Symbol;Acc:26910]
ENSG00000188171	ZNF626	zinc finger protein 626 [Source:HGNC Symbol;Acc:30461]
ENSG00000102870	ZNF629	zinc finger protein 629 [Source:HGNC Symbol;Acc:29008]
ENSG00000167395	ZNF646	zinc finger protein 646 [Source:HGNC Symbol;Acc:29004]
ENSG00000188295	ZNF669	zinc finger protein 669 [Source:HGNC Symbol;Acc:25736]
ENSG00000251192	ZNF674	zinc finger protein 674 [Source:HGNC Symbol;Acc:17625]
ENSG00000117010	ZNF684	zinc finger protein 684 [Source:HGNC Symbol;Acc:28418]
ENSG00000198429	ZNF69	zinc finger protein 69 [Source:HGNC Symbol;Acc:13138]
ENSG00000183779	ZNF703	zinc finger protein 703 [Source:HGNC Symbol;Acc:25883]
ENSG00000164684	ZNF704	zinc finger protein 704 [Source:HGNC Symbol;Acc:32291]
ENSG00000181135	ZNF707	zinc finger protein 707 [Source:HGNC Symbol;Acc:27815]
ENSG00000237440	ZNF737	zinc finger protein 737 [Source:HGNC Symbol;Acc:32468]
ENSG00000185252	ZNF74	zinc finger protein 74 [Source:HGNC Symbol;Acc:13144]
ENSG00000186230	ZNF749	zinc finger protein 749 [Source:HGNC Symbol;Acc:32783]
ENSG00000197054	ZNF763	zinc finger protein 763 [Source:HGNC Symbol;Acc:27614]
ENSG00000175691	ZNF77	zinc finger protein 77 [Source:HGNC Symbol;Acc:13150]
ENSG00000197128	ZNF772	zinc finger protein 772 [Source:HGNC Symbol;Acc:33106]
ENSG00000170100	ZNF778	zinc finger protein 778 [Source:HGNC Symbol;Acc:26479]
ENSG00000204946	ZNF783	zinc finger family member 783 [Source:HGNC Symbol;Acc:27222]
ENSG00000179922	ZNF784	zinc finger protein 784 [Source:HGNC Symbol;Acc:33111]
ENSG00000198556	ZNF789	zinc finger protein 789 [Source:HGNC Symbol;Acc:27801]
ENSG00000196152	ZNF79	zinc finger protein 79 [Source:HGNC Symbol;Acc:13153]
ENSG00000198482	ZNF808	zinc finger protein 808 [Source:HGNC Symbol;Acc:33230]
ENSG00000102984	ZNF821	zinc finger protein 821 [Source:HGNC Symbol;Acc:28043]
ENSG00000197933	ZNF823	zinc finger protein 823 [Source:HGNC Symbol;Acc:30936]
ENSG00000196267	ZNF836	zinc finger protein 836 [Source:HGNC Symbol;Acc:34333]
ENSG00000197608	ZNF841	zinc finger protein 841 [Source:HGNC Symbol;Acc:27611]
ENSG00000223547	ZNF844	zinc finger protein 844 [Source:HGNC Symbol;Acc:25932]
ENSG00000213799	ZNF845	zinc finger protein 845 [Source:HGNC Symbol;Acc:25112]
ENSG00000196605	ZNF846	zinc finger protein 846 [Source:HGNC Symbol;Acc:27260]
ENSG00000105750	ZNF85	zinc finger protein 85 [Source:HGNC Symbol;Acc:13160]
ENSG00000146757	ZNF92	zinc finger protein 92 [Source:HGNC Symbol;Acc:13168]
ENSG00000169249	ZRSR2	zinc finger (CCCH type), RNA-binding motif and serine/arginine rich 2 [Source:HGNC Symbol;Acc:23019]
ENSG00000235109	ZSCAN31	zinc finger and SCAN domain containing 31 [Source:HGNC Symbol;Acc:14097]
ENSG00000168612	ZSWIM1	zinc finger, SWIM-type containing 1 [Source:HGNC Symbol;Acc:16155]

## Sheet: ExpressedInAll_FANTOMonly
ensembl_gene_id	hgnc_symbol	description
ENSG00000256950	RP11-87C12.2	26S proteasome non-ATPase regulatory subunit 9 {ECO:0000313|Ensembl:ENSP00000442210}; Uncharacterized protein {ECO:0000313|Ensembl:ENSP00000477146} [Source:UniProtKB/TrEMBL;Acc:F5H7X1]
ENSG00000262660	SLC25A10	39S ribosomal protein L12, mitochondrial {ECO:0000313|Ensembl:ENSP00000439565}; Mitochondrial dicarboxylate carrier {ECO:0000313|Ensembl:ENSP00000461324}; cDNA FLJ60124, highly similar to Mitochondrial dicarboxylate carrier {ECO:0000313|EMBL:BAG59593.1} [Source:UniProtKB/TrEMBL;Acc:B4DLN1]
ENSG00000111696	NT5DC3	5'-nucleotidase domain containing 3 [Source:HGNC Symbol;Acc:30826]
ENSG00000114786	ABHD14A-ACY1	ABHD14A-ACY1 readthrough (NMD candidate) [Source:HGNC Symbol;Acc:38856]
ENSG00000108798	ABI3	ABI family, member 3 [Source:HGNC Symbol;Acc:29859]
ENSG00000213638	ADAT3	adenosine deaminase, tRNA-specific 3 [Source:HGNC Symbol;Acc:25151]
ENSG00000176020	AMIGO3	adhesion molecule with Ig-like domain 3 [Source:HGNC Symbol;Acc:24075]
ENSG00000188042	ARL4C	ADP-ribosylation factor-like 4C [Source:HGNC Symbol;Acc:698]
ENSG00000150594	ADRA2A	adrenoceptor alpha 2A [Source:HGNC Symbol;Acc:281]
ENSG00000162641	AKNAD1	AKNA domain containing 1 [Source:HGNC Symbol;Acc:28398]
ENSG00000196616	ADH1B	alcohol dehydrogenase 1B (class I), beta polypeptide [Source:HGNC Symbol;Acc:250]
ENSG00000128274	A4GALT	alpha 1,4-galactosyltransferase [Source:HGNC Symbol;Acc:18149]
ENSG00000101935	AMMECR1	Alport syndrome, mental retardation, midface hypoplasia and elliptocytosis chromosomal region gene 1 [Source:HGNC Symbol;Acc:467]
ENSG00000077420	APBB1IP	amyloid beta (A4) precursor protein-binding, family B, member 1 interacting protein [Source:HGNC Symbol;Acc:17379]
ENSG00000254996	ANKHD1-EIF4EBP3	ANKHD1-EIF4EBP3 readthrough [Source:HGNC Symbol;Acc:33530]
ENSG00000166016	ABTB2	ankyrin repeat and BTB (POZ) domain containing 2 [Source:HGNC Symbol;Acc:23842]
ENSG00000163126	ANKRD23	ankyrin repeat domain 23 [Source:HGNC Symbol;Acc:24470]
ENSG00000146205	ANO7	anoctamin 7 [Source:HGNC Symbol;Acc:31677]
ENSG00000251503	APITD1-CORT	APITD1-CORT readthrough [Source:HGNC Symbol;Acc:38843]
ENSG00000243811	APOBEC3D	apolipoprotein B mRNA editing enzyme, catalytic polypeptide-like 3D [Source:HGNC Symbol;Acc:17354]
ENSG00000047365	ARAP2	ArfGAP with RhoGAP domain, ankyrin repeat and PH domain 2 [Source:HGNC Symbol;Acc:16924]
ENSG00000269891	ARHGAP19-SLIT1	ARHGAP19-SLIT1 readthrough (NMD candidate) [Source:HGNC Symbol;Acc:48348]
ENSG00000118690	ARMC2	armadillo repeat containing 2 [Source:HGNC Symbol;Acc:23045]
ENSG00000250151	ARPC4-TTLL3	ARPC4-TTLL3 readthrough [Source:HGNC Symbol;Acc:38830]
ENSG00000029153	ARNTL2	aryl hydrocarbon receptor nuclear translocator-like 2 [Source:HGNC Symbol;Acc:18984]
ENSG00000116017	ARID3A	AT rich interactive domain 3A (BRIGHT-like) [Source:HGNC Symbol;Acc:3031]
ENSG00000150967	ABCB9	ATP-binding cassette, sub-family B (MDR/TAP), member 9 [Source:HGNC Symbol;Acc:50]
ENSG00000125257	ABCC4	ATP-binding cassette, sub-family C (CFTR/MRP), member 4 [Source:HGNC Symbol;Acc:55]
ENSG00000248919	ATP5J2-PTCD1	ATP5J2-PTCD1 readthrough [Source:HGNC Symbol;Acc:38844]
ENSG00000261832	CLN3	battenin isoform d [Source:RefSeq peptide;Acc:NP_001273038]
ENSG00000105327	BBC3	BCL2 binding component 3 [Source:HGNC Symbol;Acc:17868]
ENSG00000258643	BCL2L2-PABPN1	BCL2L2-PABPN1 readthrough [Source:HGNC Symbol;Acc:42959]
ENSG00000151746	BICD1	bicaudal D homolog 1 (Drosophila) [Source:HGNC Symbol;Acc:1049]
ENSG00000060982	BCAT1	branched chain amino-acid transaminase 1, cytosolic [Source:HGNC Symbol;Acc:976]
ENSG00000138376	BARD1	BRCA1 associated RING domain 1 [Source:HGNC Symbol;Acc:952]
ENSG00000010671	BTK	Bruton agammaglobulinemia tyrosine kinase [Source:HGNC Symbol;Acc:1133]
ENSG00000189195	BTBD8	BTB (POZ) domain containing 8 [Source:HGNC Symbol;Acc:21019]
ENSG00000112182	BACH2	BTB and CNC homology 1, basic leucine zipper transcription factor 2 [Source:HGNC Symbol;Acc:14078]
ENSG00000270316	C10orf32-ASMT	C10orf32-ASMT readthrough (NMD candidate) [Source:HGNC Symbol;Acc:HGNC:49183]
ENSG00000257028	C15orf37	C15orf37 protein; Uncharacterized protein
ENSG00000270024	C8orf44-SGK3	C8orf44-SGK3 readthrough [Source:HGNC Symbol;Acc:48354]
ENSG00000157613	CREB3L1	cAMP responsive element binding protein 3-like 1 [Source:HGNC Symbol;Acc:18856]
ENSG00000146592	CREB5	cAMP responsive element binding protein 5 [Source:HGNC Symbol;Acc:16844]
ENSG00000122863	CHST3	carbohydrate (chondroitin 6) sulfotransferase 3 [Source:HGNC Symbol;Acc:1971]
ENSG00000185015	CA13	carbonic anhydrase XIII [Source:HGNC Symbol;Acc:14914]
ENSG00000198848	CES1	carboxylesterase 1 [Source:HGNC Symbol;Acc:1863]
ENSG00000003400	CASP10	caspase 10, apoptosis-related cysteine peptidase [Source:HGNC Symbol;Acc:1500]
ENSG00000179862	CITED4	Cbp/p300-interacting transactivator, with Glu/Asp-rich carboxy-terminal domain, 4 [Source:HGNC Symbol;Acc:18696]
ENSG00000245848	CEBPA	CCAAT/enhancer binding protein (C/EBP), alpha [Source:HGNC Symbol;Acc:1833]
ENSG00000151014	CCRN4L	CCR4 carbon catabolite repression 4-like (S. cerevisiae) [Source:HGNC Symbol;Acc:14254]
ENSG00000117877	CD3EAP	CD3e molecule, epsilon associated protein [Source:HGNC Symbol;Acc:24219]
ENSG00000253251	CTC-534A2.2	CDNA FLJ26957 fis, clone SLV00486 {ECO:0000313|EMBL:BAC85360.1}; Uncharacterized protein {ECO:0000313|Ensembl:ENSP00000424007} [Source:UniProtKB/TrEMBL;Acc:Q6ZNX1]
ENSG00000115163	CENPA	centromere protein A [Source:HGNC Symbol;Acc:1851]
ENSG00000188312	CENPP	centromere protein P [Source:HGNC Symbol;Acc:32933]
ENSG00000174799	CEP135	centrosomal protein 135kDa [Source:HGNC Symbol;Acc:29086]
ENSG00000103995	CEP152	centrosomal protein 152kDa [Source:HGNC Symbol;Acc:29298]
ENSG00000099814	CEP170B	centrosomal protein 170B [Source:HGNC Symbol;Acc:20362]
ENSG00000109089	CDR2L	cerebellar degeneration-related protein 2-like [Source:HGNC Symbol;Acc:29999]
ENSG00000185267	CDNF	cerebral dopamine neurotrophic factor [Source:HGNC Symbol;Acc:24913]
ENSG00000161570	CCL5	chemokine (C-C motif) ligand 5 [Source:HGNC Symbol;Acc:10632]
ENSG00000081041	CXCL2	chemokine (C-X-C motif) ligand 2 [Source:HGNC Symbol;Acc:4603]
ENSG00000263020	CSNK2B-LY6G5B-1181	Chimera CSNK2B-LY6G5B splicing isoform 1181 {ECO:0000313|EMBL:CCI79697.1}; Uncharacterized protein {ECO:0000313|Ensembl:ENSP00000365040} [Source:UniProtKB/TrEMBL;Acc:Q5SRQ3]
ENSG00000171365	CLCN5	chloride channel, voltage-sensitive 5 [Source:HGNC Symbol;Acc:2023]
ENSG00000138135	CH25H	cholesterol 25-hydroxylase [Source:HGNC Symbol;Acc:1907]
ENSG00000173546	CSPG4	chondroitin sulfate proteoglycan 4 [Source:HGNC Symbol;Acc:2466]
ENSG00000166446	CDYL2	chromodomain protein, Y-like 2 [Source:HGNC Symbol;Acc:23030]
ENSG00000180425	C11orf71	chromosome 11 open reading frame 71 [Source:HGNC Symbol;Acc:25937]
ENSG00000139971	C14orf37	chromosome 14 open reading frame 37 [Source:HGNC Symbol;Acc:19846]
ENSG00000259642	C15orf37	chromosome 15 open reading frame 37 [Source:HGNC Symbol;Acc:27521]
ENSG00000187699	C2orf88	chromosome 2 open reading frame 88 [Source:HGNC Symbol;Acc:28191]
ENSG00000243449	C4orf48	chromosome 4 open reading frame 48 [Source:HGNC Symbol;Acc:34437]
ENSG00000221821	C6orf226	chromosome 6 open reading frame 226 [Source:HGNC Symbol;Acc:34431]
ENSG00000175600	C7orf10	chromosome 7 open reading frame 10 [Source:HGNC Symbol;Acc:16001]
ENSG00000244291	C7orf13	chromosome 7 open reading frame 13 [Source:HGNC Symbol;Acc:17126]
ENSG00000136197	C7orf25	chromosome 7 open reading frame 25 [Source:HGNC Symbol;Acc:21703]
ENSG00000156172	C8orf37	chromosome 8 open reading frame 37 [Source:HGNC Symbol;Acc:27232]
ENSG00000253250	C8orf88	chromosome 8 open reading frame 88 [Source:HGNC Symbol;Acc:HGNC:44672]
ENSG00000165698	C9orf9	chromosome 9 open reading frame 9 [Source:HGNC Symbol;Acc:1367]
ENSG00000147113	CXorf36	chromosome X open reading frame 36 [Source:HGNC Symbol;Acc:25866]
ENSG00000125954	CHURC1-FNTB	CHURC1-FNTB readthrough [Source:HGNC Symbol;Acc:42960]
ENSG00000254788	CKLF-CMTM1	CKLF-CMTM1 readthrough [Source:HGNC Symbol;Acc:39977]
ENSG00000170293	CMTM8	CKLF-like MARVEL transmembrane domain containing 8 [Source:HGNC Symbol;Acc:19179]
ENSG00000013297	CLDN11	claudin 11 [Source:HGNC Symbol;Acc:8514]
ENSG00000126218	F10	coagulation factor X [Source:HGNC Symbol;Acc:3528]
ENSG00000175602	CCDC85B	coiled-coil domain containing 85B [Source:HGNC Symbol;Acc:24926]
ENSG00000184305	CCSER1	coiled-coil serine-rich protein 1 [Source:HGNC Symbol;Acc:29349]
ENSG00000113600	C9	complement component 9 [Source:HGNC Symbol;Acc:1358]
ENSG00000197766	CFD	complement factor D (adipsin) [Source:HGNC Symbol;Acc:2771]
ENSG00000103426	CORO7-PAM16	CORO7-PAM16 readthrough [Source:HGNC Symbol;Acc:44424]
ENSG00000103647	CORO2B	coronin, actin binding protein, 2B [Source:HGNC Symbol;Acc:2256]
ENSG00000077063	CTTNBP2	cortactin binding protein 2 [Source:HGNC Symbol;Acc:15679]
ENSG00000006837	CDKL3	cyclin-dependent kinase-like 3 [Source:HGNC Symbol;Acc:15483]
ENSG00000008086	CDKL5	cyclin-dependent kinase-like 5 [Source:HGNC Symbol;Acc:11411]
ENSG00000116761	CTH	cystathionase (cystathionine gamma-lyase) [Source:HGNC Symbol;Acc:2501]
ENSG00000077984	CST7	cystatin F (leukocystatin) [Source:HGNC Symbol;Acc:2479]
ENSG00000129596	CDO1	cysteine dioxygenase type 1 [Source:HGNC Symbol;Acc:1795]
ENSG00000257341	CRIP1	cysteine-rich protein 1 (intestinal) [Source:HGNC Symbol;Acc:HGNC:2360]
ENSG00000142544	CTU1	cytosolic thiouridylase subunit 1 [Source:HGNC Symbol;Acc:29590]
ENSG00000173406	DAB1	Dab, reelin signal transducer, homolog 1 (Drosophila) [Source:HGNC Symbol;Acc:2661]
ENSG00000165659	DACH1	dachshund homolog 1 (Drosophila) [Source:HGNC Symbol;Acc:2663]
ENSG00000258465	DCAF8	DDB1 and CUL4 associated factor 8 [Source:HGNC Symbol;Acc:HGNC:24891]
ENSG00000107099	DOCK8	dedicator of cytokinesis 8 [Source:HGNC Symbol;Acc:19191]
ENSG00000129932	DOHH	deoxyhypusine hydroxylase/monooxygenase [Source:HGNC Symbol;Acc:28662]
ENSG00000171451	DSEL	dermatan sulfate epimerase-like [Source:HGNC Symbol;Acc:18144]
ENSG00000118655	DCLRE1B	DNA cross-link repair 1B [Source:HGNC Symbol;Acc:17641]
ENSG00000244115	DNAJC25-GNG10	DNAJC25-GNG10 readthrough [Source:HGNC Symbol;Acc:37501]
ENSG00000162999	DUSP19	dual specificity phosphatase 19 [Source:HGNC Symbol;Acc:18894]
ENSG00000184545	DUSP8	dual specificity phosphatase 8 [Source:HGNC Symbol;Acc:3074]
ENSG00000213088	DARC	Duffy blood group, atypical chemokine receptor [Source:HGNC Symbol;Acc:4035]
ENSG00000179388	EGR3	early growth response 3 [Source:HGNC Symbol;Acc:3240]
ENSG00000112796	ENPP5	ectonucleotide pyrophosphatase/phosphodiesterase 5 (putative) [Source:HGNC Symbol;Acc:13717]
ENSG00000265818	EEF1E1-BLOC1S5	EEF1E1-BLOC1S5 readthrough (NMD candidate) [Source:HGNC Symbol;Acc:HGNC:49187]
ENSG00000127507	EMR2	egf-like module containing, mucin-like, hormone receptor-like 2 [Source:HGNC Symbol;Acc:3337]
ENSG00000164176	EDIL3	EGF-like repeats and discoidin I-like domains 3 [Source:HGNC Symbol;Acc:3173]
ENSG00000170522	ELOVL6	ELOVL fatty acid elongase 6 [Source:HGNC Symbol;Acc:15829]
ENSG00000164308	ERAP2	endoplasmic reticulum aminopeptidase 2 [Source:HGNC Symbol;Acc:29499]
ENSG00000145194	ECE2	endothelin converting enzyme 2 [Source:HGNC Symbol;Acc:13275]
ENSG00000134463	ECHDC3	enoyl CoA hydratase domain containing 3 [Source:HGNC Symbol;Acc:23489]
ENSG00000044524	EPHA3	EPH receptor A3 [Source:HGNC Symbol;Acc:3387]
ENSG00000106123	EPHB6	EPH receptor B6 [Source:HGNC Symbol;Acc:3396]
ENSG00000143590	EFNA3	ephrin-A3 [Source:HGNC Symbol;Acc:3223]
ENSG00000243364	EFNA4	ephrin-A4 [Source:HGNC Symbol;Acc:3224]
ENSG00000258838	ERCC6-PGBD3	ERCC6-PGBD3 readthrough [Source:HGNC Symbol;Acc:48347]
ENSG00000142694	EVA1B	eva-1 homolog B (C. elegans) [Source:HGNC Symbol;Acc:25558]
ENSG00000107872	FBXL15	F-box and leucine-rich repeat protein 15 [Source:HGNC Symbol;Acc:28155]
ENSG00000155034	FBXL18	F-box and leucine-rich repeat protein 18 [Source:HGNC Symbol;Acc:21874]
ENSG00000153832	FBXO36	F-box protein 36 [Source:HGNC Symbol;Acc:27020]
ENSG00000125898	FAM110A	family with sequence similarity 110, member A [Source:HGNC Symbol;Acc:16188]
ENSG00000169122	FAM110B	family with sequence similarity 110, member B [Source:HGNC Symbol;Acc:28587]
ENSG00000184083	FAM120C	family with sequence similarity 120C [Source:HGNC Symbol;Acc:16949]
ENSG00000106125	FAM188B	family with sequence similarity 188, member B [Source:HGNC Symbol;Acc:21916]
ENSG00000160256	FAM207A	family with sequence similarity 207, member A [Source:HGNC Symbol;Acc:15811]
ENSG00000197852	FAM212B	family with sequence similarity 212, member B [Source:HGNC Symbol;Acc:28045]
ENSG00000112039	FANCE	Fanconi anemia, complementation group E [Source:HGNC Symbol;Acc:3586]
ENSG00000162769	FLVCR1	feline leukemia virus subgroup C cellular receptor 1 [Source:HGNC Symbol;Acc:24682]
ENSG00000141965	FEM1A	fem-1 homolog a (C. elegans) [Source:HGNC Symbol;Acc:16934]
ENSG00000106701	FSD1L	fibronectin type III and SPRY domain containing 1-like [Source:HGNC Symbol;Acc:13753]
ENSG00000182263	FIGN	fidgetin [Source:HGNC Symbol;Acc:13285]
ENSG00000226124	FTCDNL1	formiminotransferase cyclodeaminase N-terminal like [Source:HGNC Symbol;Acc:48661]
ENSG00000248905	FMN1	formin 1 [Source:HGNC Symbol;Acc:3768]
ENSG00000259030	FPGT-TNNI3K	FPGT-TNNI3K readthrough [Source:HGNC Symbol;Acc:42952]
ENSG00000163251	FZD5	frizzled family receptor 5 [Source:HGNC Symbol;Acc:4043]
ENSG00000165140	FBP1	fructose-1,6-bisphosphatase 1 [Source:HGNC Symbol;Acc:3606]
ENSG00000196371	FUT4	fucosyltransferase 4 (alpha (1,3) fucosyltransferase, myeloid-specific) [Source:HGNC Symbol;Acc:4015]
ENSG00000130383	FUT5	fucosyltransferase 5 (alpha (1,3) fucosyltransferase) [Source:HGNC Symbol;Acc:4016]
ENSG00000255245	FXYD6-FXYD2	FXYD6-FXYD2 readthrough [Source:HGNC Symbol;Acc:39978]
ENSG00000102302	FGD1	FYVE, RhoGEF and PH domain containing 1 [Source:HGNC Symbol;Acc:3663]
ENSG00000177464	GPR4	G protein-coupled receptor 4 [Source:HGNC Symbol;Acc:4497]
ENSG00000125388	GRK4	G protein-coupled receptor kinase 4 [Source:HGNC Symbol;Acc:4543]
ENSG00000160360	GPSM1	G-protein signaling modulator 1 [Source:HGNC Symbol;Acc:17858]
ENSG00000123689	G0S2	G0/G1switch 2 [Source:HGNC Symbol;Acc:30229]
ENSG00000160844	GATS	GATS, stromal antigen 3 opposite strand [Source:HGNC Symbol;Acc:29954]
ENSG00000137960	GIPC2	GIPC PDZ domain containing family, member 2 [Source:HGNC Symbol;Acc:18177]
ENSG00000148288	GBGT1	globoside alpha-1,3-N-acetylgalactosaminyltransferase 1 [Source:HGNC Symbol;Acc:20460]
ENSG00000111846	GCNT2	glucosaminyl (N-acetyl) transferase 2, I-branching enzyme (I blood group) [Source:HGNC Symbol;Acc:4204]
ENSG00000111780	AL021546.6	Glutamyl-tRNA(Gln) amidotransferase subunit C, mitochondrial {ECO:0000313|Ensembl:ENSP00000229384} [Source:UniProtKB/TrEMBL;Acc:J3KMY1]
ENSG00000134201	GSTM5	glutathione S-transferase mu 5 [Source:HGNC Symbol;Acc:4637]
ENSG00000262633	RP11-156P1.2	Golgi SNAP receptor complex member 2 {ECO:0000256|PIRNR:PIRNR028865} [Source:UniProtKB/TrEMBL;Acc:E7EQ34]
ENSG00000185477	GPRIN3	GPRIN family member 3 [Source:HGNC Symbol;Acc:27733]
ENSG00000180447	GAS1	growth arrest-specific 1 [Source:HGNC Symbol;Acc:4165]
ENSG00000213203	GIMAP1	GTPase, IMAP family member 1 [Source:HGNC Symbol;Acc:23237]
ENSG00000185838	GNB1L	guanine nucleotide binding protein (G protein), beta polypeptide 1-like [Source:HGNC Symbol;Acc:4397]
ENSG00000188290	HES4	hairy and enhancer of split 4 (Drosophila) [Source:HGNC Symbol;Acc:24149]
ENSG00000267618	RAD51L3-RFFL	HCG2039718, isoform CRA_g {ECO:0000313|EMBL:EAW80179.1}; Uncharacterized protein {ECO:0000313|Ensembl:ENSP00000466834} [Source:UniProtKB/TrEMBL;Acc:K7EN88]
ENSG00000002587	HS3ST1	heparan sulfate (glucosamine) 3-O-sulfotransferase 1 [Source:HGNC Symbol;Acc:5194]
ENSG00000135077	HAVCR2	hepatitis A virus cellular receptor 2 [Source:HGNC Symbol;Acc:18437]
ENSG00000019991	HGF	hepatocyte growth factor (hepapoietin A; scatter factor) [Source:HGNC Symbol;Acc:4893]
ENSG00000159399	HK2	hexokinase 2 [Source:HGNC Symbol;Acc:4923]
ENSG00000124575	HIST1H1D	histone cluster 1, H1d [Source:HGNC Symbol;Acc:4717]
ENSG00000168298	HIST1H1E	histone cluster 1, H1e [Source:HGNC Symbol;Acc:4718]
ENSG00000137259	HIST1H2AB	histone cluster 1, H2ab [Source:HGNC Symbol;Acc:4734]
ENSG00000196866	HIST1H2AD	histone cluster 1, H2ad [Source:HGNC Symbol;Acc:4729]
ENSG00000168274	HIST1H2AE	histone cluster 1, H2ae [Source:HGNC Symbol;Acc:4724]
ENSG00000196787	HIST1H2AG	histone cluster 1, H2ag [Source:HGNC Symbol;Acc:4737]
ENSG00000184825	HIST1H2AH	histone cluster 1, H2ah [Source:HGNC Symbol;Acc:13671]
ENSG00000196747	HIST1H2AI	histone cluster 1, H2ai [Source:HGNC Symbol;Acc:4725]
ENSG00000184348	HIST1H2AK	histone cluster 1, H2ak [Source:HGNC Symbol;Acc:4726]
ENSG00000198374	HIST1H2AL	histone cluster 1, H2al [Source:HGNC Symbol;Acc:4730]
ENSG00000233224	HIST1H2AM	histone cluster 1, H2am [Source:HGNC Symbol;Acc:4735]
ENSG00000196226	HIST1H2BB	histone cluster 1, H2bb [Source:HGNC Symbol;Acc:4751]
ENSG00000197697	HIST1H2BE	histone cluster 1, H2be [Source:HGNC Symbol;Acc:4753]
ENSG00000197846	HIST1H2BF	histone cluster 1, H2bf [Source:HGNC Symbol;Acc:4752]
ENSG00000187990	HIST1H2BG	histone cluster 1, H2bg [Source:HGNC Symbol;Acc:4746]
ENSG00000124635	HIST1H2BJ	histone cluster 1, H2bj [Source:HGNC Symbol;Acc:4761]
ENSG00000185130	HIST1H2BL	histone cluster 1, H2bl [Source:HGNC Symbol;Acc:4748]
ENSG00000196374	HIST1H2BM	histone cluster 1, H2bm [Source:HGNC Symbol;Acc:4750]
ENSG00000233822	HIST1H2BN	histone cluster 1, H2bn [Source:HGNC Symbol;Acc:4749]
ENSG00000124693	HIST1H3B	histone cluster 1, H3b [Source:HGNC Symbol;Acc:4776]
ENSG00000197409	HIST1H3D	histone cluster 1, H3d [Source:HGNC Symbol;Acc:4767]
ENSG00000256316	HIST1H3F	histone cluster 1, H3f [Source:HGNC Symbol;Acc:4773]
ENSG00000203813	HIST1H3H	histone cluster 1, H3h [Source:HGNC Symbol;Acc:4775]
ENSG00000197153	HIST1H3J	histone cluster 1, H3j [Source:HGNC Symbol;Acc:4774]
ENSG00000196176	HIST1H4A	histone cluster 1, H4a [Source:HGNC Symbol;Acc:4781]
ENSG00000124529	HIST1H4B	histone cluster 1, H4b [Source:HGNC Symbol;Acc:4789]
ENSG00000197061	HIST1H4C	histone cluster 1, H4c [Source:HGNC Symbol;Acc:4787]
ENSG00000188987	HIST1H4D	histone cluster 1, H4d [Source:HGNC Symbol;Acc:4782]
ENSG00000198518	HIST1H4E	histone cluster 1, H4e [Source:HGNC Symbol;Acc:4790]
ENSG00000198327	HIST1H4F	histone cluster 1, H4f [Source:HGNC Symbol;Acc:4783]
ENSG00000158406	HIST1H4H	histone cluster 1, H4h [Source:HGNC Symbol;Acc:4788]
ENSG00000184270	HIST2H2AB	histone cluster 2, H2ab [Source:HGNC Symbol;Acc:20508]
ENSG00000184260	HIST2H2AC	histone cluster 2, H2ac [Source:HGNC Symbol;Acc:4738]
ENSG00000197837	HIST4H4	histone cluster 4, H4 [Source:HGNC Symbol;Acc:20510]
ENSG00000270757	HSPE1-MOB4	HSPE1-MOB4 readthrough [Source:HGNC Symbol;Acc:HGNC:49184]
ENSG00000242028	HYPK	huntingtin interacting protein K [Source:HGNC Symbol;Acc:18418]
ENSG00000114378	HYAL1	hyaluronoglucosaminidase 1 [Source:HGNC Symbol;Acc:5320]
ENSG00000186792	HYAL3	hyaluronoglucosaminidase 3 [Source:HGNC Symbol;Acc:5322]
ENSG00000167733	HSD11B1L	hydroxysteroid (11-beta) dehydrogenase 1-like [Source:HGNC Symbol;Acc:30419]
ENSG00000177374	HIC1	hypermethylated in cancer 1 [Source:HGNC Symbol;Acc:4909]
ENSG00000124440	HIF3A	hypoxia inducible factor 3, alpha subunit [Source:HGNC Symbol;Acc:15825]
ENSG00000267228	IER3IP1	immediate early response 3 interacting protein 1 [Source:HGNC Symbol;Acc:HGNC:18550]
ENSG00000188483	IER5L	immediate early response 5-like [Source:HGNC Symbol;Acc:23679]
ENSG00000115232	ITGA4	integrin, alpha 4 (antigen CD49D, alpha 4 subunit of VLA-4 receptor) [Source:HGNC Symbol;Acc:6140]
ENSG00000140678	ITGAX	integrin, alpha X (complement component 3 receptor 4 subunit) [Source:HGNC Symbol;Acc:6152]
ENSG00000104998	IL27RA	interleukin 27 receptor, alpha [Source:HGNC Symbol;Acc:17290]
ENSG00000104951	IL4I1	interleukin 4 induced 1 [Source:HGNC Symbol;Acc:19094]
ENSG00000146243	IRAK1BP1	interleukin-1 receptor-associated kinase 1 binding protein 1 [Source:HGNC Symbol;Acc:17368]
ENSG00000134070	IRAK2	interleukin-1 receptor-associated kinase 2 [Source:HGNC Symbol;Acc:6113]
ENSG00000090376	IRAK3	interleukin-1 receptor-associated kinase 3 [Source:HGNC Symbol;Acc:17020]
ENSG00000243789	JMJD7	jumonji domain containing 7 [Source:HGNC Symbol;Acc:34397]
ENSG00000176595	KBTBD11	kelch repeat and BTB (POZ) domain containing 11 [Source:HGNC Symbol;Acc:29104]
ENSG00000178502	KLHL11	kelch-like family member 11 [Source:HGNC Symbol;Acc:19008]
ENSG00000258790	KIAA0391	KIAA0391 [Source:HGNC Symbol;Acc:HGNC:19958]
ENSG00000185261	KIAA0825	KIAA0825 [Source:HGNC Symbol;Acc:28532]
ENSG00000164976	KIAA1161	KIAA1161 [Source:HGNC Symbol;Acc:19918]
ENSG00000165757	KIAA1462	KIAA1462 [Source:HGNC Symbol;Acc:29283]
ENSG00000084444	KIAA1467	KIAA1467 [Source:HGNC Symbol;Acc:29288]
ENSG00000173214	KIAA1919	KIAA1919 [Source:HGNC Symbol;Acc:21053]
ENSG00000165185	KIAA1958	KIAA1958 [Source:HGNC Symbol;Acc:23427]
ENSG00000066735	KIF26A	kinesin family member 26A [Source:HGNC Symbol;Acc:20226]
ENSG00000165115	KIF27	kinesin family member 27 [Source:HGNC Symbol;Acc:18632]
ENSG00000256500	RP11-73M18.2	Kinesin light chain 1 {ECO:0000313|Ensembl:ENSP00000439065} [Source:UniProtKB/TrEMBL;Acc:E7EVH7]
ENSG00000263809	KRBA2	KRAB-A domain containing 2 [Source:HGNC Symbol;Acc:HGNC:26989]
ENSG00000163884	KLF15	Kruppel-like factor 15 [Source:HGNC Symbol;Acc:14536]
ENSG00000129911	KLF16	Kruppel-like factor 16 [Source:HGNC Symbol;Acc:16857]
ENSG00000213316	LTC4S	leukotriene C4 synthase [Source:HGNC Symbol;Acc:6719]
ENSG00000111052	LIN7A	lin-7 homolog A (C. elegans) [Source:HGNC Symbol;Acc:17787]
ENSG00000189067	LITAF	lipopolysaccharide-induced TNF factor [Source:HGNC Symbol;Acc:16841]
ENSG00000269955	LUC7L2	LUC7-like 2 (S. cerevisiae) [Source:HGNC Symbol;Acc:21608]
ENSG00000104903	LYL1	lymphoblastic leukemia derived sequence 1 [Source:HGNC Symbol;Acc:6734]
ENSG00000184574	LPAR5	lysophosphatidic acid receptor 5 [Source:HGNC Symbol;Acc:13307]
ENSG00000180611	MB21D2	Mab-21 domain containing 2 [Source:HGNC Symbol;Acc:30438]
ENSG00000101353	MROH8	maestro heat-like repeat family member 8 [Source:HGNC Symbol;Acc:16125]
ENSG00000237541	HLA-DQA2	major histocompatibility complex, class II, DQ alpha 2 [Source:HGNC Symbol;Acc:4943]
ENSG00000165072	MAMDC2	MAM domain containing 2 [Source:HGNC Symbol;Acc:23673]
ENSG00000185090	MANEAL	mannosidase, endo-alpha-like [Source:HGNC Symbol;Acc:26452]
ENSG00000168282	MGAT2	mannosyl (alpha-1,6-)-glycoprotein beta-1,2-N-acetylglucosaminyltransferase [Source:HGNC Symbol;Acc:7045]
ENSG00000172935	MRGPRF	MAS-related GPR, member F [Source:HGNC Symbol;Acc:24828]
ENSG00000187391	MAGI2	membrane associated guanylate kinase, WW and PDZ domain containing 2 [Source:HGNC Symbol;Acc:18957]
ENSG00000161647	MPP3	membrane protein, palmitoylated 3 (MAGUK p55 subfamily member 3) [Source:HGNC Symbol;Acc:7221]
ENSG00000145416	MARCH1	membrane-associated ring finger (C3HC4) 1, E3 ubiquitin protein ligase [Source:HGNC Symbol;Acc:26077]
ENSG00000173926	MARCH3	membrane-associated ring finger (C3HC4) 3, E3 ubiquitin protein ligase [Source:HGNC Symbol;Acc:28728]
ENSG00000166928	MS4A14	membrane-spanning 4-domains, subfamily A, member 14 [Source:HGNC Symbol;Acc:30706]
ENSG00000105976	MET	met proto-oncogene [Source:HGNC Symbol;Acc:7029]
ENSG00000125144	MT1G	metallothionein 1G [Source:HGNC Symbol;Acc:7399]
ENSG00000205364	MT1M	metallothionein 1M [Source:HGNC Symbol;Acc:14296]
ENSG00000255508	MIR3654	microRNA 3654 [Source:HGNC Symbol;Acc:38896]
ENSG00000270136	MINOS1-NBL1	MINOS1-NBL1 readthrough [Source:HGNC Symbol;Acc:48338]
ENSG00000197182	MIRLET7BHG	MIRLET7B host gene (non-protein coding) [Source:HGNC Symbol;Acc:HGNC:37189]
ENSG00000185414	MRPL30	mitochondrial ribosomal protein L30 [Source:HGNC Symbol;Acc:14036]
ENSG00000146263	MMS22L	MMS22-like, DNA repair protein [Source:HGNC Symbol;Acc:21475]
ENSG00000120162	MOB3B	MOB kinase activator 3B [Source:HGNC Symbol;Acc:23825]
ENSG00000255823	MTRNR2L8	MT-RNR2-like 8 [Source:HGNC Symbol;Acc:37165]
ENSG00000176182	MYPOP	Myb-related transcription factor, partner of profilin [Source:HGNC Symbol;Acc:20178]
ENSG00000149573	MPZL2	myelin protein zero-like 2 [Source:HGNC Symbol;Acc:3496]
ENSG00000213999	MEF2B	myocyte enhancer factor 2B [Source:HGNC Symbol;Acc:6995]
ENSG00000204147	ASAH2B	N-acylsphingosine amidohydrolase (non-lysosomal ceramidase) 2B [Source:HGNC Symbol;Acc:23456]
ENSG00000167774	NDUFA7	NADH dehydrogenase (ubiquinone) 1 alpha subcomplex, 7, 14.5kDa [Source:HGNC Symbol;Acc:HGNC:7691]
ENSG00000255339	RP11-411B6.6	NADH dehydrogenase [ubiquinone] 1 beta subcomplex subunit 8, mitochondrial {ECO:0000313|Ensembl:ENSP00000456407} [Source:UniProtKB/TrEMBL;Acc:E9PIZ8]
ENSG00000188747	NOXA1	NADPH oxidase activator 1 [Source:HGNC Symbol;Acc:10668]
ENSG00000253506	NACA2	nascent polypeptide-associated complex alpha subunit 2 [Source:HGNC Symbol;Acc:23290]
ENSG00000169418	NPR1	natriuretic peptide receptor A/guanylate cyclase A (atrionatriuretic peptide receptor A) [Source:HGNC Symbol;Acc:7943]
ENSG00000259112	NDUFC2-KCTD14	NDUFC2-KCTD14 readthrough [Source:HGNC Symbol;Acc:42956]
ENSG00000255526	NEDD8-MDP1	NEDD8-MDP1 readthrough [Source:HGNC Symbol;Acc:39551]
ENSG00000174004	NRROS	negative regulator of reactive oxygen species [Source:HGNC Symbol;Acc:24613]
ENSG00000144061	NPHP1	nephronophthisis 1 (juvenile) [Source:HGNC Symbol;Acc:7905]
ENSG00000110076	NRXN2	neurexin 2 [Source:HGNC Symbol;Acc:8009]
ENSG00000124785	NRN1	neuritin 1 [Source:HGNC Symbol;Acc:17972]
ENSG00000104967	NOVA2	neuro-oncological ventral antigen 2 [Source:HGNC Symbol;Acc:7887]
ENSG00000107130	NCS1	neuronal calcium sensor 1 [Source:HGNC Symbol;Acc:3953]
ENSG00000148053	NTRK2	neurotrophic tyrosine kinase, receptor, type 2 [Source:HGNC Symbol;Acc:8032]
ENSG00000171840	NINJ2	ninjurin 2 [Source:HGNC Symbol;Acc:7825]
ENSG00000198929	NOS1AP	nitric oxide synthase 1 (neuronal) adaptor protein [Source:HGNC Symbol;Acc:16859]
ENSG00000198435	NRARP	NOTCH-regulated ankyrin repeat protein [Source:HGNC Symbol;Acc:33843]
ENSG00000119508	NR4A3	nuclear receptor subfamily 4, group A, member 3 [Source:HGNC Symbol;Acc:7982]
ENSG00000162745	OLFML2B	olfactomedin-like 2B [Source:HGNC Symbol;Acc:24558]
ENSG00000079482	OPHN1	oligophrenin 1 [Source:HGNC Symbol;Acc:8148]
ENSG00000124171	PARD6B	par-6 partitioning defective 6 homolog beta (C. elegans) [Source:HGNC Symbol;Acc:16245]
ENSG00000178184	PARD6G	par-6 partitioning defective 6 homolog gamma (C. elegans) [Source:HGNC Symbol;Acc:16076]
ENSG00000185345	PARK2	parkinson protein 2, E3 ubiquitin protein ligase (parkin) [Source:HGNC Symbol;Acc:8607]
ENSG00000258429	PDF	peptide deformylase (mitochondrial) [Source:HGNC Symbol;Acc:30012]
ENSG00000155846	PPARGC1B	peroxisome proliferator-activated receptor gamma, coactivator 1 beta [Source:HGNC Symbol;Acc:30022]
ENSG00000112137	PHACTR1	phosphatase and actin regulator 1 [Source:HGNC Symbol;Acc:20990]
ENSG00000046889	PREX2	phosphatidylinositol-3,4,5-trisphosphate-dependent Rac exchange factor 2 [Source:HGNC Symbol;Acc:22950]
ENSG00000172572	PDE3A	phosphodiesterase 3A, cGMP-inhibited [Source:HGNC Symbol;Acc:8778]
ENSG00000152270	PDE3B	phosphodiesterase 3B, cGMP-inhibited [Source:HGNC Symbol;Acc:8779]
ENSG00000165434	PGM2L1	phosphoglucomutase 2-like 1 [Source:HGNC Symbol;Acc:20898]
ENSG00000268173	PIK3R2	phosphoinositide-3-kinase, regulatory subunit 2 (beta) [Source:HGNC Symbol;Acc:HGNC:8980]
ENSG00000076641	PAG1	phosphoprotein associated with glycosphingolipid microdomains 1 [Source:HGNC Symbol;Acc:30043]
ENSG00000134627	PIWIL4	piwi-like RNA-mediated gene silencing 4 [Source:HGNC Symbol;Acc:18444]
ENSG00000166289	PLEKHF1	pleckstrin homology domain containing, family F (with FYVE domain) member 1 [Source:HGNC Symbol;Acc:20764]
ENSG00000260238	PMF1-BGLAP	PMF1-BGLAP readthrough [Source:HGNC Symbol;Acc:42953]
ENSG00000259075	POC1B-GALNT4	POC1B-GALNT4 readthrough [Source:HGNC Symbol;Acc:42957]
ENSG00000124374	PAIP2B	poly(A) binding protein interacting protein 2B [Source:HGNC Symbol;Acc:29200]
ENSG00000130997	POLN	polymerase (DNA directed) nu [Source:HGNC Symbol;Acc:18870]
ENSG00000099337	KCNK6	potassium channel, subfamily K, member 6 [Source:HGNC Symbol;Acc:6281]
ENSG00000135643	KCNMB4	potassium large conductance calcium-activated channel, subfamily M, beta member 4 [Source:HGNC Symbol;Acc:6289]
ENSG00000152049	KCNE4	potassium voltage-gated channel, Isk-related family, member 4 [Source:HGNC Symbol;Acc:6244]
ENSG00000243207	PPAN-P2RY11	PPAN-P2RY11 readthrough [Source:HGNC Symbol;Acc:33526]
ENSG00000258388	PPT2-EGFL8	PPT2-EGFL8 readthrough (NMD candidate) [Source:HGNC Symbol;Acc:48343]
ENSG00000057657	PRDM1	PR domain containing 1, with ZNF domain [Source:HGNC Symbol;Acc:9346]
ENSG00000104356	POP1	processing of precursor 1, ribonuclease P/MRP subunit (S. cerevisiae) [Source:HGNC Symbol;Acc:30129]
ENSG00000099139	PCSK5	proprotein convertase subtilisin/kexin type 5 [Source:HGNC Symbol;Acc:8747]
ENSG00000140479	PCSK6	proprotein convertase subtilisin/kexin type 6 [Source:HGNC Symbol;Acc:8569]
ENSG00000117707	PROX1	prospero homeobox 1 [Source:HGNC Symbol;Acc:9459]
ENSG00000095303	PTGS1	prostaglandin-endoperoxide synthase 1 (prostaglandin G/H synthase and cyclooxygenase) [Source:HGNC Symbol;Acc:9604]
ENSG00000256206	PSMA1	proteasome subunit alpha type-1 isoform 3 [Source:RefSeq peptide;Acc:NP_001137409]
ENSG00000166501	PRKCB	protein kinase C, beta [Source:HGNC Symbol;Acc:9395]
ENSG00000184304	PRKD1	protein kinase D1 [Source:HGNC Symbol;Acc:9407]
ENSG00000228144	RP11-745O10.4	Protein lifeguard 4 {ECO:0000313|Ensembl:ENSP00000451688}; Uncharacterized protein {ECO:0000313|Ensembl:ENSP00000454670} [Source:UniProtKB/TrEMBL;Acc:F6UZH7]
ENSG00000101445	PPP1R16B	protein phosphatase 1, regulatory subunit 16B [Source:HGNC Symbol;Acc:15850]
ENSG00000165996	PTPLA	protein tyrosine phosphatase-like (proline instead of catalytic arginine), member A [Source:HGNC Symbol;Acc:9639]
ENSG00000188921	PTPLAD2	protein tyrosine phosphatase-like A domain containing 2 [Source:HGNC Symbol;Acc:20920]
ENSG00000152104	PTPN14	protein tyrosine phosphatase, non-receptor type 14 [Source:HGNC Symbol;Acc:9647]
ENSG00000185900	POMK	protein-O-mannose kinase [Source:HGNC Symbol;Acc:HGNC:26267]
ENSG00000189184	PCDH18	protocadherin 18 [Source:HGNC Symbol;Acc:14268]
ENSG00000261934	PCDHGA9	protocadherin gamma subfamily A, 9 [Source:HGNC Symbol;Acc:8707]
ENSG00000253305	PCDHGB6	protocadherin gamma subfamily B, 6 [Source:HGNC Symbol;Acc:8713]
ENSG00000241360	PDXP	pyridoxal (pyridoxine, vitamin B6) phosphatase [Source:HGNC Symbol;Acc:30259]
ENSG00000171631	P2RY6	pyrimidinergic receptor P2Y, G-protein coupled, 6 [Source:HGNC Symbol;Acc:8543]
ENSG00000146374	RSPO3	R-spondin 3 [Source:HGNC Symbol;Acc:20866]
ENSG00000172780	RAB43	RAB43, member RAS oncogene family [Source:HGNC Symbol;Acc:19983]
ENSG00000171570	RAB4B-EGLN2	RAB4B-EGLN2 readthrough (NMD candidate) [Source:HGNC Symbol;Acc:44465]
ENSG00000187994	RINL	Ras and Rab interactor-like [Source:HGNC Symbol;Acc:24795]
ENSG00000139725	RHOF	ras homolog family member F (in filopodia) [Source:HGNC Symbol;Acc:15703]
ENSG00000267127	RBFADN	RBFA downstream neighbor (non-protein coding) [Source:HGNC Symbol;Acc:48591]
ENSG00000248643	RBM14-RBM4	RBM14-RBM4 readthrough [Source:HGNC Symbol;Acc:38840]
ENSG00000080298	RFX3	regulatory factor X, 3 (influences HLA class II expression) [Source:HGNC Symbol;Acc:9984]
ENSG00000186907	RTN4RL2	reticulon 4 receptor-like 2 [Source:HGNC Symbol;Acc:23053]
ENSG00000080839	RBL1	retinoblastoma-like 1 (p107) [Source:HGNC Symbol;Acc:9893]
ENSG00000077092	RARB	retinoic acid receptor, beta [Source:HGNC Symbol;Acc:9865]
ENSG00000114790	ARHGEF26	Rho guanine nucleotide exchange factor (GEF) 26 [Source:HGNC Symbol;Acc:24490]
ENSG00000164197	RNF180	ring finger protein 180 [Source:HGNC Symbol;Acc:27752]
ENSG00000101236	RNF24	ring finger protein 24 [Source:HGNC Symbol;Acc:13779]
ENSG00000249884	RNF103-CHMP3	RNF103-CHMP3 readthrough [Source:HGNC Symbol;Acc:38847]
ENSG00000103494	RPGRIP1L	RPGRIP1-like [Source:HGNC Symbol;Acc:29168]
ENSG00000257529	RPL36A-HNRNPH2	RPL36A-HNRNPH2 readthrough [Source:HGNC Symbol;Acc:48349]
ENSG00000124813	RUNX2	runt-related transcription factor 2 [Source:HGNC Symbol;Acc:10472]
ENSG00000168061	SAC3D1	SAC3 domain containing 1 [Source:HGNC Symbol;Acc:30179]
ENSG00000165821	SALL2	sal-like 2 (Drosophila) [Source:HGNC Symbol;Acc:10526]
ENSG00000122122	SASH3	SAM and SH3 domain containing 3 [Source:HGNC Symbol;Acc:15975]
ENSG00000155307	SAMSN1	SAM domain, SH3 domain and nuclear localization signals 1 [Source:HGNC Symbol;Acc:10528]
ENSG00000198879	SFMBT2	Scm-like with four mbt domains 2 [Source:HGNC Symbol;Acc:20256]
ENSG00000075223	SEMA3C	sema domain, immunoglobulin domain (Ig), short basic domain, secreted, (semaphorin) 3C [Source:HGNC Symbol;Acc:10725]
ENSG00000167680	SEMA6B	sema domain, transmembrane domain (TM), and cytoplasmic domain, (semaphorin) 6B [Source:HGNC Symbol;Acc:10739]
ENSG00000143434	SEMA6C	sema domain, transmembrane domain (TM), and cytoplasmic domain, (semaphorin) 6C [Source:HGNC Symbol;Acc:10740]
ENSG00000226763	SRRM5	serine/arginine repetitive matrix 5 [Source:HGNC Symbol;Acc:37248]
ENSG00000173349	SFT2D3	SFT2 domain containing 3 [Source:HGNC Symbol;Acc:28767]
ENSG00000158352	SHROOM4	shroom family member 4 [Source:HGNC Symbol;Acc:29215]
ENSG00000197471	SPN	sialophorin [Source:HGNC Symbol;Acc:11249]
ENSG00000112320	SOBP	sine oculis binding protein homolog (Drosophila) [Source:HGNC Symbol;Acc:29256]
ENSG00000177045	SIX5	SIX homeobox 5 [Source:HGNC Symbol;Acc:10891]
ENSG00000196935	SRGAP1	SLIT-ROBO Rho GTPase activating protein 1 [Source:HGNC Symbol;Acc:17382]
ENSG00000196220	SRGAP3	SLIT-ROBO Rho GTPase activating protein 3 [Source:HGNC Symbol;Acc:19744]
ENSG00000149346	SLX4IP	SLX4 interacting protein [Source:HGNC Symbol;Acc:16225]
ENSG00000113658	SMAD5	SMAD family member 5 [Source:HGNC Symbol;Acc:6771]
ENSG00000198743	SLC5A3	solute carrier family 5 (sodium/myo-inositol cotransporter), member 3 [Source:HGNC Symbol;Acc:11038]
ENSG00000103257	SLC7A5	solute carrier family 7 (amino acid transporter light chain, L system), member 5 [Source:HGNC Symbol;Acc:11063]
ENSG00000183023	SLC8A1	solute carrier family 8 (sodium/calcium exchanger), member 1 [Source:HGNC Symbol;Acc:11068]
ENSG00000065923	SLC9A7	solute carrier family 9, subfamily A (NHE7, cation proton antiporter 7), member 7 [Source:HGNC Symbol;Acc:17123]
ENSG00000101187	SLCO4A1	solute carrier organic anion transporter family, member 4A1 [Source:HGNC Symbol;Acc:10953]
ENSG00000198732	SMOC1	SPARC related modular calcium binding 1 [Source:HGNC Symbol;Acc:20318]
ENSG00000151835	SACS	spastic ataxia of Charlevoix-Saguenay (sacsin) [Source:HGNC Symbol;Acc:10519]
ENSG00000258555	SPECC1L-ADORA2A	SPECC1L-ADORA2A readthrough (NMD candidate) [Source:HGNC Symbol;Acc:HGNC:49185]
ENSG00000104450	SPAG1	sperm associated antigen 1 [Source:HGNC Symbol;Acc:11212]
ENSG00000258484	SPESP1	sperm equatorial segment protein 1 [Source:HGNC Symbol;Acc:15570]
ENSG00000160284	SPATC1L	spermatogenesis and centriole associated 1-like [Source:HGNC Symbol;Acc:1298]
ENSG00000145375	SPATA5	spermatogenesis associated 5 [Source:HGNC Symbol;Acc:18119]
ENSG00000267534	S1PR2	sphingosine-1-phosphate receptor 2 [Source:HGNC Symbol;Acc:3169]
ENSG00000186767	SPIN4	spindlin family, member 4 [Source:HGNC Symbol;Acc:27040]
ENSG00000164736	SOX17	SRY (sex determining region Y)-box 17 [Source:HGNC Symbol;Acc:18122]
ENSG00000203883	SOX18	SRY (sex determining region Y)-box 18 [Source:HGNC Symbol;Acc:11194]
ENSG00000110693	SOX6	SRY (sex determining region Y)-box 6 [Source:HGNC Symbol;Acc:16421]
ENSG00000171056	SOX7	SRY (sex determining region Y)-box 7 [Source:HGNC Symbol;Acc:18196]
ENSG00000259332	ST20-MTHFS	ST20-MTHFS readthrough [Source:HGNC Symbol;Acc:44655]
ENSG00000070731	ST6GALNAC2	ST6 (alpha-N-acetyl-neuraminyl-2,3-beta-galactosyl-1,3)-N-acetylgalactosaminide alpha-2,6-sialyltransferase 2 [Source:HGNC Symbol;Acc:10867]
ENSG00000184005	ST6GALNAC3	ST6 (alpha-N-acetyl-neuraminyl-2,3-beta-galactosyl-1,3)-N-acetylgalactosaminide alpha-2,6-sialyltransferase 3 [Source:HGNC Symbol;Acc:19343]
ENSG00000113532	ST8SIA4	ST8 alpha-N-acetyl-neuraminide alpha-2,8-sialyltransferase 4 [Source:HGNC Symbol;Acc:10871]
ENSG00000130052	STARD8	StAR-related lipid transfer (START) domain containing 8 [Source:HGNC Symbol;Acc:19161]
ENSG00000068781	STON1-GTF2A1L	STON1-GTF2A1L readthrough [Source:HGNC Symbol;Acc:30651]
ENSG00000243244	STON1	stonin 1 [Source:HGNC Symbol;Acc:17003]
ENSG00000254995	STX16-NPEPL1	STX16-NPEPL1 readthrough (NMD candidate) [Source:HGNC Symbol;Acc:41993]
ENSG00000166192	SENP8	SUMO/sentrin specific peptidase family member 8 [Source:HGNC Symbol;Acc:22992]
ENSG00000173611	SCAI	suppressor of cancer cell invasion [Source:HGNC Symbol;Acc:26709]
ENSG00000185338	SOCS1	suppressor of cytokine signaling 1 [Source:HGNC Symbol;Acc:19383]
ENSG00000180953	ST20	suppressor of tumorigenicity 20 [Source:HGNC Symbol;Acc:33520]
ENSG00000099994	SUSD2	sushi domain containing 2 [Source:HGNC Symbol;Acc:30667]
ENSG00000165124	SVEP1	sushi, von Willebrand factor type A, EGF and pentraxin domain containing 1 [Source:HGNC Symbol;Acc:15985]
ENSG00000153157	SYCP2L	synaptonemal complex protein 2-like [Source:HGNC Symbol;Acc:21537]
ENSG00000166263	STXBP4	syntaxin binding protein 4 [Source:HGNC Symbol;Acc:19694]
ENSG00000254806	SYS1-DBNDD2	SYS1-DBNDD2 readthrough (NMD candidate) [Source:HGNC Symbol;Acc:33535]
ENSG00000121068	TBX2	T-box 2 [Source:HGNC Symbol;Acc:11597]
ENSG00000171914	TLN2	talin 2 [Source:HGNC Symbol;Acc:15447]
ENSG00000212127	TAS2R14	taste receptor, type 2, member 14 [Source:HGNC Symbol;Acc:14920]
ENSG00000197905	TEAD4	TEA domain family member 4 [Source:HGNC Symbol;Acc:11717]
ENSG00000218336	TENM3	teneurin transmembrane protein 3 [Source:HGNC Symbol;Acc:29944]
ENSG00000135951	TSGA10	testis specific, 10 [Source:HGNC Symbol;Acc:14927]
ENSG00000183479	TREX2	three prime repair exonuclease 2 [Source:HGNC Symbol;Acc:12270]
ENSG00000151090	THRB	thyroid hormone receptor, beta [Source:HGNC Symbol;Acc:11799]
ENSG00000179886	TIGD5	tigger transposable element derived 5 [Source:HGNC Symbol;Acc:18336]
ENSG00000251201	TMED7-TICAM2	TMED7-TICAM2 readthrough [Source:HGNC Symbol;Acc:33945]
ENSG00000248592	TMEM110-MUSTN1	TMEM110-MUSTN1 readthrough [Source:HGNC Symbol;Acc:38834]
ENSG00000124208	TMEM189-UBE2V1	TMEM189-UBE2V1 readthrough [Source:HGNC Symbol;Acc:33521]
ENSG00000253368	TRNP1	TMF1-regulated nuclear protein 1 [Source:HGNC Symbol;Acc:34348]
ENSG00000254462	TMX2-CTNND1	TMX2-CTNND1 readthrough (NMD candidate) [Source:HGNC Symbol;Acc:41992]
ENSG00000248871	TNFSF12-TNFSF13	TNFSF12-TNFSF13 readthrough [Source:HGNC Symbol;Acc:33537]
ENSG00000116783	TNNI3K	TNNI3 interacting kinase [Source:HGNC Symbol;Acc:19661]
ENSG00000239732	TLR9	toll-like receptor 9 [Source:HGNC Symbol;Acc:15633]
ENSG00000243414	TICAM2	toll-like receptor adaptor molecule 2 [Source:HGNC Symbol;Acc:21354]
ENSG00000198113	TOR4A	torsin family 4, member A [Source:HGNC Symbol;Acc:25981]
ENSG00000124191	TOX2	TOX high mobility group box family member 2 [Source:HGNC Symbol;Acc:16095]
ENSG00000144935	TRPC1	transient receptor potential cation channel, subfamily C, member 1 [Source:HGNC Symbol;Acc:12333]
ENSG00000142185	TRPM2	transient receptor potential cation channel, subfamily M, member 2 [Source:HGNC Symbol;Acc:12339]
ENSG00000262304	TRPV1	transient receptor potential cation channel, subfamily V, member 1 [Source:HGNC Symbol;Acc:HGNC:12716]
ENSG00000265264	TIMM10B	translocase of inner mitochondrial membrane 10 homolog B (yeast) [Source:HGNC Symbol;Acc:HGNC:4022]
ENSG00000167895	TMC8	transmembrane channel-like 8 [Source:HGNC Symbol;Acc:20474]
ENSG00000130748	TMEM160	transmembrane protein 160 [Source:HGNC Symbol;Acc:26042]
ENSG00000205269	TMEM170B	transmembrane protein 170B [Source:HGNC Symbol;Acc:34244]
ENSG00000138111	TMEM180	transmembrane protein 180 [Source:HGNC Symbol;Acc:26196]
ENSG00000233493	TMEM238	transmembrane protein 238 [Source:HGNC Symbol;Acc:40042]
ENSG00000165152	TMEM246	transmembrane protein 246 [Source:HGNC Symbol;Acc:28180]
ENSG00000188167	TMPPE	transmembrane protein with metallophosphoesterase domain [Source:HGNC Symbol;Acc:33865]
ENSG00000270106	TSNAX-DISC1	TSNAX-DISC1 readthrough (NMD candidate) [Source:HGNC Symbol;Acc:HGNC:49177]
ENSG00000141933	TPGS1	tubulin polyglutamylase complex subunit 1 [Source:HGNC Symbol;Acc:25058]
ENSG00000143367	TUFT1	tuftelin 1 [Source:HGNC Symbol;Acc:12422]
ENSG00000173530	TNFRSF10D	tumor necrosis factor receptor superfamily, member 10d, decoy with truncated death domain [Source:HGNC Symbol;Acc:11907]
ENSG00000163154	TNFAIP8L2	tumor necrosis factor, alpha-induced protein 8-like 2 [Source:HGNC Symbol;Acc:26277]
ENSG00000182319	SGK223	Tyrosine-protein kinase SgK223
ENSG00000258984	UBE2F-SCLY	UBE2F-SCLY readthrough (NMD candidate) [Source:HGNC Symbol;Acc:48339]
ENSG00000267059	UQCR11	ubiquinol-cytochrome c reductase, complex III subunit XI [Source:HGNC Symbol;Acc:HGNC:30862]
ENSG00000108106	UBE2S	ubiquitin-conjugating enzyme E2S [Source:HGNC Symbol;Acc:17895]
ENSG00000156966	B3GNT7	UDP-GlcNAc:betaGal beta-1,3-N-acetylglucosaminyltransferase 7 [Source:HGNC Symbol;Acc:18811]
ENSG00000131386	GALNT15	UDP-N-acetyl-alpha-D-galactosamine:polypeptide N-acetylgalactosaminyltransferase 15 [Source:HGNC Symbol;Acc:21531]
ENSG00000263053	RP11-1055B8.6	Uncharacterized protein
ENSG00000271949	RP11-302M6.4	Uncharacterized protein {ECO:0000313|Ensembl:ENSP00000359482} [Source:UniProtKB/TrEMBL;Acc:A6NED7]
ENSG00000264545	RP11-145E5.5	Uncharacterized protein {ECO:0000313|Ensembl:ENSP00000385916} [Source:UniProtKB/TrEMBL;Acc:F2Z2F3]
ENSG00000141979	CTD-3222D19.2	Uncharacterized protein {ECO:0000313|Ensembl:ENSP00000386951} [Source:UniProtKB/TrEMBL;Acc:B8ZZF3]
ENSG00000250264	TAP2	Uncharacterized protein {ECO:0000313|Ensembl:ENSP00000391806} [Source:UniProtKB/TrEMBL;Acc:E7ENX8]
ENSG00000264187	RP11-45M22.4	Uncharacterized protein {ECO:0000313|Ensembl:ENSP00000394249} [Source:UniProtKB/TrEMBL;Acc:J3QW42]
ENSG00000249240	AC069368.3	Uncharacterized protein {ECO:0000313|Ensembl:ENSP00000397942} [Source:UniProtKB/TrEMBL;Acc:C9J4A7]
ENSG00000167807	CTD-2369P2.10	Uncharacterized protein {ECO:0000313|Ensembl:ENSP00000408510} [Source:UniProtKB/TrEMBL;Acc:E7EQL1]
ENSG00000244255	XXbac-BPG116M5.17	Uncharacterized protein {ECO:0000313|Ensembl:ENSP00000410815}; cDNA FLJ55673, highly similar to Complement factor B {ECO:0000313|EMBL:BAG64956.1} [Source:UniProtKB/TrEMBL;Acc:B4E1Z4]
ENSG00000248993	XXbac-BPG181M17.5	Uncharacterized protein {ECO:0000313|Ensembl:ENSP00000412457} [Source:UniProtKB/TrEMBL;Acc:F6UB75]
ENSG00000255835	RP4-559A3.7	Uncharacterized protein {ECO:0000313|Ensembl:ENSP00000414068} [Source:UniProtKB/TrEMBL;Acc:J3KR12]
ENSG00000250349	TM4SF2	Uncharacterized protein {ECO:0000313|Ensembl:ENSP00000417050}; cDNA FLJ59144, highly similar to Tetraspanin-7 {ECO:0000313|EMBL:BAG64683.1} [Source:UniProtKB/TrEMBL;Acc:B4E171]
ENSG00000272162	RP11-637O19.3	Uncharacterized protein {ECO:0000313|Ensembl:ENSP00000417929} [Source:UniProtKB/TrEMBL;Acc:F8WBI7]
ENSG00000251246	RP11-540D14.8	Uncharacterized protein {ECO:0000313|Ensembl:ENSP00000426741}; cDNA FLJ57652, highly similar to Ephrin-A3 {ECO:0000313|EMBL:BAG63379.1} [Source:UniProtKB/TrEMBL;Acc:B4DXG7]
ENSG00000248235	AC037459.4	Uncharacterized protein {ECO:0000313|Ensembl:ENSP00000428700} [Source:UniProtKB/TrEMBL;Acc:E5RGS7]
ENSG00000255439	RP11-196G11.1	Uncharacterized protein {ECO:0000313|Ensembl:ENSP00000431371} [Source:UniProtKB/TrEMBL;Acc:E9PLN8]
ENSG00000255432	RP11-831H9.11	Uncharacterized protein {ECO:0000313|Ensembl:ENSP00000435188} [Source:UniProtKB/TrEMBL;Acc:E9PLD3]
ENSG00000256632	RP13-672B3.2	Uncharacterized protein {ECO:0000313|Ensembl:ENSP00000442747} [Source:UniProtKB/TrEMBL;Acc:F5H768]
ENSG00000144785	RP11-977G19.10	Uncharacterized protein {ECO:0000313|Ensembl:ENSP00000446743} [Source:UniProtKB/TrEMBL;Acc:F8W031]
ENSG00000265590	AP000275.65	Uncharacterized protein {ECO:0000313|Ensembl:ENSP00000446874} [Source:UniProtKB/TrEMBL;Acc:F8VZ95]
ENSG00000258311	RP11-644F5.10	Uncharacterized protein {ECO:0000313|Ensembl:ENSP00000450201} [Source:UniProtKB/TrEMBL;Acc:F8VNQ1]
ENSG00000259066	RP11-371E8.4	Uncharacterized protein {ECO:0000313|Ensembl:ENSP00000451369} [Source:UniProtKB/TrEMBL;Acc:G3V3Q6]
ENSG00000258653	RP5-1021I20.4	Uncharacterized protein {ECO:0000313|Ensembl:ENSP00000451484} [Source:UniProtKB/TrEMBL;Acc:G3V3Y1]
ENSG00000258728	GALT	Uncharacterized protein {ECO:0000313|Ensembl:ENSP00000451792} [Source:UniProtKB/TrEMBL;Acc:G3V4G9]
ENSG00000258674	CTC-260F20.3	Uncharacterized protein {ECO:0000313|Ensembl:ENSP00000452549} [Source:UniProtKB/TrEMBL;Acc:E7ENQ6]
ENSG00000258677	RP11-463D19.2	Uncharacterized protein {ECO:0000313|Ensembl:ENSP00000454445} [Source:UniProtKB/TrEMBL;Acc:H3BMM0]
ENSG00000256861	RP11-512M8.5	Uncharacterized protein {ECO:0000313|Ensembl:ENSP00000454454} [Source:UniProtKB/TrEMBL;Acc:H3BMM5]
ENSG00000260342	RP11-1035H13.3	Uncharacterized protein {ECO:0000313|Ensembl:ENSP00000454746} [Source:UniProtKB/TrEMBL;Acc:H3BN98]
ENSG00000260170	RP11-96O20.4	Uncharacterized protein {ECO:0000313|Ensembl:ENSP00000455047} [Source:UniProtKB/TrEMBL;Acc:H3BNX3]
ENSG00000259784	ATP6C	Uncharacterized protein {ECO:0000313|Ensembl:ENSP00000455561} [Source:UniProtKB/TrEMBL;Acc:H3BQ15]
ENSG00000260869	AC002310.13	Uncharacterized protein {ECO:0000313|Ensembl:ENSP00000455659} [Source:UniProtKB/TrEMBL;Acc:H3BQ85]
ENSG00000260007	RP11-315D16.2	Uncharacterized protein {ECO:0000313|Ensembl:ENSP00000456336} [Source:UniProtKB/TrEMBL;Acc:H3BRN7]
ENSG00000255292	SDHD	Uncharacterized protein {ECO:0000313|Ensembl:ENSP00000456434} [Source:UniProtKB/TrEMBL;Acc:H3BRW5]
ENSG00000259164	RP11-463C8.4	Uncharacterized protein {ECO:0000313|Ensembl:ENSP00000456507} [Source:UniProtKB/TrEMBL;Acc:H3BS24]
ENSG00000261717	RP11-77K12.1	Uncharacterized protein {ECO:0000313|Ensembl:ENSP00000457654} [Source:UniProtKB/TrEMBL;Acc:H3BUI4]
ENSG00000256966	RP11-613M10.8	Uncharacterized protein {ECO:0000313|Ensembl:ENSP00000457849} [Source:UniProtKB/TrEMBL;Acc:H3BUX3]
ENSG00000266202	RP1-66C13.4	Uncharacterized protein {ECO:0000313|Ensembl:ENSP00000462879} [Source:UniProtKB/TrEMBL;Acc:J3KTA2]
ENSG00000263620	RP11-599B13.6	Uncharacterized protein {ECO:0000313|Ensembl:ENSP00000464383} [Source:UniProtKB/TrEMBL;Acc:L7N2F9]
ENSG00000267740	AC024592.12	Uncharacterized protein {ECO:0000313|Ensembl:ENSP00000465499} [Source:UniProtKB/TrEMBL;Acc:K7EK78]
ENSG00000267699	RP11-729L2.2	Uncharacterized protein {ECO:0000313|Ensembl:ENSP00000465737} [Source:UniProtKB/TrEMBL;Acc:E7EUB6]
ENSG00000267281	RP11-793H13.10	Uncharacterized protein {ECO:0000313|Ensembl:ENSP00000466174} [Source:UniProtKB/TrEMBL;Acc:K7ELQ4]
ENSG00000267216	AC010642.1	Uncharacterized protein {ECO:0000313|Ensembl:ENSP00000467774} [Source:UniProtKB/TrEMBL;Acc:K7EQD1]
ENSG00000267360	CTC-454I21.3	Uncharacterized protein {ECO:0000313|Ensembl:ENSP00000467945}; Zinc finger protein 585B {ECO:0000313|Ensembl:ENSP00000432760} [Source:UniProtKB/TrEMBL;Acc:E9PNT4]
ENSG00000267001	AC006538.4	Uncharacterized protein {ECO:0000313|Ensembl:ENSP00000467958} [Source:UniProtKB/TrEMBL;Acc:K7EQS6]
ENSG00000262481	C17orf61-PLSCR3	Uncharacterized protein {ECO:0000313|Ensembl:ENSP00000468219} [Source:UniProtKB/TrEMBL;Acc:K7ERE1]
ENSG00000267261	CTD-2132N18.3	Uncharacterized protein {ECO:0000313|Ensembl:ENSP00000468275} [Source:UniProtKB/TrEMBL;Acc:K7ERI8]
ENSG00000188223	AC002398.9	Uncharacterized protein {ECO:0000313|Ensembl:ENSP00000468389} [Source:UniProtKB/TrEMBL;Acc:K7ERS5]
ENSG00000267314	AC104532.2	Uncharacterized protein {ECO:0000313|Ensembl:ENSP00000468419} [Source:UniProtKB/TrEMBL;Acc:K7ERU9]
ENSG00000269307	CTD-2278I10.6	Uncharacterized protein {ECO:0000313|Ensembl:ENSP00000469159} [Source:UniProtKB/TrEMBL;Acc:M0QXG9]
ENSG00000268643	AC006486.9	Uncharacterized protein {ECO:0000313|Ensembl:ENSP00000470087} [Source:UniProtKB/TrEMBL;Acc:M0QYV0]
ENSG00000269476	CTD-2583A14.9	Uncharacterized protein {ECO:0000313|Ensembl:ENSP00000470782} [Source:UniProtKB/TrEMBL;Acc:M0QZU9]
ENSG00000268163	AC004076.9	Uncharacterized protein {ECO:0000313|Ensembl:ENSP00000470969} [Source:UniProtKB/TrEMBL;Acc:M0R036]
ENSG00000269755	CTD-3105H18.18	Uncharacterized protein {ECO:0000313|Ensembl:ENSP00000471607} [Source:UniProtKB/TrEMBL;Acc:M0R129]
ENSG00000268107	AC003005.4	Uncharacterized protein {ECO:0000313|Ensembl:ENSP00000471625} [Source:UniProtKB/TrEMBL;Acc:M0R143]
ENSG00000269533	AC003002.6	Uncharacterized protein {ECO:0000313|Ensembl:ENSP00000472277} [Source:UniProtKB/TrEMBL;Acc:M0R233]
ENSG00000268790	CTC-429P9.4	Uncharacterized protein {ECO:0000313|Ensembl:ENSP00000472547} [Source:UniProtKB/TrEMBL;Acc:M0R2G5]
ENSG00000267120	AD000671.6	Uncharacterized protein {ECO:0000313|Ensembl:ENSP00000472696} [Source:UniProtKB/TrEMBL;Acc:M0R2N4]
ENSG00000269590	CTD-2192J16.24	Uncharacterized protein {ECO:0000313|Ensembl:ENSP00000472710} [Source:UniProtKB/TrEMBL;Acc:M0R2P5]
ENSG00000268400	CTD-3214H19.4	Uncharacterized protein {ECO:0000313|Ensembl:ENSP00000472796} [Source:UniProtKB/TrEMBL;Acc:M0R2T5]
ENSG00000268133	AC003002.4	Uncharacterized protein {ECO:0000313|Ensembl:ENSP00000472894} [Source:UniProtKB/TrEMBL;Acc:M0R2Z0]
ENSG00000270149	RP11-544M22.13	Uncharacterized protein {ECO:0000313|Ensembl:ENSP00000473373} [Source:UniProtKB/TrEMBL;Acc:R4GMV9]
ENSG00000268750	CTD-2583A14.10	Uncharacterized protein {ECO:0000313|Ensembl:ENSP00000474684} [Source:UniProtKB/TrEMBL;Acc:S4R3T0]
ENSG00000258881	AC007040.11	Uncharacterized protein {ECO:0000313|Ensembl:ENSP00000475641} [Source:UniProtKB/TrEMBL;Acc:U3KQ87]
ENSG00000256100	AP000721.4	Uncharacterized protein {ECO:0000313|Ensembl:ENSP00000475957} [Source:UniProtKB/TrEMBL;Acc:U3KQK5]
ENSG00000272104	XXcos-LUCA11.5	Uncharacterized protein {ECO:0000313|Ensembl:ENSP00000476225} [Source:UniProtKB/TrEMBL;Acc:U3KQU4]
ENSG00000270617	URGCP-MRPS24	URGCP-MRPS24 readthrough [Source:HGNC Symbol;Acc:HGNC:49188]
ENSG00000141968	VAV1	vav 1 guanine nucleotide exchange factor [Source:HGNC Symbol;Acc:12657]
ENSG00000147852	VLDLR	very low density lipoprotein receptor [Source:HGNC Symbol;Acc:12698]
ENSG00000122574	WIPF3	WAS/WASL interacting protein family, member 3 [Source:HGNC Symbol;Acc:22004]
ENSG00000264668	ZFP41	ZFP41 zinc finger protein [Source:HGNC Symbol;Acc:HGNC:26786]
ENSG00000181007	ZFP82	ZFP82 zinc finger protein [Source:HGNC Symbol;Acc:28682]
ENSG00000255073	ZFP91-CNTF	ZFP91-CNTF readthrough (NMD candidate) [Source:HGNC Symbol;Acc:33441]
ENSG00000183579	ZNRF3	zinc and ring finger 3 [Source:HGNC Symbol;Acc:18126]
ENSG00000181722	ZBTB20	zinc finger and BTB domain containing 20 [Source:HGNC Symbol;Acc:13503]
ENSG00000146858	ZC3HAV1L	zinc finger CCCH-type, antiviral 1-like [Source:HGNC Symbol;Acc:22423]
ENSG00000271741	RP11-244H3.4	Zinc finger MYM-type protein 6 {ECO:0000313|Ensembl:ENSP00000391337} [Source:UniProtKB/TrEMBL;Acc:X6RCN5]
ENSG00000196247	ZNF107	zinc finger protein 107 [Source:HGNC Symbol;Acc:12887]
ENSG00000179909	ZNF154	zinc finger protein 154 [Source:HGNC Symbol;Acc:12939]
ENSG00000188629	ZNF559-ZNF177	zinc finger protein 177 [Source:HGNC Symbol;Acc:12966]
ENSG00000159882	ZNF230	zinc finger protein 230 [Source:HGNC Symbol;Acc:13024]
ENSG00000056277	ZNF280C	zinc finger protein 280C [Source:HGNC Symbol;Acc:25955]
ENSG00000249471	ZNF324B	zinc finger protein 324B [Source:HGNC Symbol;Acc:33107]
ENSG00000131061	ZNF341	zinc finger protein 341 [Source:HGNC Symbol;Acc:15992]
ENSG00000083817	ZNF416	zinc finger protein 416 [Source:HGNC Symbol;Acc:20645]
ENSG00000197647	ZNF433	zinc finger protein 433 [Source:HGNC Symbol;Acc:20811]
ENSG00000197714	ZNF460	zinc finger protein 460 [Source:HGNC Symbol;Acc:21628]
ENSG00000181444	ZNF467	zinc finger protein 467 [Source:HGNC Symbol;Acc:23154]
ENSG00000173258	ZNF483	zinc finger protein 483 [Source:HGNC Symbol;Acc:23384]
ENSG00000127081	ZNF484	zinc finger protein 484 [Source:HGNC Symbol;Acc:23385]
ENSG00000256229	ZNF486	zinc finger protein 486 [Source:HGNC Symbol;Acc:20807]
ENSG00000188033	ZNF490	zinc finger protein 490 [Source:HGNC Symbol;Acc:23705]
ENSG00000165655	ZNF503	zinc finger protein 503 [Source:HGNC Symbol;Acc:23589]
ENSG00000178229	ZNF543	zinc finger protein 543 [Source:HGNC Symbol;Acc:25281]
ENSG00000152433	ZNF547	zinc finger protein 547 [Source:HGNC Symbol;Acc:26432]
ENSG00000188868	ZNF563	zinc finger protein 563 [Source:HGNC Symbol;Acc:30498]
ENSG00000196437	ZNF569	zinc finger protein 569 [Source:HGNC Symbol;Acc:24737]
ENSG00000189144	ZNF573	zinc finger protein 573 [Source:HGNC Symbol;Acc:26420]
ENSG00000198182	ZNF607	zinc finger protein 607 [Source:HGNC Symbol;Acc:28192]
ENSG00000257591	ZNF625	zinc finger protein 625 [Source:HGNC Symbol;Acc:30571]
ENSG00000197483	ZNF628	zinc finger protein 628 [Source:HGNC Symbol;Acc:28054]
ENSG00000197124	ZNF682	zinc finger protein 682 [Source:HGNC Symbol;Acc:28857]
ENSG00000185730	ZNF696	zinc finger protein 696 [Source:HGNC Symbol;Acc:25872]
ENSG00000143067	ZNF697	zinc finger protein 697 [Source:HGNC Symbol;Acc:32034]
ENSG00000187792	ZNF70	zinc finger protein 70 [Source:HGNC Symbol;Acc:13140]
ENSG00000242852	ZNF709	zinc finger protein 709 [Source:HGNC Symbol;Acc:20629]
ENSG00000196826	ZNF709	zinc finger protein 709 [Source:HGNC Symbol;Acc:HGNC:20629]
ENSG00000197951	ZNF71	zinc finger protein 71 [Source:HGNC Symbol;Acc:13141]
ENSG00000257482	ZNF727	zinc finger protein 727 [Source:HGNC Symbol;Acc:22785]
ENSG00000234444	ZNF736	zinc finger protein 736 [Source:HGNC Symbol;Acc:32467]
ENSG00000267179	ZNF763	zinc finger protein 763 [Source:HGNC Symbol;Acc:HGNC:27614]
ENSG00000179965	ZNF771	zinc finger protein 771 [Source:HGNC Symbol;Acc:29653]
ENSG00000180884	ZNF792	zinc finger protein 792 [Source:HGNC Symbol;Acc:24751]
ENSG00000083842	ZNF8	zinc finger protein 8 [Source:HGNC Symbol;Acc:13154]
ENSG00000204524	ZNF805	zinc finger protein 805 [Source:HGNC Symbol;Acc:23272]
ENSG00000197779	ZNF81	zinc finger protein 81 [Source:HGNC Symbol;Acc:13156]
ENSG00000178917	ZNF852	zinc finger protein 852 [Source:HGNC Symbol;Acc:27713]
ENSG00000261221	ZNF865	zinc finger protein 865 [Source:HGNC Symbol;Acc:38705]
ENSG00000179588	ZFPM1	zinc finger protein, FOG family member 1 [Source:HGNC Symbol;Acc:19762]
ENSG00000169946	ZFPM2	zinc finger protein, FOG family member 2 [Source:HGNC Symbol;Acc:16700]
ENSG00000155592	ZKSCAN2	zinc finger with KRAB and SCAN domains 2 [Source:HGNC Symbol;Acc:25677]
ENSG00000196345	ZKSCAN7	zinc finger with KRAB and SCAN domains 7 [Source:HGNC Symbol;Acc:12955]
ENSG00000174276	ZNHIT2	zinc finger, HIT-type containing 2 [Source:HGNC Symbol;Acc:1177]
ENSG00000162415	ZSWIM5	zinc finger, SWIM-type containing 5 [Source:HGNC Symbol;Acc:29299]
ENSG00000270011	ZNF559-ZNF177	ZNF559-ZNF177 readthrough [Source:HGNC Symbol;Acc:HGNC:42964]
ENSG00000213297	ZNF625-ZNF20	ZNF625-ZNF20 readthrough (NMD candidate) [Source:HGNC Symbol;Acc:48368]
ENSG00000214670	AC007956.1
ENSG00000255284	AP006621.5
ENSG00000261427	CTD-2349B8.1
ENSG00000176593	CTD-2368P22.1
ENSG00000258539	RP11-12J10.3
ENSG00000264278	RP11-162A12.2
ENSG00000255663	RP11-212D19.4
ENSG00000249141	RP11-514O12.4

## Sheet: ExpressedInAll_HPAonly
ensembl_gene_id	hgnc_symbol	description
ENSG00000168792	ABHD15	abhydrolase domain containing 15 [Source:HGNC Symbol;Acc:26971]
ENSG00000142303	ADAMTS10	ADAM metallopeptidase with thrombospondin type 1 motif, 10 [Source:HGNC Symbol;Acc:13201]
ENSG00000197976	AKAP17A	A kinase (PRKA) anchor protein 17A [Source:HGNC Symbol;Acc:18783]
ENSG00000137760	ALKBH8	alkB, alkylation repair homolog 8 (E. coli) [Source:HGNC Symbol;Acc:25189]
ENSG00000178038	ALS2CL	ALS2 C-terminal like [Source:HGNC Symbol;Acc:20605]
ENSG00000144233	AMMECR1L	AMMECR1-like [Source:HGNC Symbol;Acc:28658]
ENSG00000145020	AMT	aminomethyltransferase [Source:HGNC Symbol;Acc:473]
ENSG00000145362	ANK2	ankyrin 2, neuronal [Source:HGNC Symbol;Acc:493]
ENSG00000135976	ANKRD36	ankyrin repeat domain 36 [Source:HGNC Symbol;Acc:24079]
ENSG00000168096	ANKS3	ankyrin repeat and sterile alpha motif domain containing 3 [Source:HGNC Symbol;Acc:29422]
ENSG00000100478	AP4S1	adaptor-related protein complex 4, sigma 1 subunit [Source:HGNC Symbol;Acc:575]
ENSG00000239713	APOBEC3G	apolipoprotein B mRNA editing enzyme, catalytic polypeptide-like 3G [Source:HGNC Symbol;Acc:17357]
ENSG00000160007	ARHGAP35	Rho GTPase activating protein 35 [Source:HGNC Symbol;Acc:4591]
ENSG00000104728	ARHGEF10	Rho guanine nucleotide exchange factor (GEF) 10 [Source:HGNC Symbol;Acc:14103]
ENSG00000196914	ARHGEF12	Rho guanine nucleotide exchange factor (GEF) 12 [Source:HGNC Symbol;Acc:14193]
ENSG00000169093	ASMTL	acetylserotonin O-methyltransferase-like [Source:HGNC Symbol;Acc:751]
ENSG00000175711	B3GNTL1	UDP-GlcNAc:betaGal beta-1,3-N-acetylglucosaminyltransferase-like 1 [Source:HGNC Symbol;Acc:21727]
ENSG00000126453	BCL2L12	BCL2-like 12 (proline rich) [Source:HGNC Symbol;Acc:13787]
ENSG00000161940	BCL6B	B-cell CLL/lymphoma 6, member B [Source:HGNC Symbol;Acc:1002]
ENSG00000148655	C10orf11	chromosome 10 open reading frame 11 [Source:HGNC Symbol;Acc:23405]
ENSG00000140104	C14orf79	chromosome 14 open reading frame 79 [Source:HGNC Symbol;Acc:20126]
ENSG00000185347	C14orf80	chromosome 14 open reading frame 80 [Source:HGNC Symbol;Acc:20127]
ENSG00000162817	C1orf115	chromosome 1 open reading frame 115 [Source:HGNC Symbol;Acc:25873]
ENSG00000114405	C3orf14	chromosome 3 open reading frame 14 [Source:HGNC Symbol;Acc:25024]
ENSG00000204352	C9orf129	chromosome 9 open reading frame 129 [Source:HGNC Symbol;Acc:31116]
ENSG00000118200	CAMSAP2	calmodulin regulated spectrin-associated protein family, member 2 [Source:HGNC Symbol;Acc:29188]
ENSG00000092529	CAPN3	calpain 3, (p94) [Source:HGNC Symbol;Acc:1480]
ENSG00000105519	CAPS	calcyphosine [Source:HGNC Symbol;Acc:1487]
ENSG00000204397	CARD16	caspase recruitment domain family, member 16 [Source:HGNC Symbol;Acc:33701]
ENSG00000137752	CASP1	caspase 1, apoptosis-related cysteine peptidase [Source:HGNC Symbol;Acc:1499]
ENSG00000135205	CCDC146	coiled-coil domain containing 146 [Source:HGNC Symbol;Acc:29296]
ENSG00000160124	CCDC58	coiled-coil domain containing 58 [Source:HGNC Symbol;Acc:31136]
ENSG00000122674	CCZ1	CCZ1 vacuolar protein trafficking and biogenesis associated homolog (S. cerevisiae) [Source:HGNC Symbol;Acc:21691]
ENSG00000146574	CCZ1B	CCZ1 vacuolar protein trafficking and biogenesis associated homolog B (S. cerevisiae) [Source:HGNC Symbol;Acc:21717]
ENSG00000002586	CD99	CD99 molecule [Source:HGNC Symbol;Acc:7082]
ENSG00000163171	CDC42EP3	CDC42 effector protein (Rho GTPase binding) 3 [Source:HGNC Symbol;Acc:16943]
ENSG00000156345	CDK20	cyclin-dependent kinase 20 [Source:HGNC Symbol;Acc:21420]
ENSG00000183137	CEP57L1	centrosomal protein 57kDa-like 1 [Source:HGNC Symbol;Acc:21561]
ENSG00000172824	CES4A	carboxylesterase 4A [Source:HGNC Symbol;Acc:26741]
ENSG00000153922	CHD1	chromodomain helicase DNA binding protein 1 [Source:HGNC Symbol;Acc:1915]
ENSG00000069493	CLEC2D	C-type lectin domain family 2, member D [Source:HGNC Symbol;Acc:14351]
ENSG00000172243	CLEC7A	C-type lectin domain family 7, member A [Source:HGNC Symbol;Acc:14558]
ENSG00000205560	CPT1B	carnitine palmitoyltransferase 1B (muscle) [Source:HGNC Symbol;Acc:2329]
ENSG00000058453	CROCC	ciliary rootlet coiled-coil, rootletin [Source:HGNC Symbol;Acc:21299]
ENSG00000198924	DCLRE1A	DNA cross-link repair 1A [Source:HGNC Symbol;Acc:17660]
ENSG00000013573	DDX11	DEAD/H (Asp-Glu-Ala-Asp/His) box helicase 11 [Source:HGNC Symbol;Acc:2736]
ENSG00000183628	DGCR6	DiGeorge syndrome critical region gene 6 [Source:HGNC Symbol;Acc:2846]
ENSG00000187630	DHRS4L2	dehydrogenase/reductase (SDR family) member 4 like 2 [Source:HGNC Symbol;Acc:19731]
ENSG00000169084	DHRSX	dehydrogenase/reductase (SDR family) X-linked [Source:HGNC Symbol;Acc:18399]
ENSG00000104936	DMPK	dystrophia myotonica-protein kinase [Source:HGNC Symbol;Acc:2933]
ENSG00000165506	DNAAF2	dynein, axonemal, assembly factor 2 [Source:HGNC Symbol;Acc:20188]
ENSG00000130158	DOCK6	dedicator of cytokinesis 6 [Source:HGNC Symbol;Acc:19189]
ENSG00000173852	DPY19L1	dpy-19-like 1 (C. elegans) [Source:HGNC Symbol;Acc:22205]
ENSG00000169016	E2F6	E2F transcription factor 6 [Source:HGNC Symbol;Acc:3120]
ENSG00000184110	EIF3C	eukaryotic translation initiation factor 3, subunit C [Source:HGNC Symbol;Acc:3279]
ENSG00000253626	EIF5AL1	eukaryotic translation initiation factor 5A-like 1 [Source:HGNC Symbol;Acc:17419]
ENSG00000072134	EPN2	epsin 2 [Source:HGNC Symbol;Acc:18639]
ENSG00000197932	F8A1	coagulation factor VIII-associated 1 [Source:HGNC Symbol;Acc:3547]
ENSG00000138286	FAM149B1	family with sequence similarity 149, member B1 [Source:HGNC Symbol;Acc:29162]
ENSG00000182646	FAM156A	family with sequence similarity 156, member A [Source:HGNC Symbol;Acc:30114]
ENSG00000157870	FAM213B	family with sequence similarity 213, member B [Source:HGNC Symbol;Acc:28390]
ENSG00000118894	FAM86A	family with sequence similarity 86, member A [Source:HGNC Symbol;Acc:32221]
ENSG00000158483	FAM86C1	family with sequence similarity 86, member C1 [Source:HGNC Symbol;Acc:25561]
ENSG00000112029	FBXO5	F-box protein 5 [Source:HGNC Symbol;Acc:13584]
ENSG00000198225	FKBP1C	FK506 binding protein 1C [Source:HGNC Symbol;Acc:21376]
ENSG00000106692	FKTN	fukutin [Source:HGNC Symbol;Acc:3622]
ENSG00000162998	FRZB	frizzled-related protein [Source:HGNC Symbol;Acc:3959]
ENSG00000140564	FURIN	furin (paired basic amino acid cleaving enzyme) [Source:HGNC Symbol;Acc:8568]
ENSG00000158555	GDPD5	glycerophosphodiester phosphodiesterase domain containing 5 [Source:HGNC Symbol;Acc:28804]
ENSG00000182890	GLUD2	glutamate dehydrogenase 2 [Source:HGNC Symbol;Acc:4336]
ENSG00000188092	GPR89B	G protein-coupled receptor 89B [Source:HGNC Symbol;Acc:13840]
ENSG00000158301	GPRASP2	G protein-coupled receptor associated sorting protein 2 [Source:HGNC Symbol;Acc:25169]
ENSG00000198873	GRK5	G protein-coupled receptor kinase 5 [Source:HGNC Symbol;Acc:4544]
ENSG00000073605	GSDMB	gasdermin B [Source:HGNC Symbol;Acc:23690]
ENSG00000174428	GTF2IRD2B	GTF2I repeat domain containing 2B [Source:HGNC Symbol;Acc:33125]
ENSG00000178605	GTPBP6	GTP binding protein 6 (putative) [Source:HGNC Symbol;Acc:30189]
ENSG00000188375	H3F3C	H3 histone, family 3C [Source:HGNC Symbol;Acc:33164]
ENSG00000131351	HAUS8	HAUS augmin-like complex, subunit 8 [Source:HGNC Symbol;Acc:30532]
ENSG00000206172	HBA1	hemoglobin, alpha 1 [Source:HGNC Symbol;Acc:4823]
ENSG00000188536	HBA2	hemoglobin, alpha 2 [Source:HGNC Symbol;Acc:4824]
ENSG00000186834	HEXIM1	hexamethylene bis-acetamide inducible 1 [Source:HGNC Symbol;Acc:24953]
ENSG00000196312	HIATL2	hippocampus abundant transcript-like 2 [Source:HGNC Symbol;Acc:23672]
ENSG00000196126	HLA-DRB1	major histocompatibility complex, class II, DR beta 1 [Source:HGNC Symbol;Acc:4948]
ENSG00000029993	HMGB3	high mobility group box 3 [Source:HGNC Symbol;Acc:5004]
ENSG00000198157	HMGN5	high mobility group nucleosome binding domain 5 [Source:HGNC Symbol;Acc:8013]
ENSG00000170144	HNRNPA3	heterogeneous nuclear ribonucleoprotein A3 [Source:HGNC Symbol;Acc:24941]
ENSG00000132196	HSD17B7	hydroxysteroid (17-beta) dehydrogenase 7 [Source:HGNC Symbol;Acc:5215]
ENSG00000102878	HSF4	heat shock transcription factor 4 [Source:HGNC Symbol;Acc:5227]
ENSG00000182700	IGIP	IgA-inducing protein homolog (Bos taurus) [Source:HGNC Symbol;Acc:33847]
ENSG00000137070	IL11RA	interleukin 11 receptor, alpha [Source:HGNC Symbol;Acc:5967]
ENSG00000172183	ISG20	interferon stimulated exonuclease gene 20kDa [Source:HGNC Symbol;Acc:6130]
ENSG00000160145	KALRN	kalirin, RhoGEF kinase [Source:HGNC Symbol;Acc:4814]
ENSG00000153885	KCTD15	potassium channel tetramerization domain containing 15 [Source:HGNC Symbol;Acc:23297]
ENSG00000135315	KIAA1009	KIAA1009 [Source:HGNC Symbol;Acc:21107]
ENSG00000183354	KIAA2026	KIAA2026 [Source:HGNC Symbol;Acc:23378]
ENSG00000167702	KIFC2	kinesin family member C2 [Source:HGNC Symbol;Acc:29530]
ENSG00000167548	KMT2D	lysine (K)-specific methyltransferase 2D [Source:HGNC Symbol;Acc:7133]
ENSG00000184445	KNTC1	kinetochore associated 1 [Source:HGNC Symbol;Acc:17255]
ENSG00000118162	KPTN	kaptin (actin binding protein) [Source:HGNC Symbol;Acc:6404]
ENSG00000186395	KRT10	keratin 10 [Source:HGNC Symbol;Acc:6413]
ENSG00000133424	LARGE	like-glycosyltransferase [Source:HGNC Symbol;Acc:6511]
ENSG00000213398	LCAT	lecithin-cholesterol acyltransferase [Source:HGNC Symbol;Acc:6522]
ENSG00000139679	LPAR6	lysophosphatidic acid receptor 6 [Source:HGNC Symbol;Acc:15520]
ENSG00000185158	LRRC37B	leucine rich repeat containing 37B [Source:HGNC Symbol;Acc:29070]
ENSG00000169683	LRRC45	leucine rich repeat containing 45 [Source:HGNC Symbol;Acc:28302]
ENSG00000117643	MAN1C1	mannosidase, alpha, class 1C, member 1 [Source:HGNC Symbol;Acc:19080]
ENSG00000171471	MAP1LC3B2	microtubule-associated protein 1 light chain 3 beta 2 [Source:HGNC Symbol;Acc:34390]
ENSG00000156265	MAP3K7CL	MAP3K7 C-terminal like [Source:HGNC Symbol;Acc:16457]
ENSG00000099308	MAST3	microtubule associated serine/threonine kinase 3 [Source:HGNC Symbol;Acc:19036]
ENSG00000125885	MCM8	minichromosome maintenance complex component 8 [Source:HGNC Symbol;Acc:16147]
ENSG00000108510	MED13	mediator complex subunit 13 [Source:HGNC Symbol;Acc:22474]
ENSG00000204520	MICA	MHC class I polypeptide-related sequence A [Source:HGNC Symbol;Acc:7090]
ENSG00000182208	MOB2	MOB kinase activator 2 [Source:HGNC Symbol;Acc:24904]
ENSG00000133422	MORC2	MORC family CW-type zinc finger 2 [Source:HGNC Symbol;Acc:23573]
ENSG00000038945	MSR1	macrophage scavenger receptor 1 [Source:HGNC Symbol;Acc:7376]
ENSG00000125459	MSTO1	misato homolog 1 (Drosophila) [Source:HGNC Symbol;Acc:29678]
ENSG00000215375	MYL5	myosin, light chain 5, regulatory [Source:HGNC Symbol;Acc:7586]
ENSG00000266714	MYO15B	myosin XVB pseudogene [Source:HGNC Symbol;Acc:14083]
ENSG00000229644	NAMPTL	nicotinamide phosphoribosyltransferase-like [Source:HGNC Symbol;Acc:17633]
ENSG00000186275	NBPF12	neuroblastoma breakpoint family, member 12 [Source:HGNC Symbol;Acc:24297]
ENSG00000243452	NBPF15	neuroblastoma breakpoint family, member 15 [Source:HGNC Symbol;Acc:28791]
ENSG00000084676	NCOA1	nuclear receptor coactivator 1 [Source:HGNC Symbol;Acc:7668]
ENSG00000100968	NFATC4	nuclear factor of activated T-cells, cytoplasmic, calcineurin-dependent 4 [Source:HGNC Symbol;Acc:7778]
ENSG00000050344	NFE2L3	nuclear factor (erythroid-derived 2)-like 3 [Source:HGNC Symbol;Acc:7783]
ENSG00000186416	NKRF	NFKB repressing factor [Source:HGNC Symbol;Acc:19374]
ENSG00000103226	NOMO3	NODAL modulator 3 [Source:HGNC Symbol;Acc:25242]
ENSG00000134250	NOTCH2	notch 2 [Source:HGNC Symbol;Acc:7882]
ENSG00000213240	NOTCH2NL	notch 2 N-terminal like [Source:HGNC Symbol;Acc:31862]
ENSG00000106268	NUDT1	nudix (nucleoside diphosphate linked moiety X)-type motif 1 [Source:HGNC Symbol;Acc:8048]
ENSG00000093000	NUP50	nucleoporin 50kDa [Source:HGNC Symbol;Acc:8065]
ENSG00000153989	NUS1	nuclear undecaprenyl pyrophosphate synthase 1 homolog (S. cerevisiae) [Source:HGNC Symbol;Acc:21042]
ENSG00000101104	PABPC1L	poly(A) binding protein, cytoplasmic 1-like [Source:HGNC Symbol;Acc:15797]
ENSG00000151846	PABPC3	poly(A) binding protein, cytoplasmic 3 [Source:HGNC Symbol;Acc:8556]
ENSG00000138735	PDE5A	phosphodiesterase 5A, cGMP-specific [Source:HGNC Symbol;Acc:8784]
ENSG00000154330	PGM5	phosphoglucomutase 5 [Source:HGNC Symbol;Acc:8908]
ENSG00000111752	PHC1	polyhomeotic homolog 1 (Drosophila) [Source:HGNC Symbol;Acc:3182]
ENSG00000090975	PITPNM2	phosphatidylinositol transfer protein, membrane-associated 2 [Source:HGNC Symbol;Acc:21044]
ENSG00000105559	PLEKHA4	pleckstrin homology domain containing, family A (phosphoinositide binding specific) member 4 [Source:HGNC Symbol;Acc:14339]
ENSG00000166689	PLEKHA7	pleckstrin homology domain containing, family A member 7 [Source:HGNC Symbol;Acc:27049]
ENSG00000225190	PLEKHM1	pleckstrin homology domain containing, family M (with RUN domain) member 1 [Source:HGNC Symbol;Acc:29017]
ENSG00000267645	POLR2J2	polymerase (RNA) II (DNA directed) polypeptide J2 [Source:HGNC Symbol;Acc:23208]
ENSG00000196422	PPP1R26	protein phosphatase 1, regulatory subunit 26 [Source:HGNC Symbol;Acc:29089]
ENSG00000167393	PPP2R3B	protein phosphatase 2, regulatory subunit B'', beta [Source:HGNC Symbol;Acc:13417]
ENSG00000198901	PRC1	protein regulator of cytokinesis 1 [Source:HGNC Symbol;Acc:9341]
ENSG00000183943	PRKX	protein kinase, X-linked [Source:HGNC Symbol;Acc:9441]
ENSG00000121350	PYROXD1	pyridine nucleotide-disulphide oxidoreductase domain 1 [Source:HGNC Symbol;Acc:26162]
ENSG00000144134	RABL2A	RAB, member of RAS oncogene family-like 2A [Source:HGNC Symbol;Acc:9799]
ENSG00000070950	RAD18	RAD18 homolog (S. cerevisiae) [Source:HGNC Symbol;Acc:18278]
ENSG00000182185	RAD51B	RAD51 paralog B [Source:HGNC Symbol;Acc:9822]
ENSG00000109756	RAPGEF2	Rap guanine nucleotide exchange factor (GEF) 2 [Source:HGNC Symbol;Acc:16854]
ENSG00000099849	RASSF7	Ras association (RalGDS/AF-6) domain family (N-terminal) member 7 [Source:HGNC Symbol;Acc:1166]
ENSG00000100918	REC8	REC8 homolog (yeast) [Source:HGNC Symbol;Acc:16879]
ENSG00000181827	RFX7	regulatory factor X, 7 [Source:HGNC Symbol;Acc:25777]
ENSG00000015568	RGPD5	RANBP2-like and GRIP domain containing 5 [Source:HGNC Symbol;Acc:32418]
ENSG00000115841	RMDN2	regulator of microtubule dynamics 2 [Source:HGNC Symbol;Acc:26567]
ENSG00000147604	RPL7	ribosomal protein L7 [Source:HGNC Symbol;Acc:10363]
ENSG00000146223	RPL7L1	ribosomal protein L7-like 1 [Source:HGNC Symbol;Acc:21370]
ENSG00000168077	SCARA3	scavenger receptor class A, member 3 [Source:HGNC Symbol;Acc:19000]
ENSG00000139410	SDSL	serine dehydratase-like [Source:HGNC Symbol;Acc:30404]
ENSG00000166401	SERPINB8	serpin peptidase inhibitor, clade B (ovalbumin), member 8 [Source:HGNC Symbol;Acc:8952]
ENSG00000170542	SERPINB9	serpin peptidase inhibitor, clade B (ovalbumin), member 9 [Source:HGNC Symbol;Acc:8955]
ENSG00000185437	SH3BGR	SH3 domain binding glutamic acid-rich protein [Source:HGNC Symbol;Acc:10822]
ENSG00000035115	SH3YL1	SH3 domain containing, Ysc84-like 1 (S. cerevisiae) [Source:HGNC Symbol;Acc:29546]
ENSG00000170085	SIMC1	SUMO-interacting motifs containing 1 [Source:HGNC Symbol;Acc:24779]
ENSG00000157933	SKI	v-ski avian sarcoma viral oncogene homolog [Source:HGNC Symbol;Acc:10896]
ENSG00000137266	SLC22A23	solute carrier family 22, member 23 [Source:HGNC Symbol;Acc:21106]
ENSG00000102743	SLC25A15	solute carrier family 25 (mitochondrial carrier; ornithine transporter) member 15 [Source:HGNC Symbol;Acc:10985]
ENSG00000162241	SLC25A45	solute carrier family 25, member 45 [Source:HGNC Symbol;Acc:27442]
ENSG00000169100	SLC25A6	solute carrier family 25 (mitochondrial carrier; adenine nucleotide translocator), member 6 [Source:HGNC Symbol;Acc:10992]
ENSG00000215790	SLC35E2	solute carrier family 35, member E2 [Source:HGNC Symbol;Acc:20863]
ENSG00000101665	SMAD7	SMAD family member 7 [Source:HGNC Symbol;Acc:6773]
ENSG00000123415	SMUG1	single-strand-selective monofunctional uracil-DNA glycosylase 1 [Source:HGNC Symbol;Acc:17148]
ENSG00000170469	SPATA24	spermatogenesis associated 24 [Source:HGNC Symbol;Acc:27322]
ENSG00000111671	SPSB2	splA/ryanodine receptor domain and SOCS box containing 2 [Source:HGNC Symbol;Acc:29522]
ENSG00000163482	STK36	serine/threonine kinase 36 [Source:HGNC Symbol;Acc:17209]
ENSG00000198648	STK39	serine threonine kinase 39 [Source:HGNC Symbol;Acc:17717]
ENSG00000101846	STS	steroid sulfatase (microsomal), isozyme S [Source:HGNC Symbol;Acc:11425]
ENSG00000178691	SUZ12	SUZ12 polycomb repressive complex 2 subunit [Source:HGNC Symbol;Acc:17101]
ENSG00000013810	TACC3	transforming, acidic coiled-coil containing protein 3 [Source:HGNC Symbol;Acc:11524]
ENSG00000100207	TCF20	transcription factor 20 (AR1) [Source:HGNC Symbol;Acc:11631]
ENSG00000119699	TGFB3	transforming growth factor, beta 3 [Source:HGNC Symbol;Acc:11769]
ENSG00000204152	TIMM23B	translocase of inner mitochondrial membrane 23 homolog B (yeast) [Source:HGNC Symbol;Acc:23581]
ENSG00000146872	TLK2	tousled-like kinase 2 [Source:HGNC Symbol;Acc:11842]
ENSG00000146433	TMEM181	transmembrane protein 181 [Source:HGNC Symbol;Acc:20958]
ENSG00000061938	TNK2	tyrosine kinase, non-receptor, 2 [Source:HGNC Symbol;Acc:19297]
ENSG00000078687	TNRC6C	trinucleotide repeat containing 6C [Source:HGNC Symbol;Acc:29318]
ENSG00000159713	TPPP3	tubulin polymerization-promoting protein family member 3 [Source:HGNC Symbol;Acc:24162]
ENSG00000056558	TRAF1	TNF receptor-associated factor 1 [Source:HGNC Symbol;Acc:12031]
ENSG00000221926	TRIM16	tripartite motif containing 16 [Source:HGNC Symbol;Acc:17241]
ENSG00000108448	TRIM16L	tripartite motif containing 16-like [Source:HGNC Symbol;Acc:32670]
ENSG00000109654	TRIM2	tripartite motif containing 2 [Source:HGNC Symbol;Acc:15974]
ENSG00000204599	TRIM39	tripartite motif containing 39 [Source:HGNC Symbol;Acc:10065]
ENSG00000100154	TTC28	tetratricopeptide repeat domain 28 [Source:HGNC Symbol;Acc:29179]
ENSG00000171928	TVP23B	trans-golgi network vesicle protein 23 homolog B (S. cerevisiae) [Source:HGNC Symbol;Acc:20399]
ENSG00000175106	TVP23C	trans-golgi network vesicle protein 23 homolog C (S. cerevisiae) [Source:HGNC Symbol;Acc:30453]
ENSG00000263563	UBBP4	ubiquitin B pseudogene 4 [Source:HGNC Symbol;Acc:12467]
ENSG00000160803	UBQLN4	ubiquilin 4 [Source:HGNC Symbol;Acc:1237]
ENSG00000092929	UNC13D	unc-13 homolog D (C. elegans) [Source:HGNC Symbol;Acc:23147]
ENSG00000242013	USP27X	ubiquitin specific peptidase 27, X-linked [Source:HGNC Symbol;Acc:13486]
ENSG00000118369	USP35	ubiquitin specific peptidase 35 [Source:HGNC Symbol;Acc:20061]
ENSG00000124333	VAMP7	vesicle-associated membrane protein 7 [Source:HGNC Symbol;Acc:11486]
ENSG00000152422	XRCC4	X-ray repair complementing defective repair in Chinese hamster cells 4 [Source:HGNC Symbol;Acc:12831]
ENSG00000214717	ZBED1	zinc finger, BED-type containing 1 [Source:HGNC Symbol;Acc:447]
ENSG00000179456	ZBTB18	zinc finger and BTB domain containing 18 [Source:HGNC Symbol;Acc:13030]
ENSG00000058673	ZC3H11A	zinc finger CCCH-type containing 11A [Source:HGNC Symbol;Acc:29093]
ENSG00000132950	ZMYM5	zinc finger, MYM-type 5 [Source:HGNC Symbol;Acc:13029]
ENSG00000181896	ZNF101	zinc finger protein 101 [Source:HGNC Symbol;Acc:12881]
ENSG00000163848	ZNF148	zinc finger protein 148 [Source:HGNC Symbol;Acc:12933]
ENSG00000154957	ZNF18	zinc finger protein 18 [Source:HGNC Symbol;Acc:12969]
ENSG00000171940	ZNF217	zinc finger protein 217 [Source:HGNC Symbol;Acc:13009]
ENSG00000130856	ZNF236	zinc finger protein 236 [Source:HGNC Symbol;Acc:13028]
ENSG00000198538	ZNF28	zinc finger protein 28 [Source:HGNC Symbol;Acc:13073]
ENSG00000181315	ZNF322	zinc finger protein 322 [Source:HGNC Symbol;Acc:23640]
ENSG00000083838	ZNF446	zinc finger protein 446 [Source:HGNC Symbol;Acc:21036]
ENSG00000198464	ZNF480	zinc finger protein 480 [Source:HGNC Symbol;Acc:23305]
ENSG00000163795	ZNF513	zinc finger protein 513 [Source:HGNC Symbol;Acc:26498]
ENSG00000197363	ZNF517	zinc finger protein 517 [Source:HGNC Symbol;Acc:27984]
ENSG00000167785	ZNF558	zinc finger protein 558 [Source:HGNC Symbol;Acc:26422]
ENSG00000196357	ZNF565	zinc finger protein 565 [Source:HGNC Symbol;Acc:26726]
ENSG00000198466	ZNF587	zinc finger protein 587 [Source:HGNC Symbol;Acc:30955]
ENSG00000161914	ZNF653	zinc finger protein 653 [Source:HGNC Symbol;Acc:25196]
ENSG00000140548	ZNF710	zinc finger protein 710 [Source:HGNC Symbol;Acc:25352]
ENSG00000196453	ZNF777	zinc finger protein 777 [Source:HGNC Symbol;Acc:22213]
ENSG00000234719	RP11-166B2.1	Putative NPIP-like protein LOC729978

## Sheet: ExpressedAll_notmapped_inFANTOM
ensembl_gene_id	hgnc_symbol	description
ENSG00000257207	AC108938.5	cDNA FLJ59126, highly similar to Particularly interesting new Cys-His protein {ECO:0000313|EMBL:BAG62484.1} [Source:UniProtKB/TrEMBL;Acc:B4DUX2]
ENSG00000188234	AGAP4	ArfGAP with GTPase domain, ankyrin repeat and PH domain 4 [Source:HGNC Symbol;Acc:23459]
ENSG00000204149	AGAP6	ArfGAP with GTPase domain, ankyrin repeat and PH domain 6 [Source:HGNC Symbol;Acc:23466]
ENSG00000174194	AGAP8	ArfGAP with GTPase domain, ankyrin repeat and PH domain 8 [Source:HGNC Symbol;Acc:23464]
ENSG00000228696	ARL17B	ADP-ribosylation factor-like 17B [Source:HGNC Symbol;Acc:32387]
ENSG00000180389	ATP5EP2	ATP synthase, H+ transporting, mitochondrial F1 complex, epsilon subunit pseudogene 2 [Source:HGNC Symbol;Acc:34026]
ENSG00000270181	BIVM-ERCC5	BIVM-ERCC5 readthrough [Source:HGNC Symbol;Acc:43690]
ENSG00000183336	BOLA2	bolA homolog 2 (E. coli) [Source:HGNC Symbol;Acc:29488]
ENSG00000169627	BOLA2B	bolA homolog 2B (E. coli) [Source:HGNC Symbol;Acc:32479]
ENSG00000172785	CBWD1	COBW domain containing 1 [Source:HGNC Symbol;Acc:17134]
ENSG00000136682	CBWD2	COBW domain containing 2 [Source:HGNC Symbol;Acc:17907]
ENSG00000196873	CBWD3	COBW domain containing 3 [Source:HGNC Symbol;Acc:18519]
ENSG00000147996	CBWD5	COBW domain containing 5 [Source:HGNC Symbol;Acc:24584]
ENSG00000204790	CBWD6	COBW domain containing 6 [Source:HGNC Symbol;Acc:31978]
ENSG00000215126	CBWD7	COBW domain containing 7 [Source:HGNC Symbol;Acc:31977]
ENSG00000250506	CDK3	cyclin-dependent kinase 3 [Source:HGNC Symbol;Acc:1772]
ENSG00000226976	COX6A1P2	cytochrome c oxidase subunit VIa polypeptide 1 pseudogene 2 [Source:HGNC Symbol;Acc:35239]
ENSG00000080200	CRYBG3	beta-gamma crystallin domain containing 3 [Source:HGNC Symbol;Acc:34427]
ENSG00000254598	CSNK2A3	casein kinase 2, alpha 3 polypeptide [Source:HGNC Symbol;Acc:2458]
ENSG00000173681	CXorf23	chromosome X open reading frame 23 [Source:HGNC Symbol;Acc:27413]
ENSG00000099977	DDT	D-dopachrome tautomerase [Source:HGNC Symbol;Acc:2732]
ENSG00000099974	DDTL	D-dopachrome tautomerase-like [Source:HGNC Symbol;Acc:33446]
ENSG00000182810	DDX28	DEAD (Asp-Glu-Ala-Asp) box polypeptide 28 [Source:HGNC Symbol;Acc:17330]
ENSG00000213551	DNAJC9	DnaJ (Hsp40) homolog, subfamily C, member 9 [Source:HGNC Symbol;Acc:19123]
ENSG00000091073	DTX2	deltex homolog 2 (Drosophila) [Source:HGNC Symbol;Acc:15973]
ENSG00000121083	DYNLL2	dynein, light chain, LC8-type 2 [Source:HGNC Symbol;Acc:24596]
ENSG00000125266	EFNB2	ephrin-B2 [Source:HGNC Symbol;Acc:3227]
ENSG00000135766	EGLN1	egl nine homolog 1 (C. elegans) [Source:HGNC Symbol;Acc:1232]
ENSG00000180574	EIF2S3L;	Putative eukaryotic translation initiation factor 2 subunit 3-like protein [Source:UniProtKB/Swiss-Prot;Acc:Q2VIR3]
ENSG00000205609	EIF3CL	eukaryotic translation initiation factor 3, subunit C-like [Source:HGNC Symbol;Acc:26347]
ENSG00000198444	F8A2	coagulation factor VIII-associated 2 [Source:HGNC Symbol;Acc:31849]
ENSG00000185990	F8A3	coagulation factor VIII-associated 3 [Source:HGNC Symbol;Acc:31850]
ENSG00000144199	FAHD2B	fumarylacetoacetate hydrolase domain containing 2B [Source:HGNC Symbol;Acc:25318]
ENSG00000183688	FAM101B	family with sequence similarity 101, member B [Source:HGNC Symbol;Acc:28705]
ENSG00000179304	FAM156B	family with sequence similarity 156, member B [Source:HGNC Symbol;Acc:31962]
ENSG00000125386	FAM193A	family with sequence similarity 193, member A [Source:HGNC Symbol;Acc:16822]
ENSG00000235173	FAM203A	family with sequence similarity 203, member A [Source:HGNC Symbol;Acc:24161]
ENSG00000230567	FAM203B	family with sequence similarity 203, member B [Source:HGNC Symbol;Acc:32323]
ENSG00000152726	FAM21B	family with sequence similarity 21, member B [Source:HGNC Symbol;Acc:23417]
ENSG00000174196	FAM21D	family with sequence similarity 21, member D [Source:HGNC Symbol;Acc:23418]
ENSG00000154783	FGD5	FYVE, RhoGEF and PH domain containing 5 [Source:HGNC Symbol;Acc:19117]
ENSG00000099998	GGT5	gamma-glutamyltransferase 5 [Source:HGNC Symbol;Acc:4260]
ENSG00000146830	GIGYF1	GRB10 interacting GYF protein 1 [Source:HGNC Symbol;Acc:9126]
ENSG00000117262	GPR89A	G protein-coupled receptor 89A [Source:HGNC Symbol;Acc:31984]
ENSG00000196644	GPR89C	G protein-coupled receptor 89C [Source:HGNC Symbol;Acc:31985]
ENSG00000145736	GTF2H2	general transcription factor IIH, polypeptide 2, 44kDa [Source:HGNC Symbol;Acc:4656]
ENSG00000183474	GTF2H2C	general transcription factor IIH, polypeptide 2C [Source:HGNC Symbol;Acc:31394]
ENSG00000196275	GTF2IRD2	GTF2I repeat domain containing 2 [Source:HGNC Symbol;Acc:30775]
ENSG00000128731	HERC2	HECT and RLD domain containing E3 ubiquitin protein ligase 2 [Source:HGNC Symbol;Acc:4868]
ENSG00000174010	KLHL15	kelch-like family member 15 [Source:HGNC Symbol;Acc:29347]
ENSG00000204775	KM-PA-2	KM-PA-2 protein; Uncharacterized protein
ENSG00000256977	LIMS3	LIM and senescent cell antigen-like domains 3 [Source:HGNC Symbol;Acc:30047]
ENSG00000238083	LRRC37A2	leucine rich repeat containing 37, member A2 [Source:HGNC Symbol;Acc:32404]
ENSG00000240053	LY6G5B	lymphocyte antigen 6 complex, locus G5B [Source:HGNC Symbol;Acc:13931]
ENSG00000087995	METTL2A	methyltransferase like 2A [Source:HGNC Symbol;Acc:25755]
ENSG00000182154	MRPL41	mitochondrial ribosomal protein L41 [Source:HGNC Symbol;Acc:14492]
ENSG00000173531	MST1	macrophage stimulating 1 (hepatocyte growth factor-like) [Source:HGNC Symbol;Acc:7380]
ENSG00000249437	NAIP	NLR family, apoptosis inhibitory protein [Source:HGNC Symbol;Acc:7634]
ENSG00000163386	NBPF10	neuroblastoma breakpoint family, member 10 [Source:HGNC Symbol;Acc:31992]
ENSG00000152042	NBPF11	neuroblastoma breakpoint family, member 11 [Source:HGNC Symbol;Acc:31993]
ENSG00000122497	NBPF14	neuroblastoma breakpoint family, member 14 [Source:HGNC Symbol;Acc:25232]
ENSG00000203827	NBPF16	neuroblastoma breakpoint family, member 16 [Source:HGNC Symbol;Acc:31996]
ENSG00000203832	NBPF20	neuroblastoma breakpoint family, member 20 [Source:HGNC Symbol;Acc:32000]
ENSG00000203836	NBPF24	neuroblastoma breakpoint family, member 24 [Source:HGNC Symbol;Acc:27299]
ENSG00000162825	NBPF8	neuroblastoma breakpoint family, member 8 [Source:HGNC Symbol;Acc:31990]
ENSG00000168614	NBPF9	neuroblastoma breakpoint family, member 9 [Source:HGNC Symbol;Acc:31991]
ENSG00000084092	NOA1	nitric oxide associated 1 [Source:HGNC Symbol;Acc:28473]
ENSG00000256872	NOL12	nucleolar protein 12 [Source:HGNC Symbol;Acc:28585]
ENSG00000103512	NOMO1	NODAL modulator 1 [Source:HGNC Symbol;Acc:30060]
ENSG00000185164	NOMO2	NODAL modulator 2 [Source:HGNC Symbol;Acc:22652]
ENSG00000169203	NPIP	Nuclear pore complex-interacting protein family member B4 {ECO:0000313|Ensembl:ENSP00000442776}; Nuclear pore complex-interacting protein family member B5 {ECO:0000313|Ensembl:ENSP00000441759}; Uncharacterized protein {ECO:0000313|Ensembl:ENSP00000449771} [Source:UniProtKB/TrEMBL;Acc:F5GWQ4]
ENSG00000198064	NPIP	Putative NPIP-like protein LOC613037 [Source:UniProtKB/Swiss-Prot;Acc:A6NJU9]
ENSG00000183426	NPIPA1	nuclear pore complex interacting protein family, member A1 [Source:HGNC Symbol;Acc:7909]
ENSG00000183889	NPIPA1	KIAA0220-like protein {ECO:0000313|EMBL:AAF82267.1}; Nuclear pore complex-interacting protein family member A1 {ECO:0000313|Ensembl:ENSP00000331567} [Source:UniProtKB/TrEMBL;Acc:Q9NRE7]
ENSG00000233024	NPIPA1	KIAA0220-like protein {ECO:0000313|EMBL:AAF82267.1}; Nuclear pore complex-interacting protein family member A1 {ECO:0000313|Ensembl:ENSP00000331567} [Source:UniProtKB/TrEMBL;Acc:Q9NRE7]
ENSG00000254852	NPIPA2	nuclear pore complex interacting protein family, member A2 [Source:HGNC Symbol;Acc:41979]
ENSG00000224712	NPIPA3	nuclear pore complex interacting protein family, member A3 [Source:HGNC Symbol;Acc:41978]
ENSG00000183793	NPIPA5	nuclear pore complex interacting protein family, member A5 [Source:HGNC Symbol;Acc:41980]
ENSG00000214967	NPIPA7	nuclear pore complex interacting protein family, member A7 [Source:HGNC Symbol;Acc:41982]
ENSG00000214940	NPIPA8	nuclear pore complex interacting protein family, member A8 [Source:HGNC Symbol;Acc:41983]
ENSG00000169246	NPIPB3	nuclear pore complex interacting protein family, member B3 [Source:HGNC Symbol;Acc:28989]
ENSG00000185864	NPIPB4	nuclear pore complex interacting protein family, member B4 [Source:HGNC Symbol;Acc:41985]
ENSG00000243716	NPIPB5	nuclear pore complex interacting protein family, member B5 [Source:HGNC Symbol;Acc:37233]
ENSG00000073969	NSF	N-ethylmaleimide-sensitive factor [Source:HGNC Symbol;Acc:8016]
ENSG00000112941	PAPD7	PAP associated domain containing 7 [Source:HGNC Symbol;Acc:16705]
ENSG00000227345	PARG	poly (ADP-ribose) glycohydrolase [Source:HGNC Symbol;Acc:8605]
ENSG00000008710	PKD1	polycystic kidney disease 1 (autosomal dominant) [Source:HGNC Symbol;Acc:9008]
ENSG00000168255	POLR2J3	polymerase (RNA) II (DNA directed) polypeptide J3 [Source:HGNC Symbol;Acc:33853]
ENSG00000146707	POMZP3	POM121 and ZP3 fusion [Source:HGNC Symbol;Acc:9203]
ENSG00000168781	PPIP5K1	diphosphoinositol pentakisphosphate kinase 1 [Source:HGNC Symbol;Acc:29023]
ENSG00000175470	PPP2R2D	protein phosphatase 2, regulatory subunit B, delta [Source:HGNC Symbol;Acc:23732]
ENSG00000164080	RAD54L2	RAD54-like 2 (S. cerevisiae) [Source:HGNC Symbol;Acc:29123]
ENSG00000183054	RGPD6	RANBP2-like and GRIP domain containing 6 [Source:HGNC Symbol;Acc:32419]
ENSG00000169629	RGPD8	RANBP2-like and GRIP domain containing 8 [Source:HGNC Symbol;Acc:9849]
ENSG00000228532	RP1-241P17.4
ENSG00000239665	RP11-295P9.3	Protein LOC101928524 {ECO:0000313|Ensembl:ENSP00000469443} [Source:UniProtKB/TrEMBL;Acc:M0QXX3]
ENSG00000261740	RP11-345J4.5	BolA-like protein 2 {ECO:0000313|Ensembl:ENSP00000457995} [Source:UniProtKB/TrEMBL;Acc:H3BV85]
ENSG00000205664	RP11-706O15.1
ENSG00000184779	RPS17	ribosomal protein S17 [Source:HGNC Symbol;Acc:10397]
ENSG00000182774	RPS17L	ribosomal protein S17-like [Source:HGNC Symbol;Acc:40029]
ENSG00000085721	RRN3	RRN3 RNA polymerase I transcription factor homolog (S. cerevisiae) [Source:HGNC Symbol;Acc:30346]
ENSG00000148396	SEC16A	SEC16 homolog A (S. cerevisiae) [Source:HGNC Symbol;Acc:29006]
ENSG00000172058	SERF1A	small EDRK-rich factor 1A (telomeric) [Source:HGNC Symbol;Acc:10755]
ENSG00000205572	SERF1B	small EDRK-rich factor 1B (centromeric) [Source:HGNC Symbol;Acc:10756]
ENSG00000116991	SIPA1L2	signal-induced proliferation-associated 1 like 2 [Source:HGNC Symbol;Acc:23800]
ENSG00000189339	SLC35E2B	solute carrier family 35, member E2B [Source:HGNC Symbol;Acc:33941]
ENSG00000132207	SLX1A	SLX1 structure-specific endonuclease subunit homolog A (S. cerevisiae) [Source:HGNC Symbol;Acc:20922]
ENSG00000181625	SLX1B	SLX1 structure-specific endonuclease subunit homolog B (S. cerevisiae) [Source:HGNC Symbol;Acc:28748]
ENSG00000157106	SMG1	SMG1 phosphatidylinositol 3-kinase-related kinase [Source:HGNC Symbol;Acc:30045]
ENSG00000172062	SMN1	survival of motor neuron 1, telomeric [Source:HGNC Symbol;Acc:11117]
ENSG00000205571	SMN2	survival of motor neuron 2, centromeric [Source:HGNC Symbol;Acc:11118]
ENSG00000165684	SNAPC4	small nuclear RNA activating complex, polypeptide 4, 190kDa [Source:HGNC Symbol;Acc:11137]
ENSG00000109762	SNX25	sorting nexin 25 [Source:HGNC Symbol;Acc:21883]
ENSG00000163486	SRGAP2	SLIT-ROBO Rho GTPase activating protein 2 [Source:HGNC Symbol;Acc:19751]
ENSG00000174353	STAG3L3	stromal antigen 3-like 3 [Source:HGNC Symbol;Acc:33845]
ENSG00000261052	SULT1A3	sulfotransferase family, cytosolic, 1A, phenol-preferring, member 3 [Source:HGNC Symbol;Acc:11455]
ENSG00000213648	SULT1A4	sulfotransferase family, cytosolic, 1A, phenol-preferring, member 4 [Source:HGNC Symbol;Acc:30004]
ENSG00000157625	TAB3	TGF-beta activated kinase 1/MAP3K7 binding protein 3 [Source:HGNC Symbol;Acc:30681]
ENSG00000051596	THOC3	THO complex 3 [Source:HGNC Symbol;Acc:19072]
ENSG00000180346	TIGD2	tigger transposable element derived 2 [Source:HGNC Symbol;Acc:18333]
ENSG00000138297	TIMM23	translocase of inner mitochondrial membrane 23 homolog (yeast) [Source:HGNC Symbol;Acc:17312]
ENSG00000268412	TRMT112P6	tRNA methyltransferase 11-2 homolog (S. cerevisiae) pseudogene 6 [Source:HGNC Symbol;Acc:HGNC:44025]
ENSG00000158457	TSPAN33	tetraspanin 33 [Source:HGNC Symbol;Acc:28743]
ENSG00000253797	UTP14C	UTP14, U3 small nucleolar ribonucleoprotein, homolog C (yeast) [Source:HGNC Symbol;Acc:20321]
ENSG00000234769	WASH4P	WAS protein family homolog 4 pseudogene [Source:HGNC Symbol;Acc:14126]
ENSG00000158156	XKR8	XK, Kell blood group complex subunit-related family, member 8 [Source:HGNC Symbol;Acc:25508]
ENSG00000257315	ZBED6	zinc finger, BED-type containing 6 [Source:HGNC Symbol;Acc:33273]
ENSG00000177888	ZBTB41	zinc finger and BTB domain containing 41 [Source:HGNC Symbol;Acc:24819]
ENSG00000140948	ZCCHC14	zinc finger, CCHC domain containing 14 [Source:HGNC Symbol;Acc:24134]
ENSG00000187607	ZNF286A	zinc finger protein 286A [Source:HGNC Symbol;Acc:HGNC:13501]
ENSG00000175105	ZNF654	zinc finger protein 654 [Source:HGNC Symbol;Acc:25612]
ENSG00000019995	ZRANB1	zinc finger, RAN-binding domain containing 1 [Source:HGNC Symbol;Acc:18224]
ENSG00000198455	ZXDB	zinc finger, X-linked, duplicated B [Source:HGNC Symbol;Acc:13199]

## Sheet: FANTOM_expressedInAll_HPA_0
ensembl_gene_id	hgnc_symbol	description
ENSG00000248919	ATP5J2-PTCD1	ATP5J2-PTCD1 readthrough [Source:HGNC Symbol;Acc:38844]
ENSG00000261832		Battenin; CLN3 protein; Uncharacterized protein [Source:UniProtKB/TrEMBL;Acc:Q2TA70]
ENSG00000270106		Disrupted in schizophrenia 1 isoform 47; Disrupted in schizophrenia 1 isoform 48; Disrupted in schizophrenia 1 isoform 53; Uncharacterized protein [Source:UniProtKB/TrEMBL;Acc:C4P0D4]
ENSG00000251246		Ephrin-A3; Uncharacterized protein; cDNA FLJ57652, highly similar to Ephrin-A3 [Source:UniProtKB/TrEMBL;Acc:B4DXG7]
ENSG00000258838	ERCC6-PGBD3	ERCC6-PGBD3 readthrough [Source:HGNC Symbol;Acc:48347]
ENSG00000214670		Full-length cDNA 5-PRIME end of clone CS0CAP004YO05 of Thymus of Homo sapiens (human); Uncharacterized protein [Source:UniProtKB/TrEMBL;Acc:Q86TS6]
ENSG00000160844	GATS	GATS, stromal antigen 3 opposite strand [Source:HGNC Symbol;Acc:29954]
ENSG00000262633		Golgi SNAP receptor complex member 2; Uncharacterized protein [Source:UniProtKB/TrEMBL;Acc:E7EQ34]
ENSG00000265818		HCG2043275; Uncharacterized protein [Source:UniProtKB/TrEMBL;Acc:C9J1V9]
ENSG00000198374	HIST1H2AL	histone cluster 1, H2al [Source:HGNC Symbol;Acc:4730]
ENSG00000256316	HIST1H3F	histone cluster 1, H3f [Source:HGNC Symbol;Acc:4773]
ENSG00000198327	HIST1H4F	histone cluster 1, H4f [Source:HGNC Symbol;Acc:4783]
ENSG00000184270	HIST2H2AB	histone cluster 2, H2ab [Source:HGNC Symbol;Acc:20508]
ENSG00000271949		Leucine-rich repeat-containing protein 8C [Source:UniProtKB/TrEMBL;Acc:A6NED7]
ENSG00000262660		Mitochondrial dicarboxylate carrier; Uncharacterized protein; cDNA FLJ60124, highly similar to Mitochondrial dicarboxylate carrier [Source:UniProtKB/TrEMBL;Acc:B4DLN1]
ENSG00000256206		proteasome subunit alpha type-1 isoform 3 [Source:RefSeq peptide;Acc:NP_001137409]
ENSG00000228144		Protein lifeguard 4; Uncharacterized protein [Source:UniProtKB/TrEMBL;Acc:F6UZH7]
ENSG00000272162		Transmembrane protein 14B [Source:UniProtKB/TrEMBL;Acc:F8WBI7]
ENSG00000258984	UBE2F-SCLY	UBE2F-SCLY readthrough (NMD candidate) [Source:HGNC Symbol;Acc:48339]
ENSG00000141979		Uncharacterized protein [Source:UniProtKB/TrEMBL;Acc:B8ZZF3]
ENSG00000267699		Uncharacterized protein [Source:UniProtKB/TrEMBL;Acc:E7EUB6]
ENSG00000255432		Uncharacterized protein [Source:UniProtKB/TrEMBL;Acc:E9PLD3]
ENSG00000264545		Uncharacterized protein [Source:UniProtKB/TrEMBL;Acc:F2Z2F3]
ENSG00000256632		Uncharacterized protein [Source:UniProtKB/TrEMBL;Acc:F5H768]
ENSG00000248993		Uncharacterized protein [Source:UniProtKB/TrEMBL;Acc:F6UB75]
ENSG00000258555		Uncharacterized protein [Source:UniProtKB/TrEMBL;Acc:F8WAN1]
ENSG00000258728		Uncharacterized protein [Source:UniProtKB/TrEMBL;Acc:G3V4G9]
ENSG00000260170		Uncharacterized protein [Source:UniProtKB/TrEMBL;Acc:H3BNX3]
ENSG00000260007		Uncharacterized protein [Source:UniProtKB/TrEMBL;Acc:H3BRN7]
ENSG00000259164		Uncharacterized protein [Source:UniProtKB/TrEMBL;Acc:H3BS24]
ENSG00000267216		Uncharacterized protein [Source:UniProtKB/TrEMBL;Acc:K7EQD1]
ENSG00000269307		Uncharacterized protein [Source:UniProtKB/TrEMBL;Acc:M0QXG9]
ENSG00000269476		Uncharacterized protein [Source:UniProtKB/TrEMBL;Acc:M0QZU9]
ENSG00000268107		Uncharacterized protein [Source:UniProtKB/TrEMBL;Acc:M0R143]
ENSG00000269590		Uncharacterized protein [Source:UniProtKB/TrEMBL;Acc:M0R2P5]
ENSG00000270316		UPF0693 protein C10orf32 [Source:UniProtKB/Swiss-Prot;Acc:Q96B45]
ENSG00000256100
ENSG00000258881
ENSG00000261427
ENSG00000264668

## Sheet: HPA_expressedInAll_FANTOM_0
ensembl_gene_id	hgnc_symbol	description
ENSG00000072134	EPN2	epsin 2 [Source:HGNC Symbol;Acc:18639]
ENSG00000122674	CCZ1	CCZ1 vacuolar protein trafficking and biogenesis associated homolog (S. cerevisiae) [Source:HGNC Symbol;Acc:21691]
ENSG00000132196	HSD17B7	hydroxysteroid (17-beta) dehydrogenase 7 [Source:HGNC Symbol;Acc:5215]
ENSG00000144233	AMMECR1L	AMMECR1-like [Source:HGNC Symbol;Acc:28658]
ENSG00000146574	CCZ1B	CCZ1 vacuolar protein trafficking and biogenesis associated homolog B (S. cerevisiae) [Source:HGNC Symbol;Acc:21717]
ENSG00000146872	TLK2	tousled-like kinase 2 [Source:HGNC Symbol;Acc:11842]
ENSG00000148655	C10orf11	chromosome 10 open reading frame 11 [Source:HGNC Symbol;Acc:23405]
ENSG00000153922	CHD1	chromodomain helicase DNA binding protein 1 [Source:HGNC Symbol;Acc:1915]
ENSG00000171471	MAP1LC3B2	microtubule-associated protein 1 light chain 3 beta 2 [Source:HGNC Symbol;Acc:34390]
ENSG00000174428	GTF2IRD2B	GTF2I repeat domain containing 2B [Source:HGNC Symbol;Acc:33125]
ENSG00000184110	EIF3C	eukaryotic translation initiation factor 3, subunit C [Source:HGNC Symbol;Acc:3279]
ENSG00000186834	HEXIM1	hexamethylene bis-acetamide inducible 1 [Source:HGNC Symbol;Acc:24953]
ENSG00000188092	GPR89B	G protein-coupled receptor 89B [Source:HGNC Symbol;Acc:13840]
ENSG00000188536	HBA2	hemoglobin, alpha 2 [Source:HGNC Symbol;Acc:4824]
ENSG00000197363	ZNF517	zinc finger protein 517 [Source:HGNC Symbol;Acc:27984]
ENSG00000197932	F8A1	coagulation factor VIII-associated 1 [Source:HGNC Symbol;Acc:3547]
ENSG00000204152	TIMM23B	translocase of inner mitochondrial membrane 23 homolog B (yeast) [Source:HGNC Symbol;Acc:23581]
ENSG00000242013	USP27X	ubiquitin specific peptidase 27, X-linked [Source:HGNC Symbol;Acc:13486]
ENSG00000253626	EIF5AL1	eukaryotic translation initiation factor 5A-like 1 [Source:HGNC Symbol;Acc:17419]
