# Supplementary material for: Complementing tissue characterization by integrating transcriptome profiling from the Human Protein Atlas and from the FANTOM5 consortium
Source: Nucleic Acids Res. 2015 Jun 27;43(14):6787–98. doi: 10.1093/nar/gkv608 (PMC4538815; doi:10.1093/nar/gkv608)
Supplement: SUPPLEMENTARY DATA [file supp_gkv608_nar-00656-h-2015-File011.xls]

## Sheet: SharedTissueEnriched
ensembl_gene_id	hgnc_symbol	description	Tissue
ENSG00000181092	ADIPOQ	adiponectin, C1Q and collagen domain containing [Source:HGNC Symbol;Acc:13633]	adipose
ENSG00000176194	CIDEA	cell death-inducing DFFA-like effector a [Source:HGNC Symbol;Acc:1976]	adipose
ENSG00000126545	CSN1S1	casein alpha s1 [Source:HGNC Symbol;Acc:2445]	adipose
ENSG00000186458	DEFB132	defensin, beta 132 [Source:HGNC Symbol;Acc:33806]	adipose
ENSG00000170323	FABP4	fatty acid binding protein 4, adipocyte [Source:HGNC Symbol;Acc:3559]	adipose
ENSG00000056998	GYG2	glycogenin 2 [Source:HGNC Symbol;Acc:4700]	adipose
ENSG00000133317	LGALS12	lectin, galactoside-binding, soluble, 12 [Source:HGNC Symbol;Acc:15788]	adipose
ENSG00000079435	LIPE	lipase, hormone-sensitive [Source:HGNC Symbol;Acc:6621]	adipose
ENSG00000170262	MRAP	melanocortin 2 receptor accessory protein [Source:HGNC Symbol;Acc:1304]	adipose
ENSG00000166819	PLIN1	perilipin 1 [Source:HGNC Symbol;Acc:9076]	adipose
ENSG00000177666	PNPLA2	patatin-like phospholipase domain containing 2 [Source:HGNC Symbol;Acc:30802]	adipose
ENSG00000007314	SCN4A	sodium channel, voltage-gated, type IV, alpha subunit [Source:HGNC Symbol;Acc:10591]	adipose
ENSG00000157150	TIMP4	TIMP metallopeptidase inhibitor 4 [Source:HGNC Symbol;Acc:11823]	adipose
ENSG00000181234	TMEM132C	transmembrane protein 132C [Source:HGNC Symbol;Acc:25436]	adipose
ENSG00000000005	TNMD	tenomodulin [Source:HGNC Symbol;Acc:17757]	adipose
ENSG00000184811	TUSC5	tumor suppressor candidate 5 [Source:HGNC Symbol;Acc:29592]	adipose
ENSG00000107331	ABCA2	ATP-binding cassette, sub-family A (ABC1), member 2 [Source:HGNC Symbol;Acc:32]	brain
ENSG00000176244	ACBD7	acyl-CoA binding domain containing 7 [Source:HGNC Symbol;Acc:17715]	brain
ENSG00000103740	ACSBG1	acyl-CoA synthetase bubblegum family member 1 [Source:HGNC Symbol;Acc:29567]	brain
ENSG00000077080	ACTL6B	actin-like 6B [Source:HGNC Symbol;Acc:160]	brain
ENSG00000078295	ADCY2	adenylate cyclase 2 (brain) [Source:HGNC Symbol;Acc:233]	brain
ENSG00000078549	ADCYAP1R1	adenylate cyclase activating polypeptide 1 (pituitary) receptor type I [Source:HGNC Symbol;Acc:242]	brain
ENSG00000075340	ADD2	adducin 2 (beta) [Source:HGNC Symbol;Acc:244]	brain
ENSG00000154027	AK5	adenylate kinase 5 [Source:HGNC Symbol;Acc:365]	brain
ENSG00000165566	AMER2	APC membrane recruitment protein 2 [Source:HGNC Symbol;Acc:26360]	brain
ENSG00000178171	AMER3	APC membrane recruitment protein 3 [Source:HGNC Symbol;Acc:26771]	brain
ENSG00000078053	AMPH	amphiphysin [Source:HGNC Symbol;Acc:471]	brain
ENSG00000103723	AP3B2	adaptor-related protein complex 3, beta 2 subunit [Source:HGNC Symbol;Acc:567]	brain
ENSG00000115266	APC2	adenomatosis polyposis coli 2 [Source:HGNC Symbol;Acc:24036]	brain
ENSG00000105290	APLP1	amyloid beta (A4) precursor-like protein 1 [Source:HGNC Symbol;Acc:597]	brain
ENSG00000172379	ARNT2	aryl-hydrocarbon receptor nuclear translocator 2 [Source:HGNC Symbol;Acc:16876]	brain
ENSG00000172995	ARPP21	cAMP-regulated phosphoprotein, 21kDa [Source:HGNC Symbol;Acc:16968]	brain
ENSG00000139352	ASCL1	achaete-scute complex homolog 1 (Drosophila) [Source:HGNC Symbol;Acc:738]	brain
ENSG00000110881	ASIC1	acid-sensing (proton-gated) ion channel 1 [Source:HGNC Symbol;Acc:100]	brain
ENSG00000072182	ASIC4	acid-sensing (proton-gated) ion channel family member 4 [Source:HGNC Symbol;Acc:21263]	brain
ENSG00000152092	ASTN1	astrotactin 1 [Source:HGNC Symbol;Acc:773]	brain
ENSG00000167654	ATCAY	ataxia, cerebellar, Cayman type [Source:HGNC Symbol;Acc:779]	brain
ENSG00000129244	ATP1B2	ATPase, Na+/K+ transporting, beta 2 polypeptide [Source:HGNC Symbol;Acc:805]	brain
ENSG00000067842	ATP2B3	ATPase, Ca++ transporting, plasma membrane 3 [Source:HGNC Symbol;Acc:816]	brain
ENSG00000213760	ATP6V1G2	ATPase, H+ transporting, lysosomal 13kDa, V1 subunit G2 [Source:HGNC Symbol;Acc:862]	brain
ENSG00000109956	B3GAT1	beta-1,3-glucuronyltransferase 1 (glucuronosyltransferase P) [Source:HGNC Symbol;Acc:921]	brain
ENSG00000112309	B3GAT2	beta-1,3-glucuronyltransferase 2 (glucuronosyltransferase S) [Source:HGNC Symbol;Acc:922]	brain
ENSG00000135454	B4GALNT1	beta-1,4-N-acetyl-galactosaminyl transferase 1 [Source:HGNC Symbol;Acc:4117]	brain
ENSG00000164929	BAALC	brain and acute leukemia, cytoplasmic [Source:HGNC Symbol;Acc:14333]	brain
ENSG00000181790	BAI1	brain-specific angiogenesis inhibitor 1 [Source:HGNC Symbol;Acc:943]	brain
ENSG00000121753	BAI2	brain-specific angiogenesis inhibitor 2 [Source:HGNC Symbol;Acc:944]	brain
ENSG00000135298	BAI3	brain-specific angiogenesis inhibitor 3 [Source:HGNC Symbol;Acc:945]	brain
ENSG00000132692	BCAN	brevican [Source:HGNC Symbol;Acc:23059]	brain
ENSG00000151917	BEND6	BEN domain containing 6 [Source:HGNC Symbol;Acc:20871]	brain
ENSG00000160469	BRSK1	BR serine/threonine kinase 1 [Source:HGNC Symbol;Acc:18994]	brain
ENSG00000164061	BSN	bassoon presynaptic cytomatrix protein [Source:HGNC Symbol;Acc:1117]	brain
ENSG00000185742	C11orf87	chromosome 11 open reading frame 87 [Source:HGNC Symbol;Acc:33788]	brain
ENSG00000099625	C19orf26	chromosome 19 open reading frame 26 [Source:HGNC Symbol;Acc:28617]	brain
ENSG00000125462	C1orf61	chromosome 1 open reading frame 61 [Source:HGNC Symbol;Acc:30780]	brain
ENSG00000165985	C1QL3	complement component 1, q subcomponent-like 3 [Source:HGNC Symbol;Acc:19359]	brain
ENSG00000172247	C1QTNF4	C1q and tumor necrosis factor related protein 4 [Source:HGNC Symbol;Acc:14346]	brain
ENSG00000188674	C2orf80	chromosome 2 open reading frame 80 [Source:HGNC Symbol;Acc:34352]	brain
ENSG00000169085	C8orf46	chromosome 8 open reading frame 46 [Source:HGNC Symbol;Acc:28498]	brain
ENSG00000157782	CABP1	calcium binding protein 1 [Source:HGNC Symbol;Acc:1384]	brain
ENSG00000141837	CACNA1A	calcium channel, voltage-dependent, P/Q type, alpha 1A subunit [Source:HGNC Symbol;Acc:1388]	brain
ENSG00000198216	CACNA1E	calcium channel, voltage-dependent, R type, alpha 1E subunit [Source:HGNC Symbol;Acc:1392]	brain
ENSG00000166862	CACNG2	calcium channel, voltage-dependent, gamma subunit 2 [Source:HGNC Symbol;Acc:1406]	brain
ENSG00000105605	CACNG7	calcium channel, voltage-dependent, gamma subunit 7 [Source:HGNC Symbol;Acc:13626]	brain
ENSG00000175161	CADM2	cell adhesion molecule 2 [Source:HGNC Symbol;Acc:29849]	brain
ENSG00000130643	CALY	calcyon neuron-specific vesicular protein [Source:HGNC Symbol;Acc:17938]	brain
ENSG00000070808	CAMK2A	calcium/calmodulin-dependent protein kinase II alpha [Source:HGNC Symbol;Acc:1460]	brain
ENSG00000164076	CAMKV	CaM kinase-like vesicle-associated [Source:HGNC Symbol;Acc:28788]	brain
ENSG00000172508	CARNS1	carnosine synthase 1 [Source:HGNC Symbol;Acc:29268]	brain
ENSG00000167971	CASKIN1	CASK interacting protein 1 [Source:HGNC Symbol;Acc:20879]	brain
ENSG00000141668	CBLN2	cerebellin 2 precursor [Source:HGNC Symbol;Acc:1544]	brain
ENSG00000145526	CDH18	cadherin 18, type 2 [Source:HGNC Symbol;Acc:1757]	brain
ENSG00000149654	CDH22	cadherin 22, type 2 [Source:HGNC Symbol;Acc:13251]	brain
ENSG00000150394	CDH8	cadherin 8, type 2 [Source:HGNC Symbol;Acc:1767]	brain
ENSG00000176749	CDK5R1	cyclin-dependent kinase 5, regulatory subunit 1 (p35) [Source:HGNC Symbol;Acc:1775]	brain
ENSG00000171450	CDK5R2	cyclin-dependent kinase 5, regulatory subunit 2 (p39) [Source:HGNC Symbol;Acc:1776]	brain
ENSG00000159409	CELF3	CUGBP, Elav-like family member 3 [Source:HGNC Symbol;Acc:11967]	brain
ENSG00000101489	CELF4	CUGBP, Elav-like family member 4 [Source:HGNC Symbol;Acc:14015]	brain
ENSG00000161082	CELF5	CUGBP, Elav-like family member 5 [Source:HGNC Symbol;Acc:14058]	brain
ENSG00000184524	CEND1	cell cycle exit and neuronal differentiation 1 [Source:HGNC Symbol;Acc:24153]	brain
ENSG00000128656	CHN1	chimerin 1 [Source:HGNC Symbol;Acc:1943]	brain
ENSG00000160716	CHRNB2	cholinergic receptor, nicotinic, beta 2 (neuronal) [Source:HGNC Symbol;Acc:1962]	brain
ENSG00000236279	CLEC2L	C-type lectin domain family 2, member L [Source:HGNC Symbol;Acc:21969]	brain
ENSG00000177182	CLVS1	clavesin 1 [Source:HGNC Symbol;Acc:23139]	brain
ENSG00000146352	CLVS2	clavesin 2 [Source:HGNC Symbol;Acc:23046]	brain
ENSG00000166091	CMTM5	CKLF-like MARVEL transmembrane domain containing 5 [Source:HGNC Symbol;Acc:19176]	brain
ENSG00000149970	CNKSR2	connector enhancer of kinase suppressor of Ras 2 [Source:HGNC Symbol;Acc:19701]	brain
ENSG00000173786	CNP	2',3'-cyclic nucleotide 3' phosphodiesterase [Source:HGNC Symbol;Acc:2158]	brain
ENSG00000184144	CNTN2	contactin 2 (axonal) [Source:HGNC Symbol;Acc:2172]	brain
ENSG00000152910	CNTNAP4	contactin associated protein-like 4 [Source:HGNC Symbol;Acc:18747]	brain
ENSG00000241563	CORT	cortistatin [Source:HGNC Symbol;Acc:2257]	brain
ENSG00000168993	CPLX1	complexin 1 [Source:HGNC Symbol;Acc:2309]	brain
ENSG00000145920	CPLX2	complexin 2 [Source:HGNC Symbol;Acc:2310]	brain
ENSG00000100884	CPNE6	copine VI (neuronal) [Source:HGNC Symbol;Acc:2319]	brain
ENSG00000144550	CPNE9	copine family member IX [Source:HGNC Symbol;Acc:24336]	brain
ENSG00000175874	CREG2	cellular repressor of E1A-stimulated genes 2 [Source:HGNC Symbol;Acc:14272]	brain
ENSG00000188011	CXXC11	CXXC finger protein 11 [Source:HGNC Symbol;Acc:26585]	brain
ENSG00000036530	CYP46A1	cytochrome P450, family 46, subfamily A, polypeptide 1 [Source:HGNC Symbol;Acc:2641]	brain
ENSG00000126733	DACH2	dachshund homolog 2 (Drosophila) [Source:HGNC Symbol;Acc:16814]	brain
ENSG00000078725	DBC1	deleted in bladder cancer 1 [Source:HGNC Symbol;Acc:2687]	brain
ENSG00000133083	DCLK1	doublecortin-like kinase 1 [Source:HGNC Symbol;Acc:2700]	brain
ENSG00000181418	DDN	dendrin [Source:HGNC Symbol;Acc:24458]	brain
ENSG00000136267	DGKB	diacylglycerol kinase, beta 90kDa [Source:HGNC Symbol;Acc:2850]	brain
ENSG00000165023	DIRAS2	DIRAS family, GTP-binding RAS-like 2 [Source:HGNC Symbol;Acc:19323]	brain
ENSG00000132535	DLG4	discs, large homolog 4 (Drosophila) [Source:HGNC Symbol;Acc:2903]	brain
ENSG00000170579	DLGAP1	discs, large (Drosophila) homolog-associated protein 1 [Source:HGNC Symbol;Acc:2905]	brain
ENSG00000116544	DLGAP3	discs, large (Drosophila) homolog-associated protein 3 [Source:HGNC Symbol;Acc:30368]	brain
ENSG00000116675	DNAJC6	DnaJ (Hsp40) homolog, subfamily C, member 6 [Source:HGNC Symbol;Acc:15469]	brain
ENSG00000106976	DNM1	dynamin 1 [Source:HGNC Symbol;Acc:2972]	brain
ENSG00000011332	DPF1	D4, zinc and double PHD fingers family 1 [Source:HGNC Symbol;Acc:20225]	brain
ENSG00000102385	DRP2	dystrophin related protein 2 [Source:HGNC Symbol;Acc:3032]	brain
ENSG00000171587	DSCAM	Down syndrome cell adhesion molecule [Source:HGNC Symbol;Acc:3039]	brain
ENSG00000084710	EFR3B	EFR3 homolog B (S. cerevisiae) [Source:HGNC Symbol;Acc:29155]	brain
ENSG00000196361	ELAVL3	ELAV (embryonic lethal, abnormal vision, Drosophila)-like 3 (Hu antigen C) [Source:HGNC Symbol;Acc:3314]	brain
ENSG00000162374	ELAVL4	ELAV (embryonic lethal, abnormal vision, Drosophila)-like 4 [Source:HGNC Symbol;Acc:3315]	brain
ENSG00000110675	ELMOD1	ELMO/CED-12 domain containing 1 [Source:HGNC Symbol;Acc:25334]	brain
ENSG00000171617	ENC1	ectodermal-neural cortex 1 (with BTB domain) [Source:HGNC Symbol;Acc:3345]	brain
ENSG00000168913	ENHO	energy homeostasis associated [Source:HGNC Symbol;Acc:24838]	brain
ENSG00000111674	ENO2	enolase 2 (gamma, neuronal) [Source:HGNC Symbol;Acc:3353]	brain
ENSG00000172031	EPHX4	epoxide hydrolase 4 [Source:HGNC Symbol;Acc:23758]	brain
ENSG00000136541	ERMN	ermin, ERM-like protein [Source:HGNC Symbol;Acc:29208]	brain
ENSG00000164434	FABP7	fatty acid binding protein 7, brain [Source:HGNC Symbol;Acc:3562]	brain
ENSG00000135472	FAIM2	Fas apoptotic inhibitory molecule 2 [Source:HGNC Symbol;Acc:17067]	brain
ENSG00000175182	FAM131A	family with sequence similarity 131, member A [Source:HGNC Symbol;Acc:28308]	brain
ENSG00000159784	FAM131B	family with sequence similarity 131, member B [Source:HGNC Symbol;Acc:22202]	brain
ENSG00000204442	FAM155A	family with sequence similarity 155, member A [Source:HGNC Symbol;Acc:33877]	brain
ENSG00000182103	FAM181B	family with sequence similarity 181, member B [Source:HGNC Symbol;Acc:28512]	brain
ENSG00000183662	FAM19A1	family with sequence similarity 19 (chemokine (C-C motif)-like), member A1 [Source:HGNC Symbol;Acc:21587]	brain
ENSG00000188573	FBLL1	fibrillarin-like 1 [Source:HGNC Symbol;Acc:35458]	brain
ENSG00000127585	FBXL16	F-box and leucine-rich repeat protein 16 [Source:HGNC Symbol;Acc:14150]	brain
ENSG00000149557	FEZ1	fasciculation and elongation protein zeta 1 (zygin I) [Source:HGNC Symbol;Acc:3659]	brain
ENSG00000183248	FLJ22184	putative uncharacterized protein FLJ22184 [Source:EntrezGene;Acc:80164]	brain
ENSG00000155816	FMN2	formin 2 [Source:HGNC Symbol;Acc:14074]	brain
ENSG00000172568	FNDC9	fibronectin type III domain containing 9 [Source:HGNC Symbol;Acc:33547]	brain
ENSG00000176165	FOXG1	forkhead box G1 [Source:HGNC Symbol;Acc:3811]	brain
ENSG00000169933	FRMPD4	FERM and PDZ domain containing 4 [Source:HGNC Symbol;Acc:29007]	brain
ENSG00000168843	FSTL5	follistatin-like 5 [Source:HGNC Symbol;Acc:21386]	brain
ENSG00000172461	FUT9	fucosyltransferase 9 (alpha (1,3) fucosyltransferase) [Source:HGNC Symbol;Acc:4020]	brain
ENSG00000221946	FXYD7	FXYD domain containing ion transport regulator 7 [Source:HGNC Symbol;Acc:4034]	brain
ENSG00000136928	GABBR2	gamma-aminobutyric acid (GABA) B receptor, 2 [Source:HGNC Symbol;Acc:4507]	brain
ENSG00000022355	GABRA1	gamma-aminobutyric acid (GABA) A receptor, alpha 1 [Source:HGNC Symbol;Acc:4075]	brain
ENSG00000151834	GABRA2	gamma-aminobutyric acid (GABA) A receptor, alpha 2 [Source:HGNC Symbol;Acc:4076]	brain
ENSG00000011677	GABRA3	gamma-aminobutyric acid (GABA) A receptor, alpha 3 [Source:HGNC Symbol;Acc:4077]	brain
ENSG00000186297	GABRA5	gamma-aminobutyric acid (GABA) A receptor, alpha 5 [Source:HGNC Symbol;Acc:4079]	brain
ENSG00000163288	GABRB1	gamma-aminobutyric acid (GABA) A receptor, beta 1 [Source:HGNC Symbol;Acc:4081]	brain
ENSG00000145864	GABRB2	gamma-aminobutyric acid (GABA) A receptor, beta 2 [Source:HGNC Symbol;Acc:4082]	brain
ENSG00000187730	GABRD	gamma-aminobutyric acid (GABA) A receptor, delta [Source:HGNC Symbol;Acc:4084]	brain
ENSG00000163285	GABRG1	gamma-aminobutyric acid (GABA) A receptor, gamma 1 [Source:HGNC Symbol;Acc:4086]	brain
ENSG00000113327	GABRG2	gamma-aminobutyric acid (GABA) A receptor, gamma 2 [Source:HGNC Symbol;Acc:4087]	brain
ENSG00000128683	GAD1	glutamate decarboxylase 1 (brain, 67kDa) [Source:HGNC Symbol;Acc:4092]	brain
ENSG00000136750	GAD2	glutamate decarboxylase 2 (pancreatic islets and brain, 65kDa) [Source:HGNC Symbol;Acc:4093]	brain
ENSG00000182870	GALNT9	UDP-N-acetyl-alpha-D-galactosamine:polypeptide N-acetylgalactosaminyltransferase 9 (GalNAc-T9) [Source:HGNC Symbol;Acc:4131]	brain
ENSG00000172020	GAP43	growth associated protein 43 [Source:HGNC Symbol;Acc:4140]	brain
ENSG00000124194	GDAP1L1	ganglioside induced differentiation associated protein 1-like 1 [Source:HGNC Symbol;Acc:4213]	brain
ENSG00000130283	GDF1	growth differentiation factor 1 [Source:HGNC Symbol;Acc:4214]	brain
ENSG00000131095	GFAP	glial fibrillary acidic protein [Source:HGNC Symbol;Acc:4235]	brain
ENSG00000145451	GLRA3	glycine receptor, alpha 3 [Source:HGNC Symbol;Acc:4328]	brain
ENSG00000087258	GNAO1	guanine nucleotide binding protein (G protein), alpha activating activity polypeptide O [Source:HGNC Symbol;Acc:4389]	brain
ENSG00000162188	GNG3	guanine nucleotide binding protein (G protein), gamma 3 [Source:HGNC Symbol;Acc:4405]	brain
ENSG00000170091	GPIHBP1	Neuron-specific protein family member 2 [Source:UniProtKB/Swiss-Prot;Acc:Q9Y328]	brain
ENSG00000150625	GPM6A	glycoprotein M6A [Source:HGNC Symbol;Acc:4460]	brain
ENSG00000046653	GPM6B	glycoprotein M6B [Source:HGNC Symbol;Acc:4461]	brain
ENSG00000197177	GPR123	G protein-coupled receptor 123 [Source:HGNC Symbol;Acc:13838]	brain
ENSG00000151025	GPR158	G protein-coupled receptor 158 [Source:HGNC Symbol;Acc:23689]	brain
ENSG00000250510	GPR162	G protein-coupled receptor 162 [Source:HGNC Symbol;Acc:16693]	brain
ENSG00000144230	GPR17	G protein-coupled receptor 17 [Source:HGNC Symbol;Acc:4471]	brain
ENSG00000170075	GPR37L1	G protein-coupled receptor 37 like 1 [Source:HGNC Symbol;Acc:14923]	brain
ENSG00000180929	GPR62	G protein-coupled receptor 62 [Source:HGNC Symbol;Acc:13301]	brain
ENSG00000119737	GPR75	G protein-coupled receptor 75 [Source:HGNC Symbol;Acc:4526]	brain
ENSG00000169258	GPRIN1	G protein regulated inducer of neurite outgrowth 1 [Source:HGNC Symbol;Acc:24835]	brain
ENSG00000120251	GRIA2	glutamate receptor, ionotropic, AMPA 2 [Source:HGNC Symbol;Acc:4572]	brain
ENSG00000125675	GRIA3	glutamate receptor, ionotropic, AMPA 3 [Source:HGNC Symbol;Acc:4573]	brain
ENSG00000152578	GRIA4	glutamate receptor, ionotropic, AMPA 4 [Source:HGNC Symbol;Acc:4574]	brain
ENSG00000171189	GRIK1	glutamate receptor, ionotropic, kainate 1 [Source:HGNC Symbol;Acc:4579]	brain
ENSG00000163873	GRIK3	glutamate receptor, ionotropic, kainate 3 [Source:HGNC Symbol;Acc:4581]	brain
ENSG00000176884	GRIN1	glutamate receptor, ionotropic, N-methyl D-aspartate 1 [Source:HGNC Symbol;Acc:4584]	brain
ENSG00000183454	GRIN2A	glutamate receptor, ionotropic, N-methyl D-aspartate 2A [Source:HGNC Symbol;Acc:4585]	brain
ENSG00000198785	GRIN3A	glutamate receptor, ionotropic, N-methyl-D-aspartate 3A [Source:HGNC Symbol;Acc:16767]	brain
ENSG00000198822	GRM3	glutamate receptor, metabotropic 3 [Source:HGNC Symbol;Acc:4595]	brain
ENSG00000168959	GRM5	glutamate receptor, metabotropic 5 [Source:HGNC Symbol;Acc:4597]	brain
ENSG00000132702	HAPLN2	hyaluronan and proteoglycan link protein 2 [Source:HGNC Symbol;Acc:17410]	brain
ENSG00000164588	HCN1	hyperpolarization activated cyclic nucleotide-gated potassium channel 1 [Source:HGNC Symbol;Acc:4845]	brain
ENSG00000165478	HEPACAM	hepatic and glial cell adhesion molecule [Source:HGNC Symbol;Acc:26361]	brain
ENSG00000121905	HPCA	hippocalcin [Source:HGNC Symbol;Acc:5144]	brain
ENSG00000116983	HPCAL4	hippocalcin like 4 [Source:HGNC Symbol;Acc:18212]	brain
ENSG00000101180	HRH3	histamine receptor H3 [Source:HGNC Symbol;Acc:5184]	brain
ENSG00000182601	HS3ST4	heparan sulfate (glucosamine) 3-O-sulfotransferase 4 [Source:HGNC Symbol;Acc:5200]	brain
ENSG00000102468	HTR2A	5-hydroxytryptamine (serotonin) receptor 2A, G protein-coupled [Source:HGNC Symbol;Acc:5293]	brain
ENSG00000220575	HTR5A-AS1	HTR5A antisense RNA 1 [Source:HGNC Symbol;Acc:HGNC:48956]	brain
ENSG00000172458	IL17D	interleukin 17D [Source:HGNC Symbol;Acc:5984]	brain
ENSG00000169306	IL1RAPL1	interleukin 1 receptor accessory protein-like 1 [Source:HGNC Symbol;Acc:5996]	brain
ENSG00000148798	INA	internexin neuronal intermediate filament protein, alpha [Source:HGNC Symbol;Acc:6057]	brain
ENSG00000198825	INPP5F	inositol polyphosphate-5-phosphatase F [Source:HGNC Symbol;Acc:17054]	brain
ENSG00000176049	JAKMIP2	janus kinase and microtubule interacting protein 2 [Source:HGNC Symbol;Acc:29067]	brain
ENSG00000154118	JPH3	junctophilin 3 [Source:HGNC Symbol;Acc:14203]	brain
ENSG00000111262	KCNA1	potassium voltage-gated channel, shaker-related subfamily, member 1 (episodic ataxia with myokymia) [Source:HGNC Symbol;Acc:6218]	brain
ENSG00000177301	KCNA2	potassium voltage-gated channel, shaker-related subfamily, member 2 [Source:HGNC Symbol;Acc:6220]	brain
ENSG00000151079	KCNA6	potassium voltage-gated channel, shaker-related subfamily, member 6 [Source:HGNC Symbol;Acc:6225]	brain
ENSG00000129159	KCNC1	potassium voltage-gated channel, Shaw-related subfamily, member 1 [Source:HGNC Symbol;Acc:6233]	brain
ENSG00000166006	KCNC2	potassium voltage-gated channel, Shaw-related subfamily, member 2 [Source:HGNC Symbol;Acc:6234]	brain
ENSG00000162975	KCNF1	potassium voltage-gated channel, subfamily F, member 1 [Source:HGNC Symbol;Acc:6246]	brain
ENSG00000143473	KCNH1	potassium voltage-gated channel, subfamily H (eag-related), member 1 [Source:HGNC Symbol;Acc:6250]	brain
ENSG00000135519	KCNH3	potassium voltage-gated channel, subfamily H (eag-related), member 3 [Source:HGNC Symbol;Acc:6252]	brain
ENSG00000162728	KCNJ9	potassium inwardly-rectifying channel, subfamily J, member 9 [Source:HGNC Symbol;Acc:6270]	brain
ENSG00000184156	KCNQ3	potassium voltage-gated channel, KQT-like subfamily, member 3 [Source:HGNC Symbol;Acc:6297]	brain
ENSG00000156486	KCNS2	potassium voltage-gated channel, delayed-rectifier, subfamily S, member 2 [Source:HGNC Symbol;Acc:6301]	brain
ENSG00000164794	KCNV1	potassium channel, subfamily V, member 1 [Source:HGNC Symbol;Acc:18861]	brain
ENSG00000130294	KIF1A	kinesin family member 1A [Source:HGNC Symbol;Acc:888]	brain
ENSG00000084731	KIF3C	kinesin family member 3C [Source:HGNC Symbol;Acc:6321]	brain
ENSG00000155980	KIF5A	kinesin family member 5A [Source:HGNC Symbol;Acc:6323]	brain
ENSG00000149571	KIRREL3	kin of IRRE like 3 (Drosophila) [Source:HGNC Symbol;Acc:23204]	brain
ENSG00000186231	KLHL32	kelch-like family member 32 [Source:HGNC Symbol;Acc:21221]	brain
ENSG00000108231	LGI1	leucine-rich, glioma inactivated 1 [Source:HGNC Symbol;Acc:6572]	brain
ENSG00000156959	LHFPL4	lipoma HMGIC fusion partner-like 4 [Source:HGNC Symbol;Acc:29568]	brain
ENSG00000106689	LHX2	LIM homeobox 2 [Source:HGNC Symbol;Acc:6594]	brain
ENSG00000169783	LINGO1	leucine rich repeat and Ig domain containing 1 [Source:HGNC Symbol;Acc:21205]	brain
ENSG00000142235	LMTK3	lemur tyrosine kinase 3 [Source:HGNC Symbol;Acc:19295]	brain
ENSG00000117600	LPPR4	Lipid phosphate phosphatase-related protein type 4 [Source:UniProtKB/Swiss-Prot;Acc:Q7Z2D5]	brain
ENSG00000156564	LRFN2	leucine rich repeat and fibronectin type III domain containing 2 [Source:HGNC Symbol;Acc:21226]	brain
ENSG00000148948	LRRC4C	leucine rich repeat containing 4C [Source:HGNC Symbol;Acc:29317]	brain
ENSG00000033122	LRRC7	leucine rich repeat containing 7 [Source:HGNC Symbol;Acc:18531]	brain
ENSG00000146006	LRRTM2	leucine rich repeat transmembrane neuronal 2 [Source:HGNC Symbol;Acc:19409]	brain
ENSG00000176204	LRRTM4	leucine rich repeat transmembrane neuronal 4 [Source:HGNC Symbol;Acc:19411]	brain
ENSG00000166159	LRTM2	leucine-rich repeats and transmembrane domains 2 [Source:HGNC Symbol;Acc:32443]	brain
ENSG00000187398	LUZP2	leucine zipper protein 2 [Source:HGNC Symbol;Acc:23206]	brain
ENSG00000176956	LY6H	lymphocyte antigen 6 complex, locus H [Source:HGNC Symbol;Acc:6728]	brain
ENSG00000198934	MAGEE1	melanoma antigen family E, 1 [Source:HGNC Symbol;Acc:24934]	brain
ENSG00000166963	MAP1A	microtubule-associated protein 1A [Source:HGNC Symbol;Acc:6835]	brain
ENSG00000078018	MAP2	microtubule-associated protein 2 [Source:HGNC Symbol;Acc:6839]	brain
ENSG00000180834	MAP6D1	MAP6 domain containing 1 [Source:HGNC Symbol;Acc:25753]	brain
ENSG00000008735	MAPK8IP2	mitogen-activated protein kinase 8 interacting protein 2 [Source:HGNC Symbol;Acc:6883]	brain
ENSG00000186868	MAPT	microtubule-associated protein tau [Source:HGNC Symbol;Acc:6893]	brain
ENSG00000105613	MAST1	microtubule associated serine/threonine kinase 1 [Source:HGNC Symbol;Acc:19034]	brain
ENSG00000197971	MBP	myelin basic protein [Source:HGNC Symbol;Acc:6925]	brain
ENSG00000152034	MCHR2	melanin-concentrating hormone receptor 2 [Source:HGNC Symbol;Acc:20867]	brain
ENSG00000167889	MGAT5B	mannosyl (alpha-1,6-)-glycoprotein beta-1,6-N-acetyl-glucosaminyltransferase, isozyme B [Source:HGNC Symbol;Acc:24140]	brain
ENSG00000100427	MLC1	megalencephalic leukoencephalopathy with subcortical cysts 1 [Source:HGNC Symbol;Acc:17082]	brain
ENSG00000168314	MOBP	myelin-associated oligodendrocyte basic protein [Source:HGNC Symbol;Acc:7189]	brain
ENSG00000204655	MOG	myelin oligodendrocyte glycoprotein [Source:HGNC Symbol;Acc:7197]	brain
ENSG00000186732	MPPED1	metallophosphoesterase domain containing 1 [Source:HGNC Symbol;Acc:1306]	brain
ENSG00000087250	MT3	metallothionein 3 [Source:HGNC Symbol;Acc:7408]	brain
ENSG00000003987	MTMR7	myotubularin related protein 7 [Source:HGNC Symbol;Acc:7454]	brain
ENSG00000186487	MYT1L	myelin transcription factor 1-like [Source:HGNC Symbol;Acc:7623]	brain
ENSG00000186462	NAP1L2	nucleosome assembly protein 1-like 2 [Source:HGNC Symbol;Acc:7638]	brain
ENSG00000125814	NAPB	N-ethylmaleimide-sensitive factor attachment protein, beta [Source:HGNC Symbol;Acc:15751]	brain
ENSG00000130287	NCAN	neurocan [Source:HGNC Symbol;Acc:2465]	brain
ENSG00000020129	NCDN	neurochondrin [Source:HGNC Symbol;Acc:17597]	brain
ENSG00000123119	NECAB1	N-terminal EF-hand calcium binding protein 1 [Source:HGNC Symbol;Acc:20983]	brain
ENSG00000104722	NEFM	neurofilament, medium polypeptide [Source:HGNC Symbol;Acc:7734]	brain
ENSG00000166342	NETO1	neuropilin (NRP) and tolloid (TLL)-like 1 [Source:HGNC Symbol;Acc:13823]	brain
ENSG00000171532	NEUROD2	neuronal differentiation 2 [Source:HGNC Symbol;Acc:7763]	brain
ENSG00000164600	NEUROD6	neuronal differentiation 6 [Source:HGNC Symbol;Acc:13804]	brain
ENSG00000188580	NKAIN2	Na+/K+ transporting ATPase interacting 2 [Source:HGNC Symbol;Acc:16443]	brain
ENSG00000148826	NKX6-2	NK6 homeobox 2 [Source:HGNC Symbol;Acc:19321]	brain
ENSG00000171246	NPTX1	neuronal pentraxin I [Source:HGNC Symbol;Acc:7952]	brain
ENSG00000221890	NPTXR	neuronal pentraxin receptor [Source:HGNC Symbol;Acc:7954]	brain
ENSG00000112333	NR2E1	nuclear receptor subfamily 2, group E, member 1 [Source:HGNC Symbol;Acc:7973]	brain
ENSG00000091129	NRCAM	neuronal cell adhesion molecule [Source:HGNC Symbol;Acc:7994]	brain
ENSG00000154146	NRGN	neurogranin (protein kinase C substrate, RC3) [Source:HGNC Symbol;Acc:8000]	brain
ENSG00000152954	NRSN1	neurensin 1 [Source:HGNC Symbol;Acc:17881]	brain
ENSG00000179915	NRXN1	neurexin 1 [Source:HGNC Symbol;Acc:8008]	brain
ENSG00000182667	NTM	neurotrimin [Source:HGNC Symbol;Acc:17941]	brain
ENSG00000169006	NTSR2	neurotensin receptor 2 [Source:HGNC Symbol;Acc:8040]	brain
ENSG00000122584	NXPH1	neurexophilin 1 [Source:HGNC Symbol;Acc:20693]	brain
ENSG00000130558	OLFM1	olfactomedin 1 [Source:HGNC Symbol;Acc:17187]	brain
ENSG00000118733	OLFM3	olfactomedin 3 [Source:HGNC Symbol;Acc:17990]	brain
ENSG00000184221	OLIG1	oligodendrocyte transcription factor 1 [Source:HGNC Symbol;Acc:16983]	brain
ENSG00000205927	OLIG2	oligodendrocyte lineage transcription factor 2 [Source:HGNC Symbol;Acc:9398]	brain
ENSG00000197430	OPALIN	oligodendrocytic myelin paranodal and inner loop protein [Source:HGNC Symbol;Acc:20707]	brain
ENSG00000183715	OPCML	opioid binding protein/cell adhesion molecule-like [Source:HGNC Symbol;Acc:8143]	brain
ENSG00000124507	PACSIN1	protein kinase C and casein kinase substrate in neurons 1 [Source:HGNC Symbol;Acc:8570]	brain
ENSG00000160781	PAQR6	progestin and adipoQ receptor family member VI [Source:HGNC Symbol;Acc:30132]	brain
ENSG00000136099	PCDH8	protocadherin 8 [Source:HGNC Symbol;Acc:8660]	brain
ENSG00000184226	PCDH9	protocadherin 9 [Source:HGNC Symbol;Acc:8661]	brain
ENSG00000242419	PCDHGC4	protocadherin gamma subfamily C, 4 [Source:HGNC Symbol;Acc:8717]	brain
ENSG00000240764	PCDHGC5	protocadherin gamma subfamily C, 5 [Source:HGNC Symbol;Acc:8718]	brain
ENSG00000067840	PDZD4	PDZ domain containing 4 [Source:HGNC Symbol;Acc:21167]	brain
ENSG00000114757	PEX5L	peroxisomal biogenesis factor 5-like [Source:HGNC Symbol;Acc:30024]	brain
ENSG00000165434	PGM2L1	phosphoglucomutase 2-like 1 [Source:HGNC Symbol;Acc:20898]	brain
ENSG00000087495	PHACTR3	phosphatase and actin regulator 3 [Source:HGNC Symbol;Acc:15833]	brain
ENSG00000168490	PHYHIP	phytanoyl-CoA 2-hydroxylase interacting protein [Source:HGNC Symbol;Acc:16865]	brain
ENSG00000123560	PLP1	proteolipid protein 1 [Source:HGNC Symbol;Acc:9086]	brain
ENSG00000147588	PMP2	peripheral myelin protein 2 [Source:HGNC Symbol;Acc:9117]	brain
ENSG00000240694	PNMA2	paraneoplastic Ma antigen 2 [Source:HGNC Symbol;Acc:9159]	brain
ENSG00000204851	PNMAL2	paraneoplastic Ma antigen family-like 2 [Source:HGNC Symbol;Acc:29206]	brain
ENSG00000184486	POU3F2	POU class 3 homeobox 2 [Source:HGNC Symbol;Acc:9215]	brain
ENSG00000139220	PPFIA2	protein tyrosine phosphatase, receptor type, f polypeptide (PTPRF), interacting protein (liprin), alpha 2 [Source:HGNC Symbol;Acc:9246]	brain
ENSG00000156475	PPP2R2B	protein phosphatase 2, regulatory subunit B, beta [Source:HGNC Symbol;Acc:9305]	brain
ENSG00000188191	PRKAR1B	protein kinase, cAMP-dependent, regulatory, type I, beta [Source:HGNC Symbol;Acc:9390]	brain
ENSG00000126583	PRKCG	protein kinase C, gamma [Source:HGNC Symbol;Acc:9402]	brain
ENSG00000111218	PRMT8	protein arginine methyltransferase 8 [Source:HGNC Symbol;Acc:5188]	brain
ENSG00000176381	PRR18	proline rich 18 [Source:HGNC Symbol;Acc:28574]	brain
ENSG00000146005	PSD2	pleckstrin and Sec7 domain containing 2 [Source:HGNC Symbol;Acc:19092]	brain
ENSG00000110786	PTPN5	protein tyrosine phosphatase, non-receptor type 5 (striatum-enriched) [Source:HGNC Symbol;Acc:9657]	brain
ENSG00000054356	PTPRN	protein tyrosine phosphatase, receptor type, N [Source:HGNC Symbol;Acc:9676]	brain
ENSG00000196090	PTPRT	protein tyrosine phosphatase, receptor type, T [Source:HGNC Symbol;Acc:9682]	brain
ENSG00000106278	PTPRZ1	protein tyrosine phosphatase, receptor-type, Z polypeptide 1 [Source:HGNC Symbol;Acc:9685]	brain
ENSG00000105649	RAB3A	RAB3A, member RAS oncogene family [Source:HGNC Symbol;Acc:9777]	brain
ENSG00000154917	RAB6B	RAB6B, member RAS oncogene family [Source:HGNC Symbol;Acc:14902]	brain
ENSG00000100276	RASL10A	RAS-like, family 10, member A [Source:HGNC Symbol;Acc:16954]	brain
ENSG00000132563	REEP2	receptor accessory protein 2 [Source:HGNC Symbol;Acc:17975]	brain
ENSG00000148604	RGR	retinal G protein coupled receptor [Source:HGNC Symbol;Acc:9990]	brain
ENSG00000147509	RGS20	regulator of G-protein signaling 20 [Source:HGNC Symbol;Acc:14600]	brain
ENSG00000117152	RGS4	regulator of G-protein signaling 4 [Source:HGNC Symbol;Acc:10000]	brain
ENSG00000182901	RGS7	regulator of G-protein signaling 7 [Source:HGNC Symbol;Acc:10003]	brain
ENSG00000079841	RIMS1	regulating synaptic membrane exocytosis 1 [Source:HGNC Symbol;Acc:17282]	brain
ENSG00000117016	RIMS3	regulating synaptic membrane exocytosis 3 [Source:HGNC Symbol;Acc:21292]	brain
ENSG00000203877	RIPPLY2	ripply2 homolog (zebrafish) [Source:HGNC Symbol;Acc:21390]	brain
ENSG00000152214	RIT2	Ras-like without CAAX 2 [Source:HGNC Symbol;Acc:10017]	brain
ENSG00000145428	RNF175	ring finger protein 175 [Source:HGNC Symbol;Acc:27735]	brain
ENSG00000089169	RPH3A	rabphilin 3A homolog (mouse) [Source:HGNC Symbol;Acc:17056]	brain
ENSG00000139970	RTN1	reticulon 1 [Source:HGNC Symbol;Acc:10467]	brain
ENSG00000108309	RUNDC3A	RUN domain containing 3A [Source:HGNC Symbol;Acc:16984]	brain
ENSG00000104112	SCG3	secretogranin III [Source:HGNC Symbol;Acc:13707]	brain
ENSG00000144285	SCN1A	sodium channel, voltage-gated, type I, alpha subunit [Source:HGNC Symbol;Acc:10585]	brain
ENSG00000136531	SCN2A	sodium channel, voltage-gated, type II, alpha subunit [Source:HGNC Symbol;Acc:10588]	brain
ENSG00000166257	SCN3B	sodium channel, voltage-gated, type III, beta subunit [Source:HGNC Symbol;Acc:20665]	brain
ENSG00000196876	SCN8A	sodium channel, voltage gated, type VIII, alpha subunit [Source:HGNC Symbol;Acc:10596]	brain
ENSG00000170616	SCRT1	scratch homolog 1, zinc finger protein (Drosophila) [Source:HGNC Symbol;Acc:15950]	brain
ENSG00000103184	SEC14L5	SEC14-like 5 (S. cerevisiae) [Source:HGNC Symbol;Acc:29032]	brain
ENSG00000100167	SEPT3	septin 3 [Source:HGNC Symbol;Acc:10750]	brain
ENSG00000108387	SEPT4	septin 4 [Source:HGNC Symbol;Acc:9165]	brain
ENSG00000163536	SERPINI1	serpin peptidase inhibitor, clade I (neuroserpin), member 1 [Source:HGNC Symbol;Acc:8943]	brain
ENSG00000063015	SEZ6	seizure related 6 homolog (mouse) [Source:HGNC Symbol;Acc:15955]	brain
ENSG00000100095	SEZ6L	seizure related 6 homolog (mouse)-like [Source:HGNC Symbol;Acc:10763]	brain
ENSG00000107295	SH3GL2	SH3-domain GRB2-like 2 [Source:HGNC Symbol;Acc:10831]	brain
ENSG00000161681	SHANK1	SH3 and multiple ankyrin repeat domains 1 [Source:HGNC Symbol;Acc:15474]	brain
ENSG00000148082	SHC3	SHC (Src homology 2 domain containing) transforming protein 3 [Source:HGNC Symbol;Acc:18181]	brain
ENSG00000187902	SHISA7	shisa homolog 7 (Xenopus laevis) [Source:HGNC Symbol;Acc:35409]	brain
ENSG00000124140	SLC12A5	solute carrier family 12 (potassium/chloride transporter), member 5 [Source:HGNC Symbol;Acc:13818]	brain
ENSG00000091664	SLC17A6	solute carrier family 17 (sodium-dependent inorganic phosphate cotransporter), member 6 [Source:HGNC Symbol;Acc:16703]	brain
ENSG00000104888	SLC17A7	solute carrier family 17 (sodium-dependent inorganic phosphate cotransporter), member 7 [Source:HGNC Symbol;Acc:16704]	brain
ENSG00000110436	SLC1A2	solute carrier family 1 (glial high affinity glutamate transporter), member 2 [Source:HGNC Symbol;Acc:10940]	brain
ENSG00000101438	SLC32A1	solute carrier family 32 (GABA vesicular transporter), member 1 [Source:HGNC Symbol;Acc:11018]	brain
ENSG00000196376	SLC35F1	solute carrier family 35, member F1 [Source:HGNC Symbol;Acc:21483]	brain
ENSG00000148482	SLC39A12	solute carrier family 39 (zinc transporter), member 12 [Source:HGNC Symbol;Acc:20860]	brain
ENSG00000144290	SLC4A10	solute carrier family 4, sodium bicarbonate transporter, member 10 [Source:HGNC Symbol;Acc:13811]	brain
ENSG00000072041	SLC6A15	solute carrier family 6 (neutral amino acid transporter), member 15 [Source:HGNC Symbol;Acc:13621]	brain
ENSG00000197106	SLC6A17	solute carrier family 6, member 17 [Source:HGNC Symbol;Acc:31399]	brain
ENSG00000011083	SLC6A7	solute carrier family 6 (neurotransmitter transporter, L-proline), member 7 [Source:HGNC Symbol;Acc:11054]	brain
ENSG00000013293	SLC7A14	solute carrier family 7 (orphan transporter), member 14 [Source:HGNC Symbol;Acc:29326]	brain
ENSG00000118160	SLC8A2	solute carrier family 8 (sodium/calcium exchanger), member 2 [Source:HGNC Symbol;Acc:11069]	brain
ENSG00000100678	SLC8A3	solute carrier family 8 (sodium/calcium exchanger), member 3 [Source:HGNC Symbol;Acc:11070]	brain
ENSG00000139155	SLCO1C1	solute carrier organic anion transporter family, member 1C1 [Source:HGNC Symbol;Acc:13819]	brain
ENSG00000187122	SLIT1	slit homolog 1 (Drosophila) [Source:HGNC Symbol;Acc:11085]	brain
ENSG00000178235	SLITRK1	SLIT and NTRK-like family, member 1 [Source:HGNC Symbol;Acc:20297]	brain
ENSG00000268182	SMIM17	small integral membrane protein 17 [Source:HGNC Symbol;Acc:27114]	brain
ENSG00000132639	SNAP25	synaptosomal-associated protein, 25kDa [Source:HGNC Symbol;Acc:11132]	brain
ENSG00000065609	SNAP91	synaptosomal-associated protein, 91kDa [Source:HGNC Symbol;Acc:14986]	brain
ENSG00000145335	SNCA	synuclein, alpha (non A4 component of amyloid precursor) [Source:HGNC Symbol;Acc:11138]	brain
ENSG00000074317	SNCB	synuclein, beta [Source:HGNC Symbol;Acc:11140]	brain
ENSG00000214338	SOGA3	SOGA family member 3 [Source:HGNC Symbol;Acc:21494]	brain
ENSG00000156395	SORCS3	sortilin-related VPS10 domain containing receptor 3 [Source:HGNC Symbol;Acc:16699]	brain
ENSG00000160460	SPTBN4	spectrin, beta, non-erythrocytic 4 [Source:HGNC Symbol;Acc:14896]	brain
ENSG00000139767	SRRM4	serine/arginine repetitive matrix 4 [Source:HGNC Symbol;Acc:29389]	brain
ENSG00000147488	ST18	suppression of tumorigenicity 18 (breast carcinoma) (zinc finger protein) [Source:HGNC Symbol;Acc:18695]	brain
ENSG00000104435	STMN2	stathmin-like 2 [Source:HGNC Symbol;Acc:10577]	brain
ENSG00000015592	STMN4	stathmin-like 4 [Source:HGNC Symbol;Acc:16078]	brain
ENSG00000106089	STX1A	syntaxin 1A (brain) [Source:HGNC Symbol;Acc:11433]	brain
ENSG00000099365	STX1B	syntaxin 1B [Source:HGNC Symbol;Acc:18539]	brain
ENSG00000136854	STXBP1	syntaxin binding protein 1 [Source:HGNC Symbol;Acc:11444]	brain
ENSG00000130540	SULT4A1	sulfotransferase family 4A, member 1 [Source:HGNC Symbol;Acc:14903]	brain
ENSG00000159164	SV2A	synaptic vesicle glycoprotein 2A [Source:HGNC Symbol;Acc:20566]	brain
ENSG00000185518	SV2B	synaptic vesicle glycoprotein 2B [Source:HGNC Symbol;Acc:16874]	brain
ENSG00000166111	SVOP	SV2 related protein homolog (rat) [Source:HGNC Symbol;Acc:25417]	brain
ENSG00000008056	SYN1	synapsin I [Source:HGNC Symbol;Acc:11494]	brain
ENSG00000127561	SYNGR3	synaptogyrin 3 [Source:HGNC Symbol;Acc:11501]	brain
ENSG00000163630	SYNPR	synaptoporin [Source:HGNC Symbol;Acc:16507]	brain
ENSG00000102003	SYP	synaptophysin [Source:HGNC Symbol;Acc:11506]	brain
ENSG00000067715	SYT1	synaptotagmin I [Source:HGNC Symbol;Acc:11509]	brain
ENSG00000132718	SYT11	synaptotagmin XI [Source:HGNC Symbol;Acc:19239]	brain
ENSG00000213023	SYT3	synaptotagmin III [Source:HGNC Symbol;Acc:11511]	brain
ENSG00000132872	SYT4	synaptotagmin IV [Source:HGNC Symbol;Acc:11512]	brain
ENSG00000129990	SYT5	synaptotagmin V [Source:HGNC Symbol;Acc:11513]	brain
ENSG00000144834	TAGLN3	transgelin 3 [Source:HGNC Symbol;Acc:29868]	brain
ENSG00000136535	TBR1	T-box, brain, 1 [Source:HGNC Symbol;Acc:11590]	brain
ENSG00000151952	TMEM132D	transmembrane protein 132D [Source:HGNC Symbol;Acc:29411]	brain
ENSG00000167619	TMEM145	transmembrane protein 145 [Source:HGNC Symbol;Acc:26912]	brain
ENSG00000179292	TMEM151A	transmembrane protein 151A [Source:HGNC Symbol;Acc:28497]	brain
ENSG00000178233	TMEM151B	transmembrane protein 151B [Source:HGNC Symbol;Acc:21315]	brain
ENSG00000164112	TMEM155	transmembrane protein 155 [Source:HGNC Symbol;Acc:26418]	brain
ENSG00000258986	TMEM179	transmembrane protein 179 [Source:HGNC Symbol;Acc:20137]	brain
ENSG00000204278	TMEM235	transmembrane protein 235 [Source:HGNC Symbol;Acc:27563]	brain
ENSG00000105696	TMEM59L	transmembrane protein 59-like [Source:HGNC Symbol;Acc:13237]	brain
ENSG00000128872	TMOD2	tropomodulin 2 (neuronal) [Source:HGNC Symbol;Acc:11872]	brain
ENSG00000116147	TNR	tenascin R [Source:HGNC Symbol;Acc:11953]	brain
ENSG00000171368	TPPP	tubulin polymerization promoting protein [Source:HGNC Symbol;Acc:24164]	brain
ENSG00000100505	TRIM9	tripartite motif containing 9 [Source:HGNC Symbol;Acc:16288]	brain
ENSG00000146216	TTBK1	tau tubulin kinase 1 [Source:HGNC Symbol;Acc:19140]	brain
ENSG00000174521	TTC9B	tetratricopeptide repeat domain 9B [Source:HGNC Symbol;Acc:26395]	brain
ENSG00000137285	TUBB2B	tubulin, beta 2B class IIb [Source:HGNC Symbol;Acc:30829]	brain
ENSG00000154277	UCHL1	ubiquitin carboxyl-terminal esterase L1 (ubiquitin thiolesterase) [Source:HGNC Symbol;Acc:12513]	brain
ENSG00000113763	UNC5A	unc-5 homolog A (C. elegans) [Source:HGNC Symbol;Acc:12567]	brain
ENSG00000163032	VSNL1	visinin-like 1 [Source:HGNC Symbol;Acc:12722]	brain
ENSG00000187135	VSTM2B	V-set and transmembrane domain containing 2B [Source:HGNC Symbol;Acc:33595]	brain
ENSG00000177108	ZDHHC22	zinc finger, DHHC-type containing 22 [Source:HGNC Symbol;Acc:20106]	brain
ENSG00000138311	ZNF365	zinc finger protein 365 [Source:HGNC Symbol;Acc:18194]	brain
ENSG00000039987	BEST2	bestrophin 2 [Source:HGNC Symbol;Acc:17107]	colon
ENSG00000133742	CA1	carbonic anhydrase I [Source:HGNC Symbol;Acc:1368]	colon
ENSG00000154252	GAL3ST2	galactose-3-O-sulfotransferase 2 [Source:HGNC Symbol;Acc:24869]	colon
ENSG00000205277	MUC12	mucin 12, cell surface associated [Source:HGNC Symbol;Acc:7510]	colon
ENSG00000007952	NOX1	NADPH oxidase 1 [Source:HGNC Symbol;Acc:7889]	colon
ENSG00000166535	A2ML1	alpha-2-macroglobulin-like 1 [Source:HGNC Symbol;Acc:23336]	esophagus
ENSG00000196344	ADH7	alcohol dehydrogenase 7 (class IV), mu or sigma polypeptide [Source:HGNC Symbol;Acc:256]	esophagus
ENSG00000108839	ALOX12	arachidonate 12-lipoxygenase [Source:HGNC Symbol;Acc:429]	esophagus
ENSG00000135046	ANXA1	annexin A1 [Source:HGNC Symbol;Acc:533]	esophagus
ENSG00000163141	BNIPL	BCL2/adenovirus E1B 19kD interacting protein like [Source:HGNC Symbol;Acc:16976]	esophagus
ENSG00000188277	C15orf62	chromosome 15 open reading frame 62 [Source:HGNC Symbol;Acc:34489]	esophagus
ENSG00000172478	C2orf54	chromosome 2 open reading frame 54 [Source:HGNC Symbol;Acc:26216]	esophagus
ENSG00000197191	C9orf169	chromosome 9 open reading frame 169 [Source:HGNC Symbol;Acc:30529]	esophagus
ENSG00000178363	CALML3	calmodulin-like 3 [Source:HGNC Symbol;Acc:1452]	esophagus
ENSG00000214711	CAPN14	calpain 14 [Source:HGNC Symbol;Acc:16664]	esophagus
ENSG00000137975	CLCA2	chloride channel accessory 2 [Source:HGNC Symbol;Acc:2016]	esophagus
ENSG00000105427	CNFN	cornifelin [Source:HGNC Symbol;Acc:30183]	esophagus
ENSG00000143320	CRABP2	cellular retinoic acid binding protein 2 [Source:HGNC Symbol;Acc:2339]	esophagus
ENSG00000169509	CRCT1	cysteine-rich C-terminal 1 [Source:HGNC Symbol;Acc:29875]	esophagus
ENSG00000143536	CRNN	cornulin [Source:HGNC Symbol;Acc:1230]	esophagus
ENSG00000121552	CSTA	cystatin A (stefin A) [Source:HGNC Symbol;Acc:2481]	esophagus
ENSG00000160213	CSTB	cystatin B (stefin B) [Source:HGNC Symbol;Acc:2482]	esophagus
ENSG00000134760	DSG1	desmoglein 1 [Source:HGNC Symbol;Acc:3048]	esophagus
ENSG00000134757	DSG3	desmoglein 3 [Source:HGNC Symbol;Acc:3050]	esophagus
ENSG00000178690	DYNAP	dynactin associated protein [Source:HGNC Symbol;Acc:26808]	esophagus
ENSG00000143369	ECM1	extracellular matrix protein 1 [Source:HGNC Symbol;Acc:3153]	esophagus
ENSG00000182585	EPGN	epithelial mitogen [Source:HGNC Symbol;Acc:17470]	esophagus
ENSG00000105131	EPHX3	epoxide hydrolase 3 [Source:HGNC Symbol;Acc:23760]	esophagus
ENSG00000167880	EVPL	envoplakin [Source:HGNC Symbol;Acc:3503]	esophagus
ENSG00000188100	FAM25A	family with sequence similarity 25, member A [Source:HGNC Symbol;Acc:23436]	esophagus
ENSG00000147689	FAM83A	family with sequence similarity 83, member A [Source:HGNC Symbol;Acc:28210]	esophagus
ENSG00000125998	FAM83C	family with sequence similarity 83, member C [Source:HGNC Symbol;Acc:16121]	esophagus
ENSG00000137440	FGFBP1	fibroblast growth factor binding protein 1 [Source:HGNC Symbol;Acc:19695]	esophagus
ENSG00000143631	FLG	filaggrin [Source:HGNC Symbol;Acc:3748]	esophagus
ENSG00000109101	FOXN1	forkhead box N1 [Source:HGNC Symbol;Acc:12765]	esophagus
ENSG00000183347	GBP6	guanylate binding protein family, member 6 [Source:HGNC Symbol;Acc:25395]	esophagus
ENSG00000165474	GJB2	gap junction protein, beta 2, 26kDa [Source:HGNC Symbol;Acc:4284]	esophagus
ENSG00000189280	GJB5	gap junction protein, beta 5, 31.1kDa [Source:HGNC Symbol;Acc:4287]	esophagus
ENSG00000188293	IGFL1	IGF-like family member 1 [Source:HGNC Symbol;Acc:24093]	esophagus
ENSG00000136689	IL1RN	interleukin 1 receptor antagonist [Source:HGNC Symbol;Acc:6000]	esophagus
ENSG00000174564	IL20RB	interleukin 20 receptor beta [Source:HGNC Symbol;Acc:6004]	esophagus
ENSG00000136694	IL36A	interleukin 36, alpha [Source:HGNC Symbol;Acc:15562]	esophagus
ENSG00000163207	IVL	involucrin [Source:HGNC Symbol;Acc:6187]	esophagus
ENSG00000167759	KLK13	kallikrein-related peptidase 13 [Source:HGNC Symbol;Acc:6361]	esophagus
ENSG00000169035	KLK7	kallikrein-related peptidase 7 [Source:HGNC Symbol;Acc:6368]	esophagus
ENSG00000129455	KLK8	kallikrein-related peptidase 8 [Source:HGNC Symbol;Acc:6369]	esophagus
ENSG00000203786	KPRP	keratinocyte proline-rich protein [Source:HGNC Symbol;Acc:31823]	esophagus
ENSG00000171401	KRT13	keratin 13 [Source:HGNC Symbol;Acc:6415]	esophagus
ENSG00000171346	KRT15	keratin 15 [Source:HGNC Symbol;Acc:6421]	esophagus
ENSG00000186832	KRT16	keratin 16 [Source:HGNC Symbol;Acc:6423]	esophagus
ENSG00000094796	KRT31	keratin 31 [Source:HGNC Symbol;Acc:6448]	esophagus
ENSG00000170477	KRT4	keratin 4 [Source:HGNC Symbol;Acc:6441]	esophagus
ENSG00000186081	KRT5	keratin 5 [Source:HGNC Symbol;Acc:6442]	esophagus
ENSG00000205420	KRT6A	keratin 6A [Source:HGNC Symbol;Acc:6443]	esophagus
ENSG00000185479	KRT6B	keratin 6B [Source:HGNC Symbol;Acc:6444]	esophagus
ENSG00000170465	KRT6C	keratin 6C [Source:HGNC Symbol;Acc:20406]	esophagus
ENSG00000170423	KRT78	keratin 78 [Source:HGNC Symbol;Acc:28926]	esophagus
ENSG00000212900	KRTAP3-2	keratin associated protein 3-2 [Source:HGNC Symbol;Acc:16779]	esophagus
ENSG00000167656	LY6D	lymphocyte antigen 6 complex, locus D [Source:HGNC Symbol;Acc:13348]	esophagus
ENSG00000197353	LYPD2	LY6/PLAUR domain containing 2 [Source:HGNC Symbol;Acc:25215]	esophagus
ENSG00000124466	LYPD3	LY6/PLAUR domain containing 3 [Source:HGNC Symbol;Acc:24880]	esophagus
ENSG00000173212	MAB21L3	mab-21-like 3 (C. elegans) [Source:HGNC Symbol;Acc:26787]	esophagus
ENSG00000172005	MAL	mal, T-cell differentiation protein [Source:HGNC Symbol;Acc:6817]	esophagus
ENSG00000204544	MUC21	mucin 21, cell surface associated [Source:HGNC Symbol;Acc:21661]	esophagus
ENSG00000188505	NCCRP1	non-specific cytotoxic cell receptor protein 1 homolog (zebrafish) [Source:HGNC Symbol;Acc:33739]	esophagus
ENSG00000142623	PADI1	peptidyl arginine deiminase, type I [Source:HGNC Symbol;Acc:18367]	esophagus
ENSG00000112378	PERP	PERP, TP53 apoptosis effector [Source:HGNC Symbol;Acc:17637]	esophagus
ENSG00000124102	PI3	peptidase inhibitor 3, skin-derived [Source:HGNC Symbol;Acc:8947]	esophagus
ENSG00000081277	PKP1	plakophilin 1 (ectodermal dysplasia/skin fragility syndrome) [Source:HGNC Symbol;Acc:9023]	esophagus
ENSG00000187583	PLEKHN1	pleckstrin homology domain containing, family N member 1 [Source:HGNC Symbol;Acc:25284]	esophagus
ENSG00000118898	PPL	periplakin [Source:HGNC Symbol;Acc:9273]	esophagus
ENSG00000172382	PRSS27	protease, serine 27 [Source:HGNC Symbol;Acc:15475]	esophagus
ENSG00000164520	RAET1E	retinoic acid early transcript 1E [Source:HGNC Symbol;Acc:16793]	esophagus
ENSG00000155918	RAET1L	retinoic acid early transcript 1L [Source:HGNC Symbol;Acc:16798]	esophagus
ENSG00000140519	RHCG	Rh family, C glycoprotein [Source:HGNC Symbol;Acc:18140]	esophagus
ENSG00000104140	RHOV	ras homolog family member V [Source:HGNC Symbol;Acc:18313]	esophagus
ENSG00000165799	RNASE7	ribonuclease, RNase A family, 7 [Source:HGNC Symbol;Acc:19278]	esophagus
ENSG00000189051	RNF222	ring finger protein 222 [Source:HGNC Symbol;Acc:34517]	esophagus
ENSG00000189334	S100A14	S100 calcium binding protein A14 [Source:HGNC Symbol;Acc:18901]	esophagus
ENSG00000188643	S100A16	S100 calcium binding protein A16 [Source:HGNC Symbol;Acc:20441]	esophagus
ENSG00000196754	S100A2	S100 calcium binding protein A2 [Source:HGNC Symbol;Acc:10492]	esophagus
ENSG00000143556	S100A7	S100 calcium binding protein A7 [Source:HGNC Symbol;Acc:10497]	esophagus
ENSG00000143546	S100A8	S100 calcium binding protein A8 [Source:HGNC Symbol;Acc:10498]	esophagus
ENSG00000189001	SBSN	suprabasin [Source:HGNC Symbol;Acc:24950]	esophagus
ENSG00000170426	SDR9C7	short chain dehydrogenase/reductase family 9C, member 7 [Source:HGNC Symbol;Acc:29958]	esophagus
ENSG00000197641	SERPINB13	serpin peptidase inhibitor, clade B (ovalbumin), member 13 [Source:HGNC Symbol;Acc:8944]	esophagus
ENSG00000057149	SERPINB3	serpin peptidase inhibitor, clade B (ovalbumin), member 3 [Source:HGNC Symbol;Acc:10569]	esophagus
ENSG00000206075	SERPINB5	serpin peptidase inhibitor, clade B (ovalbumin), member 5 [Source:HGNC Symbol;Acc:8949]	esophagus
ENSG00000175793	SFN	stratifin [Source:HGNC Symbol;Acc:10773]	esophagus
ENSG00000126233	SLURP1	secreted LY6/PLAUR domain containing 1 [Source:HGNC Symbol;Acc:18746]	esophagus
ENSG00000133710	SPINK5	serine peptidase inhibitor, Kazal type 5 [Source:HGNC Symbol;Acc:15464]	esophagus
ENSG00000145879	SPINK7	serine peptidase inhibitor, Kazal type 7 (putative) [Source:HGNC Symbol;Acc:24643]	esophagus
ENSG00000169474	SPRR1A	small proline-rich protein 1A [Source:HGNC Symbol;Acc:11259]	esophagus
ENSG00000169469	SPRR1B	small proline-rich protein 1B [Source:HGNC Symbol;Acc:11260]	esophagus
ENSG00000241794	SPRR2A	small proline-rich protein 2A [Source:HGNC Symbol;Acc:11261]	esophagus
ENSG00000163216	SPRR2D	small proline-rich protein 2D [Source:HGNC Symbol;Acc:11264]	esophagus
ENSG00000203785	SPRR2E	small proline-rich protein 2E [Source:HGNC Symbol;Acc:11265]	esophagus
ENSG00000163209	SPRR3	small proline-rich protein 3 [Source:HGNC Symbol;Acc:11268]	esophagus
ENSG00000088002	SULT2B1	sulfotransferase family, cytosolic, 2B, member 1 [Source:HGNC Symbol;Acc:11459]	esophagus
ENSG00000092295	TGM1	transglutaminase 1 [Source:HGNC Symbol;Acc:11777]	esophagus
ENSG00000125780	TGM3	transglutaminase 3 [Source:HGNC Symbol;Acc:11779]	esophagus
ENSG00000187054	TMPRSS11A	transmembrane protease, serine 11A [Source:HGNC Symbol;Acc:27954]	esophagus
ENSG00000185873	TMPRSS11B	transmembrane protease, serine 11B [Source:HGNC Symbol;Acc:25398]	esophagus
ENSG00000153802	TMPRSS11D	transmembrane protease, serine 11D [Source:HGNC Symbol;Acc:24059]	esophagus
ENSG00000087128	TMPRSS11E	transmembrane protease, serine 11E [Source:HGNC Symbol;Acc:24465]	esophagus
ENSG00000198092	TMPRSS11F	transmembrane protease, serine 11F [Source:HGNC Symbol;Acc:29994]	esophagus
ENSG00000120471	TP53AIP1	tumor protein p53 regulated apoptosis inducing protein 1 [Source:HGNC Symbol;Acc:29984]	esophagus
ENSG00000137699	TRIM29	tripartite motif containing 29 [Source:HGNC Symbol;Acc:17274]	esophagus
ENSG00000244122	UGT1A7	UDP glucuronosyltransferase 1 family, polypeptide A7 [Source:HGNC Symbol;Acc:12539]	esophagus
ENSG00000224689	ZNF812	zinc finger protein 812 [Source:HGNC Symbol;Acc:33242]	esophagus
ENSG00000163394	CCKAR	cholecystokinin A receptor [Source:HGNC Symbol;Acc:1570]	gallbladder
ENSG00000140835	CHST4	carbohydrate (N-acetylglucosamine 6-O) sulfotransferase 4 [Source:HGNC Symbol;Acc:1972]	gallbladder
ENSG00000168631	DPCR1	diffuse panbronchiolitis critical region 1 [Source:HGNC Symbol;Acc:21666]	gallbladder
ENSG00000124003	MOGAT1	monoacylglycerol O-acyltransferase 1 [Source:HGNC Symbol;Acc:18210]	gallbladder
ENSG00000160181	TFF2	trefoil factor 2 [Source:HGNC Symbol;Acc:11756]	gallbladder
ENSG00000159251	ACTC1	actin, alpha, cardiac muscle 1 [Source:HGNC Symbol;Acc:143]	heart
ENSG00000077522	ACTN2	actinin, alpha 2 [Source:HGNC Symbol;Acc:164]	heart
ENSG00000153531	ADPRHL1	ADP-ribosylhydrolase like 1 [Source:HGNC Symbol;Acc:21303]	heart
ENSG00000029534	ANK1	ankyrin 1, erythrocytic [Source:HGNC Symbol;Acc:492]	heart
ENSG00000148677	ANKRD1	ankyrin repeat domain 1 (cardiac muscle) [Source:HGNC Symbol;Acc:15819]	heart
ENSG00000124701	APOBEC2	apolipoprotein B mRNA editing enzyme, catalytic polypeptide-like 2 [Source:HGNC Symbol;Acc:605]	heart
ENSG00000146926	ASB10	ankyrin repeat and SOCS box containing 10 [Source:HGNC Symbol;Acc:17185]	heart
ENSG00000165192	ASB11	ankyrin repeat and SOCS box containing 11 [Source:HGNC Symbol;Acc:17186]	heart
ENSG00000146809	ASB15	ankyrin repeat and SOCS box containing 15 [Source:HGNC Symbol;Acc:19767]	heart
ENSG00000177354	C10orf71	chromosome 10 open reading frame 71 [Source:HGNC Symbol;Acc:26973]	heart
ENSG00000186073	C15orf41	chromosome 15 open reading frame 41 [Source:HGNC Symbol;Acc:26929]	heart
ENSG00000187642	C1orf170	chromosome 1 open reading frame 170 [Source:HGNC Symbol;Acc:28208]	heart
ENSG00000118729	CASQ2	calsequestrin 2 (cardiac muscle) [Source:HGNC Symbol;Acc:1513]	heart
ENSG00000104879	CKM	creatine kinase, muscle [Source:HGNC Symbol;Acc:1994]	heart
ENSG00000131730	CKMT2	creatine kinase, mitochondrial 2 (sarcomeric) [Source:HGNC Symbol;Acc:1996]	heart
ENSG00000164309	CMYA5	cardiomyopathy associated 5 [Source:HGNC Symbol;Acc:14305]	heart
ENSG00000145244	CORIN	corin, serine peptidase [Source:HGNC Symbol;Acc:19012]	heart
ENSG00000156885	COX6A2	cytochrome c oxidase subunit VIa polypeptide 2 [Source:HGNC Symbol;Acc:2279]	heart
ENSG00000161281	COX7A1	cytochrome c oxidase subunit VIIa polypeptide 1 (muscle) [Source:HGNC Symbol;Acc:2287]	heart
ENSG00000129170	CSRP3	cysteine and glycine-rich protein 3 (cardiac LIM protein) [Source:HGNC Symbol;Acc:2472]	heart
ENSG00000184544	DHRS7C	dehydrogenase/reductase (SDR family) member 7C [Source:HGNC Symbol;Acc:32423]	heart
ENSG00000198842	DUSP27	dual specificity phosphatase 27 (putative) [Source:HGNC Symbol;Acc:25034]	heart
ENSG00000121769	FABP3	fatty acid binding protein 3, muscle and heart (mammary-derived growth inhibitor) [Source:HGNC Symbol;Acc:3557]	heart
ENSG00000163833	FBXO40	F-box protein 40 [Source:HGNC Symbol;Acc:29816]	heart
ENSG00000134775	FHOD3	formin homology 2 domain containing 3 [Source:HGNC Symbol;Acc:26178]	heart
ENSG00000139914	FITM1	fat storage-inducing transmembrane protein 1 [Source:HGNC Symbol;Acc:33714]	heart
ENSG00000197296	FITM2	fat storage-inducing transmembrane protein 2 [Source:HGNC Symbol;Acc:16135]	heart
ENSG00000186628	FSD2	fibronectin type III and SPRY domain containing 2 [Source:HGNC Symbol;Acc:18024]	heart
ENSG00000130528	HRC	histidine rich calcium binding protein [Source:HGNC Symbol;Acc:5178]	heart
ENSG00000169271	HSPB3	heat shock 27kDa protein 3 [Source:HGNC Symbol;Acc:5248]	heart
ENSG00000173641	HSPB7	heat shock 27kDa protein family, member 7 (cardiovascular) [Source:HGNC Symbol;Acc:5249]	heart
ENSG00000147166	ITGB1BP2	integrin beta 1 binding protein (melusin) 2 [Source:HGNC Symbol;Acc:6154]	heart
ENSG00000124743	KLHL31	kelch-like family member 31 [Source:HGNC Symbol;Acc:21353]	heart
ENSG00000122367	LDB3	LIM domain binding 3 [Source:HGNC Symbol;Acc:15710]	heart
ENSG00000170807	LMOD2	leiomodin 2 (cardiac) [Source:HGNC Symbol;Acc:6648]	heart
ENSG00000163380	LMOD3	leiomodin 3 (fetal) [Source:HGNC Symbol;Acc:6649]	heart
ENSG00000198812	LRRC10	leucine rich repeat containing 10 [Source:HGNC Symbol;Acc:20264]	heart
ENSG00000185028	LRRC14B	leucine rich repeat containing 14B [Source:HGNC Symbol;Acc:37268]	heart
ENSG00000122477	LRRC39	leucine rich repeat containing 39 [Source:HGNC Symbol;Acc:28228]	heart
ENSG00000179564	LSMEM2	leucine-rich single-pass membrane protein 2 [Source:HGNC Symbol;Acc:26781]	heart
ENSG00000146147	MLIP	muscular LMNA-interacting protein [Source:HGNC Symbol;Acc:21355]	heart
ENSG00000132938	MTUS2	microtubule associated tumor suppressor candidate 2 [Source:HGNC Symbol;Acc:20595]	heart
ENSG00000134571	MYBPC3	myosin binding protein C, cardiac [Source:HGNC Symbol;Acc:7551]	heart
ENSG00000197616	MYH6	myosin, heavy chain 6, cardiac muscle, alpha [Source:HGNC Symbol;Acc:7576]	heart
ENSG00000092054	MYH7	myosin, heavy chain 7, cardiac muscle, beta [Source:HGNC Symbol;Acc:7577]	heart
ENSG00000078814	MYH7B	myosin, heavy chain 7B, cardiac muscle, beta [Source:HGNC Symbol;Acc:15906]	heart
ENSG00000111245	MYL2	myosin, light chain 2, regulatory, cardiac, slow [Source:HGNC Symbol;Acc:7583]	heart
ENSG00000160808	MYL3	myosin, light chain 3, alkali; ventricular, skeletal, slow [Source:HGNC Symbol;Acc:7584]	heart
ENSG00000198336	MYL4	myosin, light chain 4, alkali; atrial, embryonic [Source:HGNC Symbol;Acc:7585]	heart
ENSG00000106631	MYL7	myosin, light chain 7, regulatory [Source:HGNC Symbol;Acc:21719]	heart
ENSG00000140795	MYLK3	myosin light chain kinase 3 [Source:HGNC Symbol;Acc:29826]	heart
ENSG00000133454	MYO18B	myosin XVIIIB [Source:HGNC Symbol;Acc:18150]	heart
ENSG00000101605	MYOM1	myomesin 1 [Source:HGNC Symbol;Acc:7613]	heart
ENSG00000036448	MYOM2	myomesin 2 [Source:HGNC Symbol;Acc:7614]	heart
ENSG00000172399	MYOZ2	myozenin 2 [Source:HGNC Symbol;Acc:1330]	heart
ENSG00000138347	MYPN	myopalladin [Source:HGNC Symbol;Acc:23246]	heart
ENSG00000263155	MYZAP	myocardial zonula adherens protein [Source:HGNC Symbol;Acc:43444]	heart
ENSG00000077009	NMRK2	nicotinamide riboside kinase 2 [Source:HGNC Symbol;Acc:17871]	heart
ENSG00000175206	NPPA	natriuretic peptide A [Source:HGNC Symbol;Acc:7939]	heart
ENSG00000120937	NPPB	natriuretic peptide B [Source:HGNC Symbol;Acc:7940]	heart
ENSG00000197893	NRAP	nebulin-related anchoring protein [Source:HGNC Symbol;Acc:7988]	heart
ENSG00000154358	OBSCN	obscurin, cytoskeletal calmodulin and titin-interacting RhoGEF [Source:HGNC Symbol;Acc:15719]	heart
ENSG00000178104	PDE4DIP	phosphodiesterase 4D interacting protein [Source:HGNC Symbol;Acc:15580]	heart
ENSG00000164708	PGAM2	phosphoglycerate mutase 2 (muscle) [Source:HGNC Symbol;Acc:8889]	heart
ENSG00000198523	PLN	phospholamban [Source:HGNC Symbol;Acc:9080]	heart
ENSG00000121577	POPDC2	popeye domain containing 2 [Source:HGNC Symbol;Acc:17648]	heart
ENSG00000154415	PPP1R3A	protein phosphatase 1, regulatory subunit 3A [Source:HGNC Symbol;Acc:9291]	heart
ENSG00000267060	PTGES3L	prostaglandin E synthase 3 (cytosolic)-like [Source:HGNC Symbol;Acc:43943]	heart
ENSG00000147485	PXDNL	peroxidasin homolog (Drosophila)-like [Source:HGNC Symbol;Acc:26359]	heart
ENSG00000227729	RD3L	retinal degeneration 3-like [Source:HGNC Symbol;Acc:40912]	heart
ENSG00000140986	RPL3L	ribosomal protein L3-like [Source:HGNC Symbol;Acc:10351]	heart
ENSG00000198626	RYR2	ryanodine receptor 2 (cardiac) [Source:HGNC Symbol;Acc:10484]	heart
ENSG00000187550	SBK2	SH3-binding domain kinase family, member 2 [Source:HGNC Symbol;Acc:34416]	heart
ENSG00000183873	SCN5A	sodium channel, voltage-gated, type V, alpha subunit [Source:HGNC Symbol;Acc:10593]	heart
ENSG00000151729	SLC25A4	solute carrier family 25 (mitochondrial carrier; adenine nucleotide translocator), member 4 [Source:HGNC Symbol;Acc:10990]	heart
ENSG00000214097	SMCO1	single-pass membrane protein with coiled-coil domains 1 [Source:HGNC Symbol;Acc:27407]	heart
ENSG00000091482	SMPX	small muscle protein, X-linked [Source:HGNC Symbol;Acc:11122]	heart
ENSG00000115593	SMYD1	SET and MYND domain containing 1 [Source:HGNC Symbol;Acc:20986]	heart
ENSG00000185739	SRL	sarcalumenin [Source:HGNC Symbol;Acc:11295]	heart
ENSG00000166317	SYNPO2L	synaptopodin 2-like [Source:HGNC Symbol;Acc:23532]	heart
ENSG00000173991	TCAP	titin-cap [Source:HGNC Symbol;Acc:11610]	heart
ENSG00000205678	TECRL	trans-2,3-enoyl-CoA reductase-like [Source:HGNC Symbol;Acc:27365]	heart
ENSG00000170417	TMEM182	transmembrane protein 182 [Source:HGNC Symbol;Acc:26391]	heart
ENSG00000114854	TNNC1	troponin C type 1 (slow) [Source:HGNC Symbol;Acc:11943]	heart
ENSG00000129991	TNNI3	troponin I type 3 (cardiac) [Source:HGNC Symbol;Acc:11947]	heart
ENSG00000118194	TNNT2	troponin T type 2 (cardiac) [Source:HGNC Symbol;Acc:11949]	heart
ENSG00000186439	TRDN	triadin [Source:HGNC Symbol;Acc:12261]	heart
ENSG00000138100	TRIM54	tripartite motif containing 54 [Source:HGNC Symbol;Acc:16008]	heart
ENSG00000158022	TRIM63	tripartite motif containing 63, E3 ubiquitin protein ligase [Source:HGNC Symbol;Acc:16007]	heart
ENSG00000155657	TTN	titin [Source:HGNC Symbol;Acc:12403]	heart
ENSG00000164440	TXLNB	taxilin beta [Source:HGNC Symbol;Acc:21617]	heart
ENSG00000141161	UNC45B	unc-45 homolog B (C. elegans) [Source:HGNC Symbol;Acc:14304]	heart
ENSG00000168334	XIRP1	xin actin-binding repeat containing 1 [Source:HGNC Symbol;Acc:14301]	heart
ENSG00000243627	AP000322.53		kidney
ENSG00000167580	AQP2	aquaporin 2 (collecting duct) [Source:HGNC Symbol;Acc:634]	kidney
ENSG00000086159	AQP6	aquaporin 6, kidney specific [Source:HGNC Symbol;Acc:639]	kidney
ENSG00000147614	ATP6V0D2	ATPase, H+ transporting, lysosomal 38kDa, V0 subunit d2 [Source:HGNC Symbol;Acc:18266]	kidney
ENSG00000151418	ATP6V1G3	ATPase, H+ transporting, lysosomal 13kDa, V1 subunit G3 [Source:HGNC Symbol;Acc:18265]	kidney
ENSG00000129151	BBOX1	butyrobetaine (gamma), 2-oxoglutarate dioxygenase (gamma-butyrobetaine hydroxylase) 1 [Source:HGNC Symbol;Acc:964]	kidney
ENSG00000162399	BSND	Bartter syndrome, infantile, with sensorineural deafness (Barttin) [Source:HGNC Symbol;Acc:16512]	kidney
ENSG00000104327	CALB1	calbindin 1, 28kDa [Source:HGNC Symbol;Acc:1434]	kidney
ENSG00000166589	CDH16	cadherin 16, KSP-cadherin [Source:HGNC Symbol;Acc:1755]	kidney
ENSG00000186510	CLCNKA	chloride channel, voltage-sensitive Ka [Source:HGNC Symbol;Acc:2026]	kidney
ENSG00000113946	CLDN16	claudin 16 [Source:HGNC Symbol;Acc:2037]	kidney
ENSG00000160202	CRYAA	crystallin, alpha A [Source:HGNC Symbol;Acc:2388]	kidney
ENSG00000205795	CYS1	cystin 1 [Source:HGNC Symbol;Acc:18525]	kidney
ENSG00000010932	FMO1	flavin containing monooxygenase 1 [Source:HGNC Symbol;Acc:3769]	kidney
ENSG00000150201	FXYD4	FXYD domain containing ion transport regulator 4 [Source:HGNC Symbol;Acc:4028]	kidney
ENSG00000151704	KCNJ1	potassium inwardly-rectifying channel, subfamily J, member 1 [Source:HGNC Symbol;Acc:6255]	kidney
ENSG00000132130	LHX1	LIM homeobox 1 [Source:HGNC Symbol;Acc:6593]	kidney
ENSG00000204511	MCCD1	mitochondrial coiled-coil domain 1 [Source:HGNC Symbol;Acc:20668]	kidney
ENSG00000100253	MIOX	myo-inositol oxygenase [Source:HGNC Symbol;Acc:14522]	kidney
ENSG00000144035	NAT8	N-acetyltransferase 8 (GCN5-related, putative) [Source:HGNC Symbol;Acc:18069]	kidney
ENSG00000086991	NOX4	NADPH oxidase 4 [Source:HGNC Symbol;Acc:7891]	kidney
ENSG00000116218	NPHS2	nephrosis 2, idiopathic, steroid-resistant (podocin) [Source:HGNC Symbol;Acc:13394]	kidney
ENSG00000075891	PAX2	paired box 2 [Source:HGNC Symbol;Acc:8616]	kidney
ENSG00000160801	PTH1R	parathyroid hormone 1 receptor [Source:HGNC Symbol;Acc:9608]	kidney
ENSG00000074803	SLC12A1	solute carrier family 12 (sodium/potassium/chloride transporters), member 1 [Source:HGNC Symbol;Acc:10910]	kidney
ENSG00000070915	SLC12A3	solute carrier family 12 (sodium/chloride transporters), member 3 [Source:HGNC Symbol;Acc:10912]	kidney
ENSG00000158296	SLC13A3	solute carrier family 13 (sodium-dependent dicarboxylate transporter), member 3 [Source:HGNC Symbol;Acc:14430]	kidney
ENSG00000124568	SLC17A1	solute carrier family 17 (sodium phosphate), member 1 [Source:HGNC Symbol;Acc:10929]	kidney
ENSG00000124564	SLC17A3	solute carrier family 17 (sodium phosphate), member 3 [Source:HGNC Symbol;Acc:10931]	kidney
ENSG00000197891	SLC22A12	solute carrier family 22 (organic anion/urate transporter), member 12 [Source:HGNC Symbol;Acc:17989]	kidney
ENSG00000172940	SLC22A13	solute carrier family 22 (organic anion transporter), member 13 [Source:HGNC Symbol;Acc:8494]	kidney
ENSG00000112499	SLC22A2	solute carrier family 22 (organic cation transporter), member 2 [Source:HGNC Symbol;Acc:10966]	kidney
ENSG00000197901	SLC22A6	solute carrier family 22 (organic anion transporter), member 6 [Source:HGNC Symbol;Acc:10970]	kidney
ENSG00000149452	SLC22A8	solute carrier family 22 (organic anion transporter), member 8 [Source:HGNC Symbol;Acc:10972]	kidney
ENSG00000131183	SLC34A1	solute carrier family 34 (type II sodium/phosphate contransporter), member 1 [Source:HGNC Symbol;Acc:11019]	kidney
ENSG00000186335	SLC36A2	solute carrier family 36 (proton/amino acid symporter), member 2 [Source:HGNC Symbol;Acc:18762]	kidney
ENSG00000180638	SLC47A2	solute carrier family 47 (multidrug and toxin extrusion), member 2 [Source:HGNC Symbol;Acc:26439]	kidney
ENSG00000113073	SLC4A9	solute carrier family 4, sodium bicarbonate cotransporter, member 9 [Source:HGNC Symbol;Acc:11035]	kidney
ENSG00000154025	SLC5A10	solute carrier family 5 (sodium/glucose cotransporter), member 10 [Source:HGNC Symbol;Acc:23155]	kidney
ENSG00000140675	SLC5A2	solute carrier family 5 (sodium/glucose cotransporter), member 2 [Source:HGNC Symbol;Acc:11037]	kidney
ENSG00000010379	SLC6A13	solute carrier family 6 (neurotransmitter transporter, GABA), member 13 [Source:HGNC Symbol;Acc:11046]	kidney
ENSG00000164325	TMEM174	transmembrane protein 174 [Source:HGNC Symbol;Acc:28187]	kidney
ENSG00000147003	TMEM27	transmembrane protein 27 [Source:HGNC Symbol;Acc:29437]	kidney
ENSG00000165685	TMEM52B	transmembrane protein 52B [Source:HGNC Symbol;Acc:26438]	kidney
ENSG00000187783	TMEM72	transmembrane protein 72 [Source:HGNC Symbol;Acc:31658]	kidney
ENSG00000169344	UMOD	uromodulin [Source:HGNC Symbol;Acc:12559]	kidney
ENSG00000121410	A1BG	alpha-1-B glycoprotein [Source:HGNC Symbol;Acc:5]	liver
ENSG00000073734	ABCB11	ATP-binding cassette, sub-family B (MDR/TAP), member 11 [Source:HGNC Symbol;Acc:42]	liver
ENSG00000005471	ABCB4	ATP-binding cassette, sub-family B (MDR/TAP), member 4 [Source:HGNC Symbol;Acc:45]	liver
ENSG00000172497	ACOT12	acyl-CoA thioesterase 12 [Source:HGNC Symbol;Acc:24436]	liver
ENSG00000187758	ADH1A	alcohol dehydrogenase 1A (class I), alpha polypeptide [Source:HGNC Symbol;Acc:249]	liver
ENSG00000198099	ADH4	alcohol dehydrogenase 4 (class II), pi polypeptide [Source:HGNC Symbol;Acc:252]	liver
ENSG00000079557	AFM	afamin [Source:HGNC Symbol;Acc:316]	liver
ENSG00000135744	AGT	angiotensinogen (serpin peptidase inhibitor, clade A, member 8) [Source:HGNC Symbol;Acc:333]	liver
ENSG00000172482	AGXT	alanine-glyoxylate aminotransferase [Source:HGNC Symbol;Acc:341]	liver
ENSG00000145192	AHSG	alpha-2-HS-glycoprotein [Source:HGNC Symbol;Acc:349]	liver
ENSG00000198610	AKR1C4	aldo-keto reductase family 1, member C4 [Source:HGNC Symbol;Acc:387]	liver
ENSG00000122787	AKR1D1	aldo-keto reductase family 1, member D1 [Source:HGNC Symbol;Acc:388]	liver
ENSG00000163631	ALB	albumin [Source:HGNC Symbol;Acc:399]	liver
ENSG00000106927	AMBP	alpha-1-microglobulin/bikunin precursor [Source:HGNC Symbol;Acc:453]	liver
ENSG00000139344	AMDHD1	amidohydrolase domain containing 1 [Source:HGNC Symbol;Acc:28577]	liver
ENSG00000214274	ANG	angiogenin, ribonuclease, RNase A family, 5 [Source:HGNC Symbol;Acc:483]	liver
ENSG00000132855	ANGPTL3	angiopoietin-like 3 [Source:HGNC Symbol;Acc:491]	liver
ENSG00000130812	ANGPTL6	angiopoietin-like 6 [Source:HGNC Symbol;Acc:23140]	liver
ENSG00000138356	AOX1	aldehyde oxidase 1 [Source:HGNC Symbol;Acc:553]	liver
ENSG00000132703	APCS	amyloid P component, serum [Source:HGNC Symbol;Acc:584]	liver
ENSG00000158874	APOA2	apolipoprotein A-II [Source:HGNC Symbol;Acc:601]	liver
ENSG00000110243	APOA5	apolipoprotein A-V [Source:HGNC Symbol;Acc:17288]	liver
ENSG00000130208	APOC1	apolipoprotein C-I [Source:HGNC Symbol;Acc:607]	liver
ENSG00000234906	APOC2	apolipoprotein C-II [Source:HGNC Symbol;Acc:609]	liver
ENSG00000267467	APOC4	apolipoprotein C-IV [Source:HGNC Symbol;Acc:611]	liver
ENSG00000224916	APOC4-APOC2	APOC4-APOC2 readthrough [Source:HGNC Symbol;Acc:44426]	liver
ENSG00000175336	APOF	apolipoprotein F [Source:HGNC Symbol;Acc:615]	liver
ENSG00000091583	APOH	apolipoprotein H (beta-2-glycoprotein I) [Source:HGNC Symbol;Acc:616]	liver
ENSG00000103569	AQP9	aquaporin 9 [Source:HGNC Symbol;Acc:643]	liver
ENSG00000118520	ARG1	arginase 1 [Source:HGNC Symbol;Acc:663]	liver
ENSG00000141505	ASGR1	asialoglycoprotein receptor 1 [Source:HGNC Symbol;Acc:742]	liver
ENSG00000161944	ASGR2	asialoglycoprotein receptor 2 [Source:HGNC Symbol;Acc:743]	liver
ENSG00000169136	ATF5	activating transcription factor 5 [Source:HGNC Symbol;Acc:790]	liver
ENSG00000125730	C3	complement component 3 [Source:HGNC Symbol;Acc:1318]	liver
ENSG00000123838	C4BPA	complement component 4 binding protein, alpha [Source:HGNC Symbol;Acc:1325]	liver
ENSG00000123843	C4BPB	complement component 4 binding protein, beta [Source:HGNC Symbol;Acc:1328]	liver
ENSG00000106804	C5	complement component 5 [Source:HGNC Symbol;Acc:1331]	liver
ENSG00000236882	C5orf27	chromosome 5 open reading frame 27 [Source:HGNC Symbol;Acc:24687]	liver
ENSG00000039537	C6	complement component 6 [Source:HGNC Symbol;Acc:1339]	liver
ENSG00000157131	C8A	complement component 8, alpha polypeptide [Source:HGNC Symbol;Acc:1352]	liver
ENSG00000021852	C8B	complement component 8, beta polypeptide [Source:HGNC Symbol;Acc:1353]	liver
ENSG00000176919	C8G	complement component 8, gamma polypeptide [Source:HGNC Symbol;Acc:1354]	liver
ENSG00000113600	C9	complement component 9 [Source:HGNC Symbol;Acc:1358]	liver
ENSG00000161573	CCL16	chemokine (C-C motif) ligand 16 [Source:HGNC Symbol;Acc:10614]	liver
ENSG00000243649	CFB	complement factor B [Source:HGNC Symbol;Acc:1037]	liver
ENSG00000116785	CFHR3	complement factor H-related 3 [Source:HGNC Symbol;Acc:16980]	liver
ENSG00000134365	CFHR4	complement factor H-related 4 [Source:HGNC Symbol;Acc:16979]	liver
ENSG00000134389	CFHR5	complement factor H-related 5 [Source:HGNC Symbol;Acc:24668]	liver
ENSG00000165682	CLEC1B	C-type lectin domain family 1, member B [Source:HGNC Symbol;Acc:24356]	liver
ENSG00000184374	COLEC10	collectin sub-family member 10 (C-type lectin) [Source:HGNC Symbol;Acc:2220]	liver
ENSG00000047457	CP	ceruloplasmin (ferroxidase) [Source:HGNC Symbol;Acc:2295]	liver
ENSG00000080618	CPB2	carboxypeptidase B2 (plasma) [Source:HGNC Symbol;Acc:2300]	liver
ENSG00000120054	CPN1	carboxypeptidase N, polypeptide 1 [Source:HGNC Symbol;Acc:2312]	liver
ENSG00000178772	CPN2	carboxypeptidase N, polypeptide 2 [Source:HGNC Symbol;Acc:2313]	liver
ENSG00000021826	CPS1	carbamoyl-phosphate synthase 1, mitochondrial [Source:HGNC Symbol;Acc:2323]	liver
ENSG00000132693	CRP	C-reactive protein, pentraxin-related [Source:HGNC Symbol;Acc:2367]	liver
ENSG00000140505	CYP1A2	cytochrome P450, family 1, subfamily A, polypeptide 2 [Source:HGNC Symbol;Acc:2596]	liver
ENSG00000255974	CYP2A6	cytochrome P450, family 2, subfamily A, polypeptide 6 [Source:HGNC Symbol;Acc:2610]	liver
ENSG00000198077	CYP2A7	cytochrome P450, family 2, subfamily A, polypeptide 7 [Source:HGNC Symbol;Acc:2611]	liver
ENSG00000197408	CYP2B6	cytochrome P450, family 2, subfamily B, polypeptide 6 [Source:HGNC Symbol;Acc:2615]	liver
ENSG00000138115	CYP2C8	cytochrome P450, family 2, subfamily C, polypeptide 8 [Source:HGNC Symbol;Acc:2622]	liver
ENSG00000138109	CYP2C9	cytochrome P450, family 2, subfamily C, polypeptide 9 [Source:HGNC Symbol;Acc:2623]	liver
ENSG00000130649	CYP2E1	cytochrome P450, family 2, subfamily E, polypeptide 1 [Source:HGNC Symbol;Acc:2631]	liver
ENSG00000021461	CYP3A43	cytochrome P450, family 3, subfamily A, polypeptide 43 [Source:HGNC Symbol;Acc:17450]	liver
ENSG00000160870	CYP3A7	cytochrome P450, family 3, subfamily A, polypeptide 7 [Source:HGNC Symbol;Acc:2640]	liver
ENSG00000167910	CYP7A1	cytochrome P450, family 7, subfamily A, polypeptide 1 [Source:HGNC Symbol;Acc:2651]	liver
ENSG00000180432	CYP8B1	cytochrome P450, family 8, subfamily B, polypeptide 1 [Source:HGNC Symbol;Acc:2653]	liver
ENSG00000123454	DBH	dopamine beta-hydroxylase (dopamine beta-monooxygenase) [Source:HGNC Symbol;Acc:2689]	liver
ENSG00000102967	DHODH	dihydroorotate dehydrogenase (quinone) [Source:HGNC Symbol;Acc:2867]	liver
ENSG00000131187	F12	coagulation factor XII (Hageman factor) [Source:HGNC Symbol;Acc:3530]	liver
ENSG00000143278	F13B	coagulation factor XIII, B polypeptide [Source:HGNC Symbol;Acc:3534]	liver
ENSG00000180210	F2	coagulation factor II (thrombin) [Source:HGNC Symbol;Acc:3535]	liver
ENSG00000057593	F7	coagulation factor VII (serum prothrombin conversion accelerator) [Source:HGNC Symbol;Acc:3544]	liver
ENSG00000101981	F9	coagulation factor IX [Source:HGNC Symbol;Acc:3551]	liver
ENSG00000160339	FCN2	ficolin (collagen/fibrinogen domain containing lectin) 2 (hucolin) [Source:HGNC Symbol;Acc:3624]	liver
ENSG00000090512	FETUB	fetuin B [Source:HGNC Symbol;Acc:3658]	liver
ENSG00000171560	FGA	fibrinogen alpha chain [Source:HGNC Symbol;Acc:3661]	liver
ENSG00000171564	FGB	fibrinogen beta chain [Source:HGNC Symbol;Acc:3662]	liver
ENSG00000105550	FGF21	fibroblast growth factor 21 [Source:HGNC Symbol;Acc:3678]	liver
ENSG00000171557	FGG	fibrinogen gamma chain [Source:HGNC Symbol;Acc:3694]	liver
ENSG00000007933	FMO3	flavin containing monooxygenase 3 [Source:HGNC Symbol;Acc:3771]	liver
ENSG00000213512	GBP7	guanylate binding protein 7 [Source:HGNC Symbol;Acc:29606]	liver
ENSG00000145321	GC	group-specific component (vitamin D binding protein) [Source:HGNC Symbol;Acc:4187]	liver
ENSG00000084734	GCKR	glucokinase (hexokinase 4) regulator [Source:HGNC Symbol;Acc:4196]	liver
ENSG00000128802	GDF2	growth differentiation factor 2 [Source:HGNC Symbol;Acc:4217]	liver
ENSG00000111713	GYS2	glycogen synthase 2 (liver) [Source:HGNC Symbol;Acc:4707]	liver
ENSG00000084110	HAL	histidine ammonia-lyase [Source:HGNC Symbol;Acc:4806]	liver
ENSG00000105697	HAMP	hepcidin antimicrobial peptide [Source:HGNC Symbol;Acc:15598]	liver
ENSG00000101323	HAO1	hydroxyacid oxidase (glycolate oxidase) 1 [Source:HGNC Symbol;Acc:4809]	liver
ENSG00000109758	HGFAC	HGF activator [Source:HGNC Symbol;Acc:4894]	liver
ENSG00000257017	HP	haptoglobin [Source:HGNC Symbol;Acc:5141]	liver
ENSG00000110169	HPX	hemopexin [Source:HGNC Symbol;Acc:5171]	liver
ENSG00000113905	HRG	histidine-rich glycoprotein [Source:HGNC Symbol;Acc:5181]	liver
ENSG00000170509	HSD17B13	hydroxysteroid (17-beta) dehydrogenase 13 [Source:HGNC Symbol;Acc:18685]	liver
ENSG00000025423	HSD17B6	hydroxysteroid (17-beta) dehydrogenase 6 [Source:HGNC Symbol;Acc:23316]	liver
ENSG00000099769	IGFALS	insulin-like growth factor binding protein, acid labile subunit [Source:HGNC Symbol;Acc:5468]	liver
ENSG00000175189	INHBC	inhibin, beta C [Source:HGNC Symbol;Acc:6068]	liver
ENSG00000139269	INHBE	inhibin, beta E [Source:HGNC Symbol;Acc:24029]	liver
ENSG00000055957	ITIH1	inter-alpha-trypsin inhibitor heavy chain 1 [Source:HGNC Symbol;Acc:6166]	liver
ENSG00000151655	ITIH2	inter-alpha-trypsin inhibitor heavy chain 2 [Source:HGNC Symbol;Acc:6167]	liver
ENSG00000162267	ITIH3	inter-alpha-trypsin inhibitor heavy chain 3 [Source:HGNC Symbol;Acc:6168]	liver
ENSG00000055955	ITIH4	inter-alpha-trypsin inhibitor heavy chain family, member 4 [Source:HGNC Symbol;Acc:6169]	liver
ENSG00000164344	KLKB1	kallikrein B, plasma (Fletcher factor) 1 [Source:HGNC Symbol;Acc:6371]	liver
ENSG00000113889	KNG1	kininogen 1 [Source:HGNC Symbol;Acc:6383]	liver
ENSG00000129988	LBP	lipopolysaccharide binding protein [Source:HGNC Symbol;Acc:6517]	liver
ENSG00000213398	LCAT	lecithin-cholesterol acyltransferase [Source:HGNC Symbol;Acc:6522]	liver
ENSG00000164406	LEAP2	liver expressed antimicrobial peptide 2 [Source:HGNC Symbol;Acc:29571]	liver
ENSG00000145826	LECT2	leukocyte cell-derived chemotaxin 2 [Source:HGNC Symbol;Acc:6550]	liver
ENSG00000166035	LIPC	lipase, hepatic [Source:HGNC Symbol;Acc:6619]	liver
ENSG00000171236	LRG1	leucine-rich alpha-2-glycoprotein 1 [Source:HGNC Symbol;Acc:29480]	liver
ENSG00000009724	MASP2	mannan-binding lectin serine peptidase 2 [Source:HGNC Symbol;Acc:6902]	liver
ENSG00000151224	MAT1A	methionine adenosyltransferase I, alpha [Source:HGNC Symbol;Acc:6903]	liver
ENSG00000165471	MBL2	mannose-binding lectin (protein C) 2, soluble [Source:HGNC Symbol;Acc:6922]	liver
ENSG00000166741	NNMT	nicotinamide N-methyltransferase [Source:HGNC Symbol;Acc:7861]	liver
ENSG00000143257	NR1I3	nuclear receptor subfamily 1, group I, member 3 [Source:HGNC Symbol;Acc:7969]	liver
ENSG00000138315	OIT3	oncoprotein induced transcript 3 [Source:HGNC Symbol;Acc:29953]	liver
ENSG00000229314	ORM1	orosomucoid 1 [Source:HGNC Symbol;Acc:8498]	liver
ENSG00000161031	PGLYRP2	peptidoglycan recognition protein 2 [Source:HGNC Symbol;Acc:30013]	liver
ENSG00000100344	PNPLA3	patatin-like phospholipase domain containing 3 [Source:HGNC Symbol;Acc:18590]	liver
ENSG00000005421	PON1	paraoxonase 1 [Source:HGNC Symbol;Acc:9204]	liver
ENSG00000105852	PON3	paraoxonase 3 [Source:HGNC Symbol;Acc:9206]	liver
ENSG00000115718	PROC	protein C (inactivator of coagulation factors Va and VIIIa) [Source:HGNC Symbol;Acc:9451]	liver
ENSG00000138207	RBP4	retinol binding protein 4, plasma [Source:HGNC Symbol;Acc:9922]	liver
ENSG00000163825	RTP3	receptor (chemosensory) transporter protein 3 [Source:HGNC Symbol;Acc:15572]	liver
ENSG00000148965	SAA4	serum amyloid A4, constitutive [Source:HGNC Symbol;Acc:10516]	liver
ENSG00000135094	SDS	serine dehydratase [Source:HGNC Symbol;Acc:10691]	liver
ENSG00000197249	SERPINA1	serpin peptidase inhibitor, clade A (alpha-1 antiproteinase, antitrypsin), member 1 [Source:HGNC Symbol;Acc:8941]	liver
ENSG00000140093	SERPINA10	serpin peptidase inhibitor, clade A (alpha-1 antiproteinase, antitrypsin), member 10 [Source:HGNC Symbol;Acc:15996]	liver
ENSG00000186910	SERPINA11	serpin peptidase inhibitor, clade A (alpha-1 antiproteinase, antitrypsin), member 11 [Source:HGNC Symbol;Acc:19193]	liver
ENSG00000196136	SERPINA3	serpin peptidase inhibitor, clade A (alpha-1 antiproteinase, antitrypsin), member 3 [Source:HGNC Symbol;Acc:16]	liver
ENSG00000170099	SERPINA6	serpin peptidase inhibitor, clade A (alpha-1 antiproteinase, antitrypsin), member 6 [Source:HGNC Symbol;Acc:1540]	liver
ENSG00000123561	SERPINA7	serpin peptidase inhibitor, clade A (alpha-1 antiproteinase, antitrypsin), member 7 [Source:HGNC Symbol;Acc:11583]	liver
ENSG00000117601	SERPINC1	serpin peptidase inhibitor, clade C (antithrombin), member 1 [Source:HGNC Symbol;Acc:775]	liver
ENSG00000099937	SERPIND1	serpin peptidase inhibitor, clade D (heparin cofactor), member 1 [Source:HGNC Symbol;Acc:4838]	liver
ENSG00000167711	SERPINF2	serpin peptidase inhibitor, clade F (alpha-2 antiplasmin, pigment epithelium derived factor), member 2 [Source:HGNC Symbol;Acc:9075]	liver
ENSG00000100652	SLC10A1	solute carrier family 10 (sodium/bile acid cotransporter family), member 1 [Source:HGNC Symbol;Acc:10905]	liver
ENSG00000112337	SLC17A2	solute carrier family 17 (sodium phosphate), member 2 [Source:HGNC Symbol;Acc:10930]	liver
ENSG00000175003	SLC22A1	solute carrier family 22 (organic cation transporter), member 1 [Source:HGNC Symbol;Acc:10963]	liver
ENSG00000184999	SLC22A10	solute carrier family 22, member 10 [Source:HGNC Symbol;Acc:18057]	liver
ENSG00000149742	SLC22A9	solute carrier family 22 (organic anion transporter), member 9 [Source:HGNC Symbol;Acc:16261]	liver
ENSG00000140107	SLC25A47	solute carrier family 25, member 47 [Source:HGNC Symbol;Acc:20115]	liver
ENSG00000083807	SLC27A5	solute carrier family 27 (fatty acid transporter), member 5 [Source:HGNC Symbol;Acc:10999]	liver
ENSG00000139209	SLC38A4	solute carrier family 38, member 4 [Source:HGNC Symbol;Acc:14679]	liver
ENSG00000134538	SLCO1B1	solute carrier organic anion transporter family, member 1B1 [Source:HGNC Symbol;Acc:10959]	liver
ENSG00000111700	SLCO1B3	solute carrier organic anion transporter family, member 1B3 [Source:HGNC Symbol;Acc:10961]	liver
ENSG00000072080	SPP2	secreted phosphoprotein 2, 24kDa [Source:HGNC Symbol;Acc:11256]	liver
ENSG00000198650	TAT	tyrosine aminotransferase [Source:HGNC Symbol;Acc:11573]	liver
ENSG00000151790	TDO2	tryptophan 2,3-dioxygenase [Source:HGNC Symbol;Acc:11708]	liver
ENSG00000091513	TF	transferrin [Source:HGNC Symbol;Acc:11740]	liver
ENSG00000106327	TFR2	transferrin receptor 2 [Source:HGNC Symbol;Acc:11762]	liver
ENSG00000187045	TMPRSS6	transmembrane protease, serine 6 [Source:HGNC Symbol;Acc:16517]	liver
ENSG00000172425	TTC36	tetratricopeptide repeat domain 36 [Source:HGNC Symbol;Acc:33708]	liver
ENSG00000137561	TTPA	tocopherol (alpha) transfer protein [Source:HGNC Symbol;Acc:12404]	liver
ENSG00000118271	TTR	transthyretin [Source:HGNC Symbol;Acc:12405]	liver
ENSG00000244474	UGT1A4	UDP glucuronosyltransferase 1 family, polypeptide A4 [Source:HGNC Symbol;Acc:12536]	liver
ENSG00000109181	UGT2B10	UDP glucuronosyltransferase 2 family, polypeptide B10 [Source:HGNC Symbol;Acc:12544]	liver
ENSG00000156096	UGT2B4	UDP glucuronosyltransferase 2 family, polypeptide B4 [Source:HGNC Symbol;Acc:12553]	liver
ENSG00000159650	UROC1	urocanate hydratase 1 [Source:HGNC Symbol;Acc:26444]	liver
ENSG00000204305	AGER	advanced glycosylation end product-specific receptor [Source:HGNC Symbol;Acc:320]	lung
ENSG00000007402	CACNA2D2	calcium channel, voltage-dependent, alpha 2/delta subunit 2 [Source:HGNC Symbol;Acc:1400]	lung
ENSG00000183607	GKN2	gastrokine 2 [Source:HGNC Symbol;Acc:24588]	lung
ENSG00000078081	LAMP3	lysosomal-associated membrane protein 3 [Source:HGNC Symbol;Acc:14582]	lung
ENSG00000166961	MS4A15	membrane-spanning 4-domains, subfamily A, member 15 [Source:HGNC Symbol;Acc:28573]	lung
ENSG00000131400	NAPSA	napsin A aspartic peptidase [Source:HGNC Symbol;Acc:13395]	lung
ENSG00000105227	PRX	periaxin [Source:HGNC Symbol;Acc:13797]	lung
ENSG00000047936	ROS1	c-ros oncogene 1 , receptor tyrosine kinase [Source:HGNC Symbol;Acc:10261]	lung
ENSG00000182010	RTKN2	rhotekin 2 [Source:HGNC Symbol;Acc:19364]	lung
ENSG00000149021	SCGB1A1	secretoglobin, family 1A, member 1 (uteroglobin) [Source:HGNC Symbol;Acc:12523]	lung
ENSG00000164265	SCGB3A2	secretoglobin, family 3A, member 2 [Source:HGNC Symbol;Acc:18391]	lung
ENSG00000196260	SFTA2	surfactant associated 2 [Source:HGNC Symbol;Acc:18386]	lung
ENSG00000122852	SFTPA1	surfactant protein A1 [Source:HGNC Symbol;Acc:10798]	lung
ENSG00000185303	SFTPA2	surfactant protein A2 [Source:HGNC Symbol;Acc:10799]	lung
ENSG00000168878	SFTPB	surfactant protein B [Source:HGNC Symbol;Acc:10801]	lung
ENSG00000168484	SFTPC	surfactant protein C [Source:HGNC Symbol;Acc:10802]	lung
ENSG00000133661	SFTPD	surfactant protein D [Source:HGNC Symbol;Acc:10803]	lung
ENSG00000157765	SLC34A2	solute carrier family 34 (type II sodium/phosphate contransporter), member 2 [Source:HGNC Symbol;Acc:11020]	lung
ENSG00000171551	ECEL1	endothelin converting enzyme-like 1 [Source:HGNC Symbol;Acc:3147]	ovary
ENSG00000162873	KLHDC8A	kelch domain containing 8A [Source:HGNC Symbol;Acc:25573]	ovary
ENSG00000173714	WFIKKN2	WAP, follistatin/kazal, immunoglobulin, kunitz and netrin domain containing 2 [Source:HGNC Symbol;Acc:30916]	ovary
ENSG00000184945	AQP12A	aquaporin 12A [Source:HGNC Symbol;Acc:19941]	pancreas
ENSG00000185176	AQP12B	aquaporin 12B [Source:HGNC Symbol;Acc:6096]	pancreas
ENSG00000142615	CELA2A	chymotrypsin-like elastase family, member 2A [Source:HGNC Symbol;Acc:24609]	pancreas
ENSG00000215704	CELA2B	chymotrypsin-like elastase family, member 2B [Source:HGNC Symbol;Acc:29995]	pancreas
ENSG00000142789	CELA3A	chymotrypsin-like elastase family, member 3A [Source:HGNC Symbol;Acc:15944]	pancreas
ENSG00000219073	CELA3B	chymotrypsin-like elastase family, member 3B [Source:HGNC Symbol;Acc:15945]	pancreas
ENSG00000137392	CLPS	colipase, pancreatic [Source:HGNC Symbol;Acc:2085]	pancreas
ENSG00000204140	CLPSL1	colipase-like 1 [Source:HGNC Symbol;Acc:21251]	pancreas
ENSG00000100473	COCH	cochlin [Source:HGNC Symbol;Acc:2180]	pancreas
ENSG00000091704	CPA1	carboxypeptidase A1 (pancreatic) [Source:HGNC Symbol;Acc:2296]	pancreas
ENSG00000158516	CPA2	carboxypeptidase A2 (pancreatic) [Source:HGNC Symbol;Acc:2297]	pancreas
ENSG00000153002	CPB1	carboxypeptidase B1 (tissue) [Source:HGNC Symbol;Acc:2299]	pancreas
ENSG00000168925	CTRB1	chymotrypsinogen B1 [Source:HGNC Symbol;Acc:2521]	pancreas
ENSG00000168928	CTRB2	chymotrypsinogen B2 [Source:HGNC Symbol;Acc:2522]	pancreas
ENSG00000162438	CTRC	chymotrypsin C (caldecrin) [Source:HGNC Symbol;Acc:2523]	pancreas
ENSG00000141086	CTRL	chymotrypsin-like [Source:HGNC Symbol;Acc:2524]	pancreas
ENSG00000138161	CUZD1	CUB and zona pellucida-like domains 1 [Source:HGNC Symbol;Acc:17937]	pancreas
ENSG00000152254	G6PC2	glucose-6-phosphatase, catalytic, 2 [Source:HGNC Symbol;Acc:28906]	pancreas
ENSG00000115263	GCG	glucagon [Source:HGNC Symbol;Acc:4191]	pancreas
ENSG00000169347	GP2	glycoprotein 2 (zymogen granule membrane) [Source:HGNC Symbol;Acc:4441]	pancreas
ENSG00000149735	GPHA2	glycoprotein hormone alpha 2 [Source:HGNC Symbol;Acc:18054]	pancreas
ENSG00000121351	IAPP	islet amyloid polypeptide [Source:HGNC Symbol;Acc:5329]	pancreas
ENSG00000254647	INS	insulin [Source:HGNC Symbol;Acc:6081]	pancreas
ENSG00000095981	KCNK16	potassium channel, subfamily K, member 16 [Source:HGNC Symbol;Acc:14464]	pancreas
ENSG00000126259	KIRREL2	kin of IRRE like 2 (Drosophila) [Source:HGNC Symbol;Acc:18816]	pancreas
ENSG00000185615	PDIA2	protein disulfide isomerase family A, member 2 [Source:HGNC Symbol;Acc:14180]	pancreas
ENSG00000170890	PLA2G1B	phospholipase A2, group IB (pancreas) [Source:HGNC Symbol;Acc:9030]	pancreas
ENSG00000162877	PM20D1	peptidase M20 domain containing 1 [Source:HGNC Symbol;Acc:26518]	pancreas
ENSG00000175535	PNLIP	pancreatic lipase [Source:HGNC Symbol;Acc:9155]	pancreas
ENSG00000187021	PNLIPRP1	pancreatic lipase-related protein 1 [Source:HGNC Symbol;Acc:9156]	pancreas
ENSG00000108849	PPY	pancreatic polypeptide [Source:HGNC Symbol;Acc:9327]	pancreas
ENSG00000204983	PRSS1	protease, serine, 1 (trypsin 1) [Source:HGNC Symbol;Acc:9475]	pancreas
ENSG00000010438	PRSS3	protease, serine, 3 [Source:HGNC Symbol;Acc:9486]	pancreas
ENSG00000168267	PTF1A	pancreas specific transcription factor, 1a [Source:HGNC Symbol;Acc:23734]	pancreas
ENSG00000124232	RBPJL	recombination signal binding protein for immunoglobulin kappa J region-like [Source:HGNC Symbol;Acc:13761]	pancreas
ENSG00000115386	REG1A	regenerating islet-derived 1 alpha [Source:HGNC Symbol;Acc:9951]	pancreas
ENSG00000114204	SERPINI2	serpin peptidase inhibitor, clade I (pancpin), member 2 [Source:HGNC Symbol;Acc:8945]	pancreas
ENSG00000164756	SLC30A8	solute carrier family 30 (zinc transporter), member 8 [Source:HGNC Symbol;Acc:20303]	pancreas
ENSG00000164266	SPINK1	serine peptidase inhibitor, Kazal type 1 [Source:HGNC Symbol;Acc:11244]	pancreas
ENSG00000179751	SYCN	syncollin [Source:HGNC Symbol;Acc:18442]	pancreas
ENSG00000157315	TMED6	transmembrane emp24 protein transport domain containing 6 [Source:HGNC Symbol;Acc:28331]	pancreas
ENSG00000128294	TPST2	tyrosylprotein sulfotransferase 2 [Source:HGNC Symbol;Acc:12021]	pancreas
ENSG00000148848	ADAM12	ADAM metallopeptidase domain 12 [Source:HGNC Symbol;Acc:190]	placenta
ENSG00000143382	ADAMTSL4	ADAMTS-like 4 [Source:HGNC Symbol;Acc:19706]	placenta
ENSG00000158578	ALAS2	aminolevulinate, delta-, synthase 2 [Source:HGNC Symbol;Acc:397]	placenta
ENSG00000163283	ALPP	alkaline phosphatase, placental [Source:HGNC Symbol;Acc:439]	placenta
ENSG00000174792	C4orf26	chromosome 4 open reading frame 26 [Source:HGNC Symbol;Acc:26300]	placenta
ENSG00000077274	CAPN6	calpain 6 [Source:HGNC Symbol;Acc:1483]	placenta
ENSG00000135346	CGA	glycoprotein hormones, alpha polypeptide [Source:HGNC Symbol;Acc:1885]	placenta
ENSG00000189052	CGB5	chorionic gonadotropin, beta polypeptide 5 [Source:HGNC Symbol;Acc:16452]	placenta
ENSG00000147571	CRH	corticotropin releasing hormone [Source:HGNC Symbol;Acc:2355]	placenta
ENSG00000136488	CSH1	chorionic somatomammotropin hormone 1 (placental lactogen) [Source:HGNC Symbol;Acc:2440]	placenta
ENSG00000213218	CSH2	chorionic somatomammotropin hormone 2 [Source:HGNC Symbol;Acc:2441]	placenta
ENSG00000204414	CSHL1	chorionic somatomammotropin hormone-like 1 [Source:HGNC Symbol;Acc:2442]	placenta
ENSG00000137869	CYP19A1	cytochrome P450, family 19, subfamily A, polypeptide 1 [Source:HGNC Symbol;Acc:2594]	placenta
ENSG00000107984	DKK1	dickkopf WNT signaling pathway inhibitor 1 [Source:HGNC Symbol;Acc:2891]	placenta
ENSG00000185559	DLK1	delta-like 1 homolog (Drosophila) [Source:HGNC Symbol;Acc:2907]	placenta
ENSG00000064195	DLX3	distal-less homeobox 3 [Source:HGNC Symbol;Acc:2916]	placenta
ENSG00000108813	DLX4	distal-less homeobox 4 [Source:HGNC Symbol;Acc:2917]	placenta
ENSG00000105246	EBI3	Epstein-Barr virus induced 3 [Source:HGNC Symbol;Acc:3129]	placenta
ENSG00000198759	EGFL6	EGF-like-domain, multiple 6 [Source:HGNC Symbol;Acc:3235]	placenta
ENSG00000083782	EPYC	epiphycan [Source:HGNC Symbol;Acc:3053]	placenta
ENSG00000244476	ERVFRD-1	endogenous retrovirus group FRD, member 1 [Source:HGNC Symbol;Acc:33823]	placenta
ENSG00000268964	ERVV-2	endogenous retrovirus group V, member 2 [Source:HGNC Symbol;Acc:39051]	placenta
ENSG00000242950	ERVW-1	endogenous retrovirus group W, member 1 [Source:HGNC Symbol;Acc:13525]	placenta
ENSG00000164451	FAM26D	family with sequence similarity 26, member D [Source:HGNC Symbol;Acc:21094]	placenta
ENSG00000138829	FBN2	fibrillin 2 [Source:HGNC Symbol;Acc:3604]	placenta
ENSG00000102755	FLT1	fms-related tyrosine kinase 1 [Source:HGNC Symbol;Acc:3763]	placenta
ENSG00000184481	FOXO4	forkhead box O4 [Source:HGNC Symbol;Acc:7139]	placenta
ENSG00000137270	GCM1	glial cells missing homolog 1 (Drosophila) [Source:HGNC Symbol;Acc:4197]	placenta
ENSG00000259384	GH1	growth hormone 1 [Source:HGNC Symbol;Acc:4261]	placenta
ENSG00000136487	GH2	growth hormone 2 [Source:HGNC Symbol;Acc:4262]	placenta
ENSG00000127928	GNGT1	guanine nucleotide binding protein (G protein), gamma transducing activity polypeptide 1 [Source:HGNC Symbol;Acc:4411]	placenta
ENSG00000147257	GPC3	glypican 3 [Source:HGNC Symbol;Acc:4451]	placenta
ENSG00000204632	HLA-G	major histocompatibility complex, class I, G [Source:HGNC Symbol;Acc:4964]	placenta
ENSG00000108786	HSD17B1	hydroxysteroid (17-beta) dehydrogenase 1 [Source:HGNC Symbol;Acc:5210]	placenta
ENSG00000203857	HSD3B1	hydroxy-delta-5-steroid dehydrogenase, 3 beta- and steroid delta-isomerase 1 [Source:HGNC Symbol;Acc:5217]	placenta
ENSG00000169495	HTRA4	HtrA serine peptidase 4 [Source:HGNC Symbol;Acc:26909]	placenta
ENSG00000167244	IGF2	insulin-like growth factor 2 (somatomedin A) [Source:HGNC Symbol;Acc:5466]	placenta
ENSG00000136231	IGF2BP3	insulin-like growth factor 2 mRNA binding protein 3 [Source:HGNC Symbol;Acc:28868]	placenta
ENSG00000120211	INSL4	insulin-like 4 (placenta) [Source:HGNC Symbol;Acc:6087]	placenta
ENSG00000100593	ISM2	isthmin 2 [Source:HGNC Symbol;Acc:23176]	placenta
ENSG00000170498	KISS1	KiSS-1 metastasis-suppressor [Source:HGNC Symbol;Acc:6341]	placenta
ENSG00000105198	LGALS13	lectin, galactoside-binding, soluble, 13 [Source:HGNC Symbol;Acc:15449]	placenta
ENSG00000006659	LGALS14	lectin, galactoside-binding, soluble, 14 [Source:HGNC Symbol;Acc:30054]	placenta
ENSG00000222005	LINC01118	long intergenic non-protein coding RNA 1118 [Source:HGNC Symbol;Acc:HGNC:49261]	placenta
ENSG00000124260	MAGEA10	melanoma antigen family A, 10 [Source:HGNC Symbol;Acc:6797]	placenta
ENSG00000156009	MAGEA8	melanoma antigen family A, 8 [Source:HGNC Symbol;Acc:6806]	placenta
ENSG00000106484	MEST	mesoderm specific transcript [Source:HGNC Symbol;Acc:7028]	placenta
ENSG00000185269	NOTUM	notum pectinacetylesterase homolog (Drosophila) [Source:HGNC Symbol;Acc:27106]	placenta
ENSG00000056291	NPFFR2	neuropeptide FF receptor 2 [Source:HGNC Symbol;Acc:4525]	placenta
ENSG00000101951	PAGE4	P antigen family, member 4 (prostate associated) [Source:HGNC Symbol;Acc:4108]	placenta
ENSG00000182752	PAPPA	pregnancy-associated plasma protein A, pappalysin 1 [Source:HGNC Symbol;Acc:8602]	placenta
ENSG00000116183	PAPPA2	pappalysin 2 [Source:HGNC Symbol;Acc:14615]	placenta
ENSG00000181649	PHLDA2	pleckstrin homology-like domain, family A, member 2 [Source:HGNC Symbol;Acc:12385]	placenta
ENSG00000170965	PLAC1	placenta-specific 1 [Source:HGNC Symbol;Acc:9044]	placenta
ENSG00000218416	PP14571	uncharacterized LOC100130449 [Source:EntrezGene;Acc:100130449]	placenta
ENSG00000186652	PRG2	proteoglycan 2, bone marrow (natural killer cell activator, eosinophil granule major basic protein) [Source:HGNC Symbol;Acc:9362]	placenta
ENSG00000231924	PSG1	pregnancy specific beta-1-glycoprotein 1 [Source:HGNC Symbol;Acc:9514]	placenta
ENSG00000243130	PSG11	pregnancy specific beta-1-glycoprotein 11 [Source:HGNC Symbol;Acc:9516]	placenta
ENSG00000242221	PSG2	pregnancy specific beta-1-glycoprotein 2 [Source:HGNC Symbol;Acc:9519]	placenta
ENSG00000221826	PSG3	pregnancy specific beta-1-glycoprotein 3 [Source:HGNC Symbol;Acc:9520]	placenta
ENSG00000243137	PSG4	pregnancy specific beta-1-glycoprotein 4 [Source:HGNC Symbol;Acc:9521]	placenta
ENSG00000204941	PSG5	pregnancy specific beta-1-glycoprotein 5 [Source:HGNC Symbol;Acc:9522]	placenta
ENSG00000170848	PSG6	pregnancy specific beta-1-glycoprotein 6 [Source:HGNC Symbol;Acc:9523]	placenta
ENSG00000124467	PSG8	pregnancy specific beta-1-glycoprotein 8 [Source:HGNC Symbol;Acc:9525]	placenta
ENSG00000183668	PSG9	pregnancy specific beta-1-glycoprotein 9 [Source:HGNC Symbol;Acc:9526]	placenta
ENSG00000145715	RASA1	RAS p21 protein activator (GTPase activating protein) 1 [Source:HGNC Symbol;Acc:9871]	placenta
ENSG00000105492	SIGLEC6	sialic acid binding Ig-like lectin 6 [Source:HGNC Symbol;Acc:10875]	placenta
ENSG00000164707	SLC13A4	solute carrier family 13 (sodium/sulfate symporters), member 4 [Source:HGNC Symbol;Acc:15827]	placenta
ENSG00000117394	SLC2A1	solute carrier family 2 (facilitated glucose transporter), member 1 [Source:HGNC Symbol;Acc:11005]	placenta
ENSG00000189120	SP6	Sp6 transcription factor [Source:HGNC Symbol;Acc:14530]	placenta
ENSG00000166863	TAC3	tachykinin 3 [Source:HGNC Symbol;Acc:11521]	placenta
ENSG00000105825	TFPI2	tissue factor pathway inhibitor 2 [Source:HGNC Symbol;Acc:11761]	placenta
ENSG00000102243	VGLL1	vestigial like 1 (Drosophila) [Source:HGNC Symbol;Acc:20985]	placenta
ENSG00000185751	XAGE2	X antigen family, member 2 [Source:HGNC Symbol;Acc:4112]	placenta
ENSG00000155622	XAGE2B	X antigen family, member 2B [Source:HGNC Symbol;Acc:30680]	placenta
ENSG00000171402	XAGE3	X antigen family, member 3 [Source:HGNC Symbol;Acc:14618]	placenta
ENSG00000014257	ACPP	acid phosphatase, prostate [Source:HGNC Symbol;Acc:125]	prostate
ENSG00000167751	KLK2	kallikrein-related peptidase 2 [Source:HGNC Symbol;Acc:6363]	prostate
ENSG00000142515	KLK3	kallikrein-related peptidase 3 [Source:HGNC Symbol;Acc:6364]	prostate
ENSG00000167749	KLK4	kallikrein-related peptidase 4 [Source:HGNC Symbol;Acc:6365]	prostate
ENSG00000138294	MSMB	microseminoprotein, beta- [Source:HGNC Symbol;Acc:7372]	prostate
ENSG00000167034	NKX3-1	NK3 homeobox 1 [Source:HGNC Symbol;Acc:7838]	prostate
ENSG00000167332	OR51E2	olfactory receptor, family 51, subfamily E, member 2 [Source:HGNC Symbol;Acc:15195]	prostate
ENSG00000107018	RLN1	relaxin 1 [Source:HGNC Symbol;Acc:10026]	prostate
ENSG00000158715	SLC45A3	solute carrier family 45, member 3 [Source:HGNC Symbol;Acc:8642]	prostate
ENSG00000163810	TGM4	transglutaminase 4 [Source:HGNC Symbol;Acc:11780]	prostate
ENSG00000106351	AGFG2	ArfGAP with FG repeats 2 [Source:HGNC Symbol;Acc:5177]	salivary
ENSG00000198768	APCDD1L	adenomatosis polyposis coli down-regulated 1-like [Source:HGNC Symbol;Acc:26892]	salivary
ENSG00000187527	ATP13A5	ATPase type 13A5 [Source:HGNC Symbol;Acc:31789]	salivary
ENSG00000131050	BPIFA2	BPI fold containing family A, member 2 [Source:HGNC Symbol;Acc:16203]	salivary
ENSG00000187533	C4orf40	chromosome 4 open reading frame 40 [Source:HGNC Symbol;Acc:33193]	salivary
ENSG00000178776	C5orf46	chromosome 5 open reading frame 46 [Source:HGNC Symbol;Acc:33768]	salivary
ENSG00000184530	C6orf58	chromosome 6 open reading frame 58 [Source:HGNC Symbol;Acc:20960]	salivary
ENSG00000131686	CA6	carbonic anhydrase VI [Source:HGNC Symbol;Acc:1380]	salivary
ENSG00000178372	CALML5	calmodulin-like 5 [Source:HGNC Symbol;Acc:18180]	salivary
ENSG00000151882	CCL28	chemokine (C-C motif) ligand 28 [Source:HGNC Symbol;Acc:17700]	salivary
ENSG00000171209	CSN3	casein kappa [Source:HGNC Symbol;Acc:2446]	salivary
ENSG00000170373	CST1	cystatin SN [Source:HGNC Symbol;Acc:2473]	salivary
ENSG00000170369	CST2	cystatin SA [Source:HGNC Symbol;Acc:2474]	salivary
ENSG00000101441	CST4	cystatin S [Source:HGNC Symbol;Acc:2476]	salivary
ENSG00000170367	CST5	cystatin D [Source:HGNC Symbol;Acc:2477]	salivary
ENSG00000137976	DNASE2B	deoxyribonuclease II beta [Source:HGNC Symbol;Acc:28875]	salivary
ENSG00000135374	ELF5	E74-like factor 5 (ets domain transcription factor) [Source:HGNC Symbol;Acc:3320]	salivary
ENSG00000117507	FMO6P	flavin containing monooxygenase 6 pseudogene [Source:HGNC Symbol;Acc:24024]	salivary
ENSG00000125965	GDF5	growth differentiation factor 5 [Source:HGNC Symbol;Acc:4220]	salivary
ENSG00000126550	HTN1	histatin 1 [Source:HGNC Symbol;Acc:5283]	salivary
ENSG00000205649	HTN3	histatin 3 [Source:HGNC Symbol;Acc:5284]	salivary
ENSG00000135413	LACRT	lacritin [Source:HGNC Symbol;Acc:16430]	salivary
ENSG00000136944	LMX1B	LIM homeobox transcription factor 1, beta [Source:HGNC Symbol;Acc:6654]	salivary
ENSG00000167419	LPO	lactoperoxidase [Source:HGNC Symbol;Acc:6678]	salivary
ENSG00000012223	LTF	lactotransferrin [Source:HGNC Symbol;Acc:6720]	salivary
ENSG00000163975	MFI2	antigen p97 (melanoma associated) identified by monoclonal antibodies 133.2 and 96.5 [Source:HGNC Symbol;Acc:7037]	salivary
ENSG00000171195	MUC7	mucin 7, secreted [Source:HGNC Symbol;Acc:7518]	salivary
ENSG00000172551	MUCL1	mucin-like 1 [Source:HGNC Symbol;Acc:30588]	salivary
ENSG00000109205	ODAM	odontogenic, ameloblast asssociated [Source:HGNC Symbol;Acc:26043]	salivary
ENSG00000159763	PIP	prolactin-induced protein [Source:HGNC Symbol;Acc:8993]	salivary
ENSG00000231887	PRH1	proline-rich protein HaeIII subfamily 1 [Source:HGNC Symbol;Acc:9366]	salivary
ENSG00000134551	PRH2	proline-rich protein HaeIII subfamily 2 [Source:HGNC Symbol;Acc:9367]	salivary
ENSG00000171199	PROL1	proline rich, lacrimal 1 [Source:HGNC Symbol;Acc:17279]	salivary
ENSG00000111215	PRR4	proline rich 4 (lacrimal) [Source:HGNC Symbol;Acc:18020]	salivary
ENSG00000174502	SLC26A9	solute carrier family 26, member 9 [Source:HGNC Symbol;Acc:14469]	salivary
ENSG00000136867	SLC31A2	solute carrier family 31 (copper transporter), member 2 [Source:HGNC Symbol;Acc:11017]	salivary
ENSG00000105641	SLC5A5	solute carrier family 5 (sodium iodide symporter), member 5 [Source:HGNC Symbol;Acc:11040]	salivary
ENSG00000109208	SMR3A	submaxillary gland androgen regulated protein 3A [Source:HGNC Symbol;Acc:19216]	salivary
ENSG00000171201	SMR3B	submaxillary gland androgen regulated protein 3B [Source:HGNC Symbol;Acc:17326]	salivary
ENSG00000126549	STATH	statherin [Source:HGNC Symbol;Acc:11369]	salivary
ENSG00000162078	ZG16B	zymogen granule protein 16B [Source:HGNC Symbol;Acc:30456]	salivary
ENSG00000163295	ALPI	alkaline phosphatase, intestinal [Source:HGNC Symbol;Acc:437]	smallintestines
ENSG00000110244	APOA4	apolipoprotein A-IV [Source:HGNC Symbol;Acc:602]	smallintestines
ENSG00000111701	APOBEC1	apolipoprotein B mRNA editing enzyme, catalytic polypeptide 1 [Source:HGNC Symbol;Acc:604]	smallintestines
ENSG00000143595	AQP10	aquaporin 10 [Source:HGNC Symbol;Acc:16029]	smallintestines
ENSG00000167230	C17orf78	chromosome 17 open reading frame 78 [Source:HGNC Symbol;Acc:26831]	smallintestines
ENSG00000131142	CCL25	chemokine (C-C motif) ligand 25 [Source:HGNC Symbol;Acc:10624]	smallintestines
ENSG00000144410	CPO	carboxypeptidase O [Source:HGNC Symbol;Acc:21011]	smallintestines
ENSG00000182156	ENPP7	ectonucleotide pyrophosphatase/phosphodiesterase 7 [Source:HGNC Symbol;Acc:23764]	smallintestines
ENSG00000145384	FABP2	fatty acid binding protein 2, intestinal [Source:HGNC Symbol;Acc:3556]	smallintestines
ENSG00000170231	FABP6	fatty acid binding protein 6, ileal [Source:HGNC Symbol;Acc:3561]	smallintestines
ENSG00000115474	KCNJ13	potassium inwardly-rectifying channel, subfamily J, member 13 [Source:HGNC Symbol;Acc:6259]	smallintestines
ENSG00000141434	MEP1B	meprin A, beta [Source:HGNC Symbol;Acc:7020]	smallintestines
ENSG00000172689	MS4A10	membrane-spanning 4-domains, subfamily A, member 10 [Source:HGNC Symbol;Acc:13368]	smallintestines
ENSG00000166959	MS4A8	membrane-spanning 4-domains, subfamily A, member 8 [Source:HGNC Symbol;Acc:13380]	smallintestines
ENSG00000166268	MYRFL	myelin regulatory factor-like [Source:HGNC Symbol;Acc:26316]	smallintestines
ENSG00000174885	NLRP6	NLR family, pyrin domain containing 6 [Source:HGNC Symbol;Acc:22944]	smallintestines
ENSG00000133636	NTS	neurotensin [Source:HGNC Symbol;Acc:8038]	smallintestines
ENSG00000114113	RBP2	retinol binding protein 2, cellular [Source:HGNC Symbol;Acc:9920]	smallintestines
ENSG00000090402	SI	sucrase-isomaltase (alpha-glucosidase) [Source:HGNC Symbol;Acc:10856]	smallintestines
ENSG00000100191	SLC5A4	solute carrier family 5 (low affinity glucose cotransporter), member 4 [Source:HGNC Symbol;Acc:11039]	smallintestines
ENSG00000117834	SLC5A9	solute carrier family 5 (sodium/glucose cotransporter), member 9 [Source:HGNC Symbol;Acc:22146]	smallintestines
ENSG00000167780	SOAT2	sterol O-acyltransferase 2 [Source:HGNC Symbol;Acc:11178]	smallintestines
ENSG00000168955	TM4SF20	transmembrane 4 L six family member 20 [Source:HGNC Symbol;Acc:26230]	smallintestines
ENSG00000073754	CD5L	CD5 molecule-like [Source:HGNC Symbol;Acc:1690]	spleen
ENSG00000156886	ITGAD	integrin, alpha D [Source:HGNC Symbol;Acc:6146]	spleen
ENSG00000166211	SPIC	Spi-C transcription factor (Spi-1/PU.1 related) [Source:HGNC Symbol;Acc:29549]	spleen
ENSG00000173838	2015-03-10	membrane-associated ring finger (C3HC4) 10, E3 ubiquitin protein ligase [Source:HGNC Symbol;Acc:26655]	testis
ENSG00000183654	2015-03-11	membrane-associated ring finger (C3HC4) 11 [Source:HGNC Symbol;Acc:33609]	testis
ENSG00000140623	2015-09-12	septin 12 [Source:HGNC Symbol;Acc:26348]	testis
ENSG00000154997	2015-09-14	septin 14 [Source:HGNC Symbol;Acc:33280]	testis
ENSG00000205002	AARD	alanine and arginine rich domain containing protein [Source:HGNC Symbol;Acc:33842]	testis
ENSG00000143994	ABHD1	abhydrolase domain containing 1 [Source:HGNC Symbol;Acc:17553]	testis
ENSG00000005189	AC004381.6	Putative RNA exonuclease NEF-sp [Source:UniProtKB/Swiss-Prot;Acc:Q96IC2]	testis
ENSG00000234409	AC006547.14	uncharacterized protein LOC388849 [Source:RefSeq peptide;Acc:NP_001230466]	testis
ENSG00000235478	AC006946.15		testis
ENSG00000223874	AC007557.1		testis
ENSG00000237524	AC114783.1		testis
ENSG00000100312	ACR	acrosin [Source:HGNC Symbol;Acc:126]	testis
ENSG00000111644	ACRBP	acrosin binding protein [Source:HGNC Symbol;Acc:17195]	testis
ENSG00000134940	ACRV1	acrosomal vesicle protein 1 [Source:HGNC Symbol;Acc:127]	testis
ENSG00000130377	ACSBG2	acyl-CoA synthetase bubblegum family member 2 [Source:HGNC Symbol;Acc:24174]	testis
ENSG00000182584	ACTL10	actin-like 10 [Source:HGNC Symbol;Acc:16127]	testis
ENSG00000187003	ACTL7A	actin-like 7A [Source:HGNC Symbol;Acc:161]	testis
ENSG00000117148	ACTL8	actin-like 8 [Source:HGNC Symbol;Acc:24018]	testis
ENSG00000181786	ACTL9	actin-like 9 [Source:HGNC Symbol;Acc:28494]	testis
ENSG00000169717	ACTRT2	actin-related protein T2 [Source:HGNC Symbol;Acc:24026]	testis
ENSG00000184378	ACTRT3	actin-related protein T3 [Source:HGNC Symbol;Acc:24022]	testis
ENSG00000164113	ADAD1	adenosine deaminase domain containing 1 (testis-specific) [Source:HGNC Symbol;Acc:30713]	testis
ENSG00000140955	ADAD2	adenosine deaminase domain containing 2 [Source:HGNC Symbol;Acc:30714]	testis
ENSG00000168619	ADAM18	ADAM metallopeptidase domain 18 [Source:HGNC Symbol;Acc:196]	testis
ENSG00000104755	ADAM2	ADAM metallopeptidase domain 2 [Source:HGNC Symbol;Acc:198]	testis
ENSG00000134007	ADAM20	ADAM metallopeptidase domain 20 [Source:HGNC Symbol;Acc:199]	testis
ENSG00000139985	ADAM21	ADAM metallopeptidase domain 21 [Source:HGNC Symbol;Acc:200]	testis
ENSG00000168594	ADAM29	ADAM metallopeptidase domain 29 [Source:HGNC Symbol;Acc:207]	testis
ENSG00000134249	ADAM30	ADAM metallopeptidase domain 30 [Source:HGNC Symbol;Acc:208]	testis
ENSG00000197140	ADAM32	ADAM metallopeptidase domain 32 [Source:HGNC Symbol;Acc:15479]	testis
ENSG00000143199	ADCY10	adenylate cyclase 10 (soluble) [Source:HGNC Symbol;Acc:21285]	testis
ENSG00000118492	ADGB	androglobin [Source:HGNC Symbol;Acc:21212]	testis
ENSG00000182035	ADIG	adipogenin [Source:HGNC Symbol;Acc:28606]	testis
ENSG00000084693	AGBL5	ATP/GTP binding protein-like 5 [Source:HGNC Symbol;Acc:26147]	testis
ENSG00000063438	AHRR	aryl-hydrocarbon receptor repressor [Source:HGNC Symbol;Acc:346]	testis
ENSG00000186471	AKAP14	A kinase (PRKA) anchor protein 14 [Source:HGNC Symbol;Acc:24061]	testis
ENSG00000111254	AKAP3	A kinase (PRKA) anchor protein 3 [Source:HGNC Symbol;Acc:373]	testis
ENSG00000147081	AKAP4	A kinase (PRKA) anchor protein 4 [Source:HGNC Symbol;Acc:374]	testis
ENSG00000165568	AKR1E2	aldo-keto reductase family 1, member E2 [Source:HGNC Symbol;Acc:23437]	testis
ENSG00000151360	ALLC	allantoicase [Source:HGNC Symbol;Acc:17377]	testis
ENSG00000155754	ALS2CR11	amyotrophic lateral sclerosis 2 (juvenile) chromosome region, candidate 11 [Source:HGNC Symbol;Acc:14438]	testis
ENSG00000104899	AMH	anti-Mullerian hormone [Source:HGNC Symbol;Acc:464]	testis
ENSG00000230453	ANKRD18B	ankyrin repeat domain 18B [Source:HGNC Symbol;Acc:23644]	testis
ENSG00000180777	ANKRD30B	ankyrin repeat domain 30B [Source:HGNC Symbol;Acc:24165]	testis
ENSG00000106013	ANKRD7	ankyrin repeat domain 7 [Source:HGNC Symbol;Acc:18588]	testis
ENSG00000174225	ARL13A	ADP-ribosylation factor-like 13A [Source:HGNC Symbol;Acc:31709]	testis
ENSG00000157343	ARMC12	armadillo repeat containing 12 [Source:HGNC Symbol;Acc:21099]	testis
ENSG00000169126	ARMC4	armadillo repeat containing 4 [Source:HGNC Symbol;Acc:25583]	testis
ENSG00000205784	ARRDC5	arrestin domain containing 5 [Source:HGNC Symbol;Acc:31407]	testis
ENSG00000154007	ASB17	ankyrin repeat and SOCS box containing 17 [Source:HGNC Symbol;Acc:19769]	testis
ENSG00000154438	ASZ1	ankyrin repeat, SAM and basic leucine zipper domain containing 1 [Source:HGNC Symbol;Acc:1350]	testis
ENSG00000130270	ATP8B3	ATPase, aminophospholipid transporter, class I, type 8B, member 3 [Source:HGNC Symbol;Acc:13535]	testis
ENSG00000105146	AURKC	aurora kinase C [Source:HGNC Symbol;Acc:11391]	testis
ENSG00000125888	BANF2	barrier to autointegration factor 2 [Source:HGNC Symbol;Acc:16172]	testis
ENSG00000177324	BEND2	BEN domain containing 2 [Source:HGNC Symbol;Acc:28509]	testis
ENSG00000163098	BIRC8	baculoviral IAP repeat containing 8 [Source:HGNC Symbol;Acc:14878]	testis
ENSG00000228075	BOD1L2	biorientation of chromosomes in cell division 1-like 2 [Source:HGNC Symbol;Acc:28505]	testis
ENSG00000152430	BOLL	bol, boule-like (Drosophila) [Source:HGNC Symbol;Acc:14273]	testis
ENSG00000131059	BPIFA3	BPI fold containing family A, member 3 [Source:HGNC Symbol;Acc:16204]	testis
ENSG00000137948	BRDT	bromodomain, testis-specific [Source:HGNC Symbol;Acc:1105]	testis
ENSG00000137707	BTG4	B-cell translocation gene 4 [Source:HGNC Symbol;Acc:13862]	testis
ENSG00000183559	C10orf120	chromosome 10 open reading frame 120 [Source:HGNC Symbol;Acc:25707]	testis
ENSG00000178645	C10orf53	chromosome 10 open reading frame 53 [Source:HGNC Symbol;Acc:27421]	testis
ENSG00000203942	C10orf62	chromosome 10 open reading frame 62 [Source:HGNC Symbol;Acc:23294]	testis
ENSG00000165863	C10orf82	chromosome 10 open reading frame 82 [Source:HGNC Symbol;Acc:28500]	testis
ENSG00000180878	C11orf42	chromosome 11 open reading frame 42 [Source:HGNC Symbol;Acc:28541]	testis
ENSG00000109944	C11orf63	chromosome 11 open reading frame 63 [Source:HGNC Symbol;Acc:26288]	testis
ENSG00000166323	C11orf65	chromosome 11 open reading frame 65 [Source:HGNC Symbol;Acc:28519]	testis
ENSG00000137691	C11orf70	chromosome 11 open reading frame 70 [Source:HGNC Symbol;Acc:28188]	testis
ENSG00000180425	C11orf71	chromosome 11 open reading frame 71 [Source:HGNC Symbol;Acc:25937]	testis
ENSG00000168070	C11orf85	chromosome 11 open reading frame 85 [Source:HGNC Symbol;Acc:27441]	testis
ENSG00000234776	C11orf94	chromosome 11 open reading frame 94 [Source:HGNC Symbol;Acc:37213]	testis
ENSG00000180116	C12orf40	chromosome 12 open reading frame 40 [Source:HGNC Symbol;Acc:26846]	testis
ENSG00000165805	C12orf50	chromosome 12 open reading frame 50 [Source:HGNC Symbol;Acc:26665]	testis
ENSG00000177627	C12orf54	chromosome 12 open reading frame 54 [Source:HGNC Symbol;Acc:28553]	testis
ENSG00000100565	C14orf166B	chromosome 14 open reading frame 166B [Source:HGNC Symbol;Acc:23346]	testis
ENSG00000167014	C15orf43	chromosome 15 open reading frame 43 [Source:HGNC Symbol;Acc:28520]	testis
ENSG00000183324	C15orf60	chromosome 15 open reading frame 60 [Source:HGNC Symbol;Acc:25065]	testis
ENSG00000166246	C16orf71	chromosome 16 open reading frame 71 [Source:HGNC Symbol;Acc:25081]	testis
ENSG00000166152	C16orf78	chromosome 16 open reading frame 78 [Source:HGNC Symbol;Acc:28479]	testis
ENSG00000167194	C16orf92	chromosome 16 open reading frame 92 [Source:HGNC Symbol;Acc:26346]	testis
ENSG00000260456	C16orf95	chromosome 16 open reading frame 95 [Source:HGNC Symbol;Acc:40033]	testis
ENSG00000205832	C16orf96	chromosome 16 open reading frame 96 [Source:HGNC Symbol;Acc:40031]	testis
ENSG00000180336	C17orf104	chromosome 17 open reading frame 104 [Source:HGNC Symbol;Acc:26670]	testis
ENSG00000231256	C17orf105	chromosome 17 open reading frame 105 [Source:HGNC Symbol;Acc:37241]	testis
ENSG00000181013	C17orf47	chromosome 17 open reading frame 47 [Source:HGNC Symbol;Acc:26844]	testis
ENSG00000154768	C17orf50	chromosome 17 open reading frame 50 [Source:HGNC Symbol;Acc:29581]	testis
ENSG00000125319	C17orf53	chromosome 17 open reading frame 53 [Source:HGNC Symbol;Acc:28460]	testis
ENSG00000141371	C17orf64	chromosome 17 open reading frame 64 [Source:HGNC Symbol;Acc:26990]	testis
ENSG00000172653	C17orf66	chromosome 17 open reading frame 66 [Source:HGNC Symbol;Acc:26548]	testis
ENSG00000184560	C17orf74	chromosome 17 open reading frame 74 [Source:HGNC Symbol;Acc:27315]	testis
ENSG00000206043	C18orf63	chromosome 18 open reading frame 63 [Source:HGNC Symbol;Acc:40037]	testis
ENSG00000198723	C19orf45	chromosome 19 open reading frame 45 [Source:HGNC Symbol;Acc:24745]	testis
ENSG00000183397	C19orf71	chromosome 19 open reading frame 71 [Source:HGNC Symbol;Acc:34496]	testis
ENSG00000262874	C19orf84	chromosome 19 open reading frame 84 [Source:HGNC Symbol;Acc:HGNC:27112]	testis
ENSG00000173728	C1orf100	chromosome 1 open reading frame 100 [Source:HGNC Symbol;Acc:30435]	testis
ENSG00000179397	C1orf101	chromosome 1 open reading frame 101 [Source:HGNC Symbol;Acc:28491]	testis
ENSG00000171722	C1orf111	chromosome 1 open reading frame 111 [Source:HGNC Symbol;Acc:27648]	testis
ENSG00000157330	C1orf158	chromosome 1 open reading frame 158 [Source:HGNC Symbol;Acc:28567]	testis
ENSG00000215910	C1orf167	chromosome 1 open reading frame 167 [Source:HGNC Symbol;Acc:25262]	testis
ENSG00000204006	C1orf185	chromosome 1 open reading frame 185 [Source:HGNC Symbol;Acc:28096]	testis
ENSG00000179902	C1orf194	chromosome 1 open reading frame 194 [Source:HGNC Symbol;Acc:32331]	testis
ENSG00000227868	C1orf234	chromosome 1 open reading frame 234 [Source:HGNC Symbol;Acc:44651]	testis
ENSG00000143443	C1orf56	chromosome 1 open reading frame 56 [Source:HGNC Symbol;Acc:26045]	testis
ENSG00000178395	C1orf65	chromosome 1 open reading frame 65 [Source:HGNC Symbol;Acc:26654]	testis
ENSG00000258713	C20orf141	chromosome 20 open reading frame 141 [Source:HGNC Symbol;Acc:16134]	testis
ENSG00000149609	C20orf144	chromosome 20 open reading frame 144 [Source:HGNC Symbol;Acc:16137]	testis
ENSG00000125975	C20orf173	chromosome 20 open reading frame 173 [Source:HGNC Symbol;Acc:16166]	testis
ENSG00000125531	C20orf195	chromosome 20 open reading frame 195 [Source:HGNC Symbol;Acc:28764]	testis
ENSG00000128346	C22orf23	chromosome 22 open reading frame 23 [Source:HGNC Symbol;Acc:18589]	testis
ENSG00000205856	C22orf42	chromosome 22 open reading frame 42 [Source:HGNC Symbol;Acc:27160]	testis
ENSG00000189269	C22orf43	chromosome 22 open reading frame 43 [Source:HGNC Symbol;Acc:28031]	testis
ENSG00000186143	C2orf53	chromosome 2 open reading frame 53 [Source:HGNC Symbol;Acc:28677]	testis
ENSG00000177673	C2orf57	chromosome 2 open reading frame 57 [Source:HGNC Symbol;Acc:28563]	testis
ENSG00000239605	C2orf61	chromosome 2 open reading frame 61 [Source:HGNC Symbol;Acc:26850]	testis
ENSG00000173557	C2orf70	chromosome 2 open reading frame 70 [Source:HGNC Symbol;Acc:27938]	testis
ENSG00000177994	C2orf73	chromosome 2 open reading frame 73 [Source:HGNC Symbol;Acc:26861]	testis
ENSG00000131379	C3orf20	chromosome 3 open reading frame 20 [Source:HGNC Symbol;Acc:25320]	testis
ENSG00000180697	C3orf22	chromosome 3 open reading frame 22 [Source:HGNC Symbol;Acc:28534]	testis
ENSG00000163424	C3orf30	chromosome 3 open reading frame 30 [Source:HGNC Symbol;Acc:26553]	testis
ENSG00000138813	C4orf17	chromosome 4 open reading frame 17 [Source:HGNC Symbol;Acc:25274]	testis
ENSG00000197826	C4orf22	chromosome 4 open reading frame 22 [Source:HGNC Symbol;Acc:28554]	testis
ENSG00000164123	C4orf45	chromosome 4 open reading frame 45 [Source:HGNC Symbol;Acc:26342]	testis
ENSG00000185056	C5orf47	chromosome 5 open reading frame 47 [Source:HGNC Symbol;Acc:27026]	testis
ENSG00000196900	C5orf48	chromosome 5 open reading frame 48 [Source:HGNC Symbol;Acc:33767]	testis
ENSG00000187658	C5orf52	chromosome 5 open reading frame 52 [Source:HGNC Symbol;Acc:35121]	testis
ENSG00000234511	C5orf58	chromosome 5 open reading frame 58 [Source:HGNC Symbol;Acc:37272]	testis
ENSG00000204296	C6orf10	chromosome 6 open reading frame 10 [Source:HGNC Symbol;Acc:13922]	testis
ENSG00000213204	C6orf165	chromosome 6 open reading frame 165 [Source:HGNC Symbol;Acc:21405]	testis
ENSG00000272514	C6orf165	chromosome 6 open reading frame 165 [Source:HGNC Symbol;Acc:HGNC:21405]	testis
ENSG00000185689	C6orf201	chromosome 6 open reading frame 201 [Source:HGNC Symbol;Acc:21620]	testis
ENSG00000260286	C6orf229	chromosome 6 open reading frame 229 [Source:HGNC Symbol;Acc:HGNC:49394]	testis
ENSG00000203711	C6orf99	chromosome 6 open reading frame 99 [Source:HGNC Symbol;Acc:21179]	testis
ENSG00000153790	C7orf31	chromosome 7 open reading frame 31 [Source:HGNC Symbol;Acc:21722]	testis
ENSG00000165131	C7orf34	chromosome 7 open reading frame 34 [Source:HGNC Symbol;Acc:21750]	testis
ENSG00000185955	C7orf61	chromosome 7 open reading frame 61 [Source:HGNC Symbol;Acc:22135]	testis
ENSG00000164645	C7orf62	chromosome 7 open reading frame 62 [Source:HGNC Symbol;Acc:22402]	testis
ENSG00000171060	C8orf74	chromosome 8 open reading frame 74 [Source:HGNC Symbol;Acc:32296]	testis
ENSG00000174038	C9orf131	chromosome 9 open reading frame 131 [Source:HGNC Symbol;Acc:31418]	testis
ENSG00000187753	C9orf153	chromosome 9 open reading frame 153 [Source:HGNC Symbol;Acc:31456]	testis
ENSG00000197768	C9orf173	chromosome 9 open reading frame 173 [Source:HGNC Symbol;Acc:37285]	testis
ENSG00000157653	C9orf43	chromosome 9 open reading frame 43 [Source:HGNC Symbol;Acc:23570]	testis
ENSG00000204669	C9orf57	chromosome 9 open reading frame 57 [Source:HGNC Symbol;Acc:27037]	testis
ENSG00000165181	C9orf84	chromosome 9 open reading frame 84 [Source:HGNC Symbol;Acc:26535]	testis
ENSG00000145309	CABS1	calcium-binding protein, spermatid-specific 1 [Source:HGNC Symbol;Acc:30710]	testis
ENSG00000154040	CABYR	calcium binding tyrosine-(Y)-phosphorylation regulated [Source:HGNC Symbol;Acc:15569]	testis
ENSG00000164304	CAGE1	cancer antigen 1 [Source:HGNC Symbol;Acc:21622]	testis
ENSG00000269058	CALR3	calreticulin 3 [Source:HGNC Symbol;Acc:20407]	testis
ENSG00000137225	CAPN11	calpain 11 [Source:HGNC Symbol;Acc:1478]	testis
ENSG00000177938	CAPZA3	capping protein (actin filament) muscle Z-line, alpha 3 [Source:HGNC Symbol;Acc:24205]	testis
ENSG00000175294	CATSPER1	cation channel, sperm associated 1 [Source:HGNC Symbol;Acc:17116]	testis
ENSG00000166762	CATSPER2	cation channel, sperm associated 2 [Source:HGNC Symbol;Acc:18810]	testis
ENSG00000152705	CATSPER3	cation channel, sperm associated 3 [Source:HGNC Symbol;Acc:20819]	testis
ENSG00000099338	CATSPERG	catsper channel auxiliary subunit gamma [Source:HGNC Symbol;Acc:25243]	testis
ENSG00000167131	CCDC103	coiled-coil domain containing 103 [Source:HGNC Symbol;Acc:32700]	testis
ENSG00000160994	CCDC105	coiled-coil domain containing 105 [Source:HGNC Symbol;Acc:26866]	testis
ENSG00000172361	CCDC11	coiled-coil domain containing 11 [Source:HGNC Symbol;Acc:26530]	testis
ENSG00000168491	CCDC110	coiled-coil domain containing 110 [Source:HGNC Symbol;Acc:28504]	testis
ENSG00000161180	CCDC116	coiled-coil domain containing 116 [Source:HGNC Symbol;Acc:26688]	testis
ENSG00000159625	CCDC135	coiled-coil domain containing 135 [Source:HGNC Symbol;Acc:25289]	testis
ENSG00000170160	CCDC144A	coiled-coil domain containing 144A [Source:HGNC Symbol;Acc:29072]	testis
ENSG00000120051	CCDC147	coiled-coil domain containing 147 [Source:HGNC Symbol;Acc:26676]	testis
ENSG00000161609	CCDC155	coiled-coil domain containing 155 [Source:HGNC Symbol;Acc:26520]	testis
ENSG00000187860	CCDC157	coiled-coil domain containing 157 [Source:HGNC Symbol;Acc:33854]	testis
ENSG00000242715	CCDC169	coiled-coil domain containing 169 [Source:HGNC Symbol;Acc:34361]	testis
ENSG00000250709	CCDC169-SOHLH2	CCDC169-SOHLH2 readthrough [Source:HGNC Symbol;Acc:38866]	testis
ENSG00000182645	CCDC172	coiled-coil domain containing 172 [Source:HGNC Symbol;Acc:30524]	testis
ENSG00000154479	CCDC173	coiled-coil domain containing 173 [Source:HGNC Symbol;Acc:25064]	testis
ENSG00000255359	CCDC179	coiled-coil domain containing 179 [Source:HGNC Symbol;Acc:44653]	testis
ENSG00000166329	CCDC182	coiled-coil domain containing 182 [Source:HGNC Symbol;Acc:HGNC:49392]	testis
ENSG00000162592	CCDC27	coiled-coil domain containing 27 [Source:HGNC Symbol;Acc:26546]	testis
ENSG00000140481	CCDC33	coiled-coil domain containing 33 [Source:HGNC Symbol;Acc:26552]	testis
ENSG00000173421	CCDC36	coiled-coil domain containing 36 [Source:HGNC Symbol;Acc:27945]	testis
ENSG00000165972	CCDC38	coiled-coil domain containing 38 [Source:HGNC Symbol;Acc:26843]	testis
ENSG00000161973	CCDC42	coiled-coil domain containing 42 [Source:HGNC Symbol;Acc:26528]	testis
ENSG00000138483	CCDC54	coiled-coil domain containing 54 [Source:HGNC Symbol;Acc:30703]	testis
ENSG00000130783	CCDC62	coiled-coil domain containing 62 [Source:HGNC Symbol;Acc:30723]	testis
ENSG00000173093	CCDC63	coiled-coil domain containing 63 [Source:HGNC Symbol;Acc:26669]	testis
ENSG00000139537	CCDC65	coiled-coil domain containing 65 [Source:HGNC Symbol;Acc:29937]	testis
ENSG00000165325	CCDC67	coiled-coil domain containing 67 [Source:HGNC Symbol;Acc:26344]	testis
ENSG00000216937	CCDC7	coiled-coil domain containing 7 [Source:HGNC Symbol;Acc:26533]	testis
ENSG00000123171	CCDC70	coiled-coil domain containing 70 [Source:HGNC Symbol;Acc:25303]	testis
ENSG00000249961	CCDC79	coiled-coil domain containing 79 [Source:HGNC Symbol;Acc:26675]	testis
ENSG00000150676	CCDC83	coiled-coil domain containing 83 [Source:HGNC Symbol;Acc:28535]	testis
ENSG00000182791	CCDC87	coiled-coil domain containing 87 [Source:HGNC Symbol;Acc:25579]	testis
ENSG00000179071	CCDC89	coiled-coil domain containing 89 [Source:HGNC Symbol;Acc:26762]	testis
ENSG00000173013	CCDC96	coiled-coil domain containing 96 [Source:HGNC Symbol;Acc:26900]	testis
ENSG00000197651	CCER1	coiled-coil glutamate-rich protein 1 [Source:HGNC Symbol;Acc:28373]	testis
ENSG00000204536	CCHCR1	coiled-coil alpha-helical rod protein 1 [Source:HGNC Symbol;Acc:13930]	testis
ENSG00000185972	CCIN	calicin [Source:HGNC Symbol;Acc:1568]	testis
ENSG00000133101	CCNA1	cyclin A1 [Source:HGNC Symbol;Acc:1577]	testis
ENSG00000147082	CCNB3	cyclin B3 [Source:HGNC Symbol;Acc:18709]	testis
ENSG00000132141	CCT6B	chaperonin containing TCP1, subunit 6B (zeta 2) [Source:HGNC Symbol;Acc:1621]	testis
ENSG00000100526	CDKN3	cyclin-dependent kinase inhibitor 3 [Source:HGNC Symbol;Acc:1791]	testis
ENSG00000177143	CETN1	centrin, EF-hand protein, 1 [Source:HGNC Symbol;Acc:1866]	testis
ENSG00000154645	CHODL	chondrolectin [Source:HGNC Symbol;Acc:17807]	testis
ENSG00000157884	CIB4	calcium and integrin binding family member 4 [Source:HGNC Symbol;Acc:33703]	testis
ENSG00000125931	CITED1	Cbp/p300-interacting transactivator, with Glu/Asp-rich carboxy-terminal domain, 1 [Source:HGNC Symbol;Acc:1986]	testis
ENSG00000256660	CLEC12B	C-type lectin domain family 12, member B [Source:HGNC Symbol;Acc:31966]	testis
ENSG00000162129	CLPB	ClpB caseinolytic peptidase B homolog (E. coli) [Source:HGNC Symbol;Acc:30664]	testis
ENSG00000089505	CMTM1	CKLF-like MARVEL transmembrane domain containing 1 [Source:HGNC Symbol;Acc:19172]	testis
ENSG00000140932	CMTM2	CKLF-like MARVEL transmembrane domain containing 2 [Source:HGNC Symbol;Acc:19173]	testis
ENSG00000176571	CNBD1	cyclic nucleotide binding domain containing 1 [Source:HGNC Symbol;Acc:26663]	testis
ENSG00000149646	CNBD2	cyclic nucleotide binding domain containing 2 [Source:HGNC Symbol;Acc:16145]	testis
ENSG00000176563	CNTD1	cyclin N-terminal domain containing 1 [Source:HGNC Symbol;Acc:26847]	testis
ENSG00000121058	COIL	coilin [Source:HGNC Symbol;Acc:2184]	testis
ENSG00000160471	COX6B2	cytochrome c oxidase subunit VIb polypeptide 2 (testis) [Source:HGNC Symbol;Acc:24380]	testis
ENSG00000170516	COX7B2	cytochrome c oxidase subunit VIIb2 [Source:HGNC Symbol;Acc:24381]	testis
ENSG00000187581	COX8C	cytochrome c oxidase subunit VIIIC [Source:HGNC Symbol;Acc:24382]	testis
ENSG00000158525	CPA5	carboxypeptidase A5 [Source:HGNC Symbol;Acc:15722]	testis
ENSG00000124490	CRISP2	cysteine-rich secretory protein 2 [Source:HGNC Symbol;Acc:12024]	testis
ENSG00000125815	CST8	cystatin 8 (cystatin-related epididymal specific) [Source:HGNC Symbol;Acc:2480]	testis
ENSG00000101435	CST9L	cystatin 9-like [Source:HGNC Symbol;Acc:16233]	testis
ENSG00000225362	CT62	cancer/testis antigen 62 [Source:HGNC Symbol;Acc:27286]	testis
ENSG00000124092	CTCFL	CCCTC-binding factor (zinc finger protein)-like [Source:HGNC Symbol;Acc:16234]	testis
ENSG00000259316	CTD-2116N17.1	Uncharacterized protein {ECO:0000313|Ensembl:ENSP00000476088} [Source:UniProtKB/TrEMBL;Acc:U3KQN9]	testis
ENSG00000187516	CXorf27	chromosome X open reading frame 27 [Source:HGNC Symbol;Acc:18417]	testis
ENSG00000204019	CXorf61	chromosome X open reading frame 61 [Source:HGNC Symbol;Acc:33494]	testis
ENSG00000203933	CXorf66	chromosome X open reading frame 66 [Source:HGNC Symbol;Acc:33743]	testis
ENSG00000183035	CYLC1	cylicin, basic protein of sperm head cytoskeleton 1 [Source:HGNC Symbol;Acc:2582]	testis
ENSG00000155833	CYLC2	cylicin, basic protein of sperm head cytoskeleton 2 [Source:HGNC Symbol;Acc:2583]	testis
ENSG00000123977	DAW1	dynein assembly factor with WDR repeat domains 1 [Source:HGNC Symbol;Acc:26383]	testis
ENSG00000092345	DAZL	deleted in azoospermia-like [Source:HGNC Symbol;Acc:2685]	testis
ENSG00000198354	DCAF12L2	DDB1 and CUL4 associated factor 12-like 2 [Source:HGNC Symbol;Acc:32950]	testis
ENSG00000182308	DCAF4L1	DDB1 and CUL4 associated factor 4-like 1 [Source:HGNC Symbol;Acc:27723]	testis
ENSG00000176566	DCAF4L2	DDB1 and CUL4 associated factor 4-like 2 [Source:HGNC Symbol;Acc:26657]	testis
ENSG00000189186	DCAF8L2	DDB1 and CUL4 associated factor 8-like 2 [Source:HGNC Symbol;Acc:31811]	testis
ENSG00000043093	DCUN1D1	DCN1, defective in cullin neddylation 1, domain containing 1 [Source:HGNC Symbol;Acc:18184]	testis
ENSG00000170967	DDI1	DNA-damage inducible 1 homolog 1 (S. cerevisiae) [Source:HGNC Symbol;Acc:18961]	testis
ENSG00000152670	DDX4	DEAD (Asp-Glu-Ala-Asp) box polypeptide 4 [Source:HGNC Symbol;Acc:18700]	testis
ENSG00000184735	DDX53	DEAD (Asp-Glu-Ala-Asp) box polypeptide 53 [Source:HGNC Symbol;Acc:20083]	testis
ENSG00000180483	DEFB119	defensin, beta 119 [Source:HGNC Symbol;Acc:18099]	testis
ENSG00000180424	DEFB123	defensin, beta 123 [Source:HGNC Symbol;Acc:18103]	testis
ENSG00000204311	DFNB59	deafness, autosomal recessive 59 [Source:HGNC Symbol;Acc:29502]	testis
ENSG00000139549	DHH	desert hedgehog [Source:HGNC Symbol;Acc:2865]	testis
ENSG00000104901	DKKL1	dickkopf-like 1 [Source:HGNC Symbol;Acc:16528]	testis
ENSG00000137090	DMRT1	doublesex and mab-3 related transcription factor 1 [Source:HGNC Symbol;Acc:2934]	testis
ENSG00000143006	DMRTB1	DMRT-like family B with proline-rich C-terminal, 1 [Source:HGNC Symbol;Acc:13913]	testis
ENSG00000142025	DMRTC2	DMRT-like family C2 [Source:HGNC Symbol;Acc:13911]	testis
ENSG00000167646	DNAAF3	dynein, axonemal, assembly factor 3 [Source:HGNC Symbol;Acc:30492]	testis
ENSG00000122735	DNAI1	dynein, axonemal, intermediate chain 1 [Source:HGNC Symbol;Acc:2954]	testis
ENSG00000171595	DNAI2	dynein, axonemal, intermediate chain 2 [Source:HGNC Symbol;Acc:18744]	testis
ENSG00000172404	DNAJB7	DnaJ (Hsp40) homolog, subfamily B, member 7 [Source:HGNC Symbol;Acc:24986]	testis
ENSG00000147570	DNAJC5B	DnaJ (Hsp40) homolog, subfamily C, member 5 beta [Source:HGNC Symbol;Acc:24138]	testis
ENSG00000163793	DNAJC5G	DnaJ (Hsp40) homolog, subfamily C, member 5 gamma [Source:HGNC Symbol;Acc:24844]	testis
ENSG00000104885	DOT1L	DOT1-like histone H3K79 methyltransferase [Source:HGNC Symbol;Acc:24948]	testis
ENSG00000141096	DPEP3	dipeptidase 3 [Source:HGNC Symbol;Acc:23029]	testis
ENSG00000170788	DYDC1	DPY30 domain containing 1 [Source:HGNC Symbol;Acc:23460]	testis
ENSG00000168589	DYNLRB2	dynein, light chain, roadblock-type 2 [Source:HGNC Symbol;Acc:15467]	testis
ENSG00000186976	EFCAB6	EF-hand calcium binding domain 6 [Source:HGNC Symbol;Acc:24204]	testis
ENSG00000255150	EID3	EP300 interacting inhibitor of differentiation 3 [Source:HGNC Symbol;Acc:32961]	testis
ENSG00000176177	ENTHD1	ENTH domain containing 1 [Source:HGNC Symbol;Acc:26352]	testis
ENSG00000101448	EPPIN	epididymal peptidase inhibitor [Source:HGNC Symbol;Acc:15932]	testis
ENSG00000120160	EQTN	equatorin, sperm acrosome associated [Source:HGNC Symbol;Acc:1359]	testis
ENSG00000204334	ERICH2	glutamate-rich 2 [Source:HGNC Symbol;Acc:44395]	testis
ENSG00000123576	ESX1	ESX homeobox 1 [Source:HGNC Symbol;Acc:14865]	testis
ENSG00000178997	EXD1	exonuclease 3'-5' domain containing 1 [Source:HGNC Symbol;Acc:28507]	testis
ENSG00000155875	FAM154A	family with sequence similarity 154, member A [Source:HGNC Symbol;Acc:28566]	testis
ENSG00000188163	FAM166A	family with sequence similarity 166, member A [Source:HGNC Symbol;Acc:33818]	testis
ENSG00000164334	FAM170A	family with sequence similarity 170, member A [Source:HGNC Symbol;Acc:27963]	testis
ENSG00000164556	FAM183B	family with sequence similarity 183, member B [Source:HGNC Symbol;Acc:34511]	testis
ENSG00000135436	FAM186B	family with sequence similarity 186, member B [Source:HGNC Symbol;Acc:25296]	testis
ENSG00000177558	FAM187B	family with sequence similarity 187, member B [Source:HGNC Symbol;Acc:26366]	testis
ENSG00000163645	FAM194A	family with sequence similarity 194, member A [Source:HGNC Symbol;Acc:28602]	testis
ENSG00000205108	FAM205A	family with sequence similarity 205, member A [Source:HGNC Symbol;Acc:41911]	testis
ENSG00000145975	FAM217A	family with sequence similarity 217, member A [Source:HGNC Symbol;Acc:21362]	testis
ENSG00000204930	FAM221B	family with sequence similarity 221, member B [Source:HGNC Symbol;Acc:30762]	testis
ENSG00000186453	FAM228A	family with sequence similarity 228, member A [Source:HGNC Symbol;Acc:34418]	testis
ENSG00000203778	FAM229B	family with sequence similarity 229, member B [Source:HGNC Symbol;Acc:33858]	testis
ENSG00000203795	FAM24A	family with sequence similarity 24, member A [Source:HGNC Symbol;Acc:23470]	testis
ENSG00000189132	FAM47B	family with sequence similarity 47, member B [Source:HGNC Symbol;Acc:26659]	testis
ENSG00000162771	FAM71A	family with sequence similarity 71, member A [Source:HGNC Symbol;Acc:26541]	testis
ENSG00000170613	FAM71B	family with sequence similarity 71, member B [Source:HGNC Symbol;Acc:28397]	testis
ENSG00000180219	FAM71C	family with sequence similarity 71, member C [Source:HGNC Symbol;Acc:28594]	testis
ENSG00000172717	FAM71D	family with sequence similarity 71, member D [Source:HGNC Symbol;Acc:20101]	testis
ENSG00000142530	FAM71E1	family with sequence similarity 71, member E1 [Source:HGNC Symbol;Acc:25107]	testis
ENSG00000180043	FAM71E2	family with sequence similarity 71, member E2 [Source:HGNC Symbol;Acc:25278]	testis
ENSG00000135248	FAM71F1	family with sequence similarity 71, member F1 [Source:HGNC Symbol;Acc:30704]	testis
ENSG00000205085	FAM71F2	family with sequence similarity 71, member F2 [Source:HGNC Symbol;Acc:27998]	testis
ENSG00000153347	FAM81B	family with sequence similarity 81, member B [Source:HGNC Symbol;Acc:26335]	testis
ENSG00000163705	FANCD2OS	FANCD2 opposite strand [Source:HGNC Symbol;Acc:28623]	testis
ENSG00000203780	FANK1	fibronectin type III and ankyrin repeat domains 1 [Source:HGNC Symbol;Acc:23527]	testis
ENSG00000147378	FATE1	fetal and adult testis expressed 1 [Source:HGNC Symbol;Acc:24683]	testis
ENSG00000161040	FBXL13	F-box and leucine-rich repeat protein 13 [Source:HGNC Symbol;Acc:21658]	testis
ENSG00000106336	FBXO24	F-box protein 24 [Source:HGNC Symbol;Acc:13595]	testis
ENSG00000177294	FBXO39	F-box protein 39 [Source:HGNC Symbol;Acc:28565]	testis
ENSG00000077800	FKBP6	FK506 binding protein 6, 36kDa [Source:HGNC Symbol;Acc:3722]	testis
ENSG00000176988	FMR1NB	fragile X mental retardation 1 neighbor [Source:HGNC Symbol;Acc:26372]	testis
ENSG00000073598	FNDC8	fibronectin type III domain containing 8 [Source:HGNC Symbol;Acc:25286]	testis
ENSG00000189139	FSCB	fibrous sheath CABYR binding protein [Source:HGNC Symbol;Acc:20494]	testis
ENSG00000106328	FSCN3	fascin homolog 3, actin-bundling protein, testicular (Strongylocentrotus purpuratus) [Source:HGNC Symbol;Acc:3961]	testis
ENSG00000181867	FTMT	ferritin mitochondrial [Source:HGNC Symbol;Acc:17345]	testis
ENSG00000106648	GALNTL5	UDP-N-acetyl-alpha-D-galactosamine:polypeptide N-acetylgalactosaminyltransferase-like 5 [Source:HGNC Symbol;Acc:21725]	testis
ENSG00000105679	GAPDHS	glyceraldehyde-3-phosphate dehydrogenase, spermatogenic [Source:HGNC Symbol;Acc:24864]	testis
ENSG00000179168	GGN	gametogenetin [Source:HGNC Symbol;Acc:18869]	testis
ENSG00000196475	GK2	glycerol kinase 2 [Source:HGNC Symbol;Acc:4291]	testis
ENSG00000173401	GLIPR1L1	GLI pathogenesis-related 1 like 1 [Source:HGNC Symbol;Acc:28392]	testis
ENSG00000180481	GLIPR1L2	GLI pathogenesis-related 1 like 2 [Source:HGNC Symbol;Acc:28592]	testis
ENSG00000174450	GOLGA6L2	golgin A6 family-like 2 [Source:HGNC Symbol;Acc:26695]	testis
ENSG00000181619	GPR135	G protein-coupled receptor 135 [Source:HGNC Symbol;Acc:19991]	testis
ENSG00000111305	GSG1	germ cell associated 1 [Source:HGNC Symbol;Acc:19716]	testis
ENSG00000242441	GTF2A1L	general transcription factor IIA, 1-like [Source:HGNC Symbol;Acc:30727]	testis
ENSG00000170627	GTSF1	gametocyte specific factor 1 [Source:HGNC Symbol;Acc:26565]	testis
ENSG00000124196	GTSF1L	gametocyte specific factor 1-like [Source:HGNC Symbol;Acc:16198]	testis
ENSG00000048545	GUCA1A	guanylate cyclase activator 1A (retina) [Source:HGNC Symbol;Acc:4678]	testis
ENSG00000187166	H1FNT	H1 histone family, member N, testis-specific [Source:HGNC Symbol;Acc:24893]	testis
ENSG00000112273	HDGFL1	hepatoma derived growth factor-like 1 [Source:HGNC Symbol;Acc:21095]	testis
ENSG00000187105	HEATR4	HEAT repeat containing 4 [Source:HGNC Symbol;Acc:16761]	testis
ENSG00000136929	HEMGN	hemogen [Source:HGNC Symbol;Acc:17509]	testis
ENSG00000160396	HIPK4	homeodomain interacting protein kinase 4 [Source:HGNC Symbol;Acc:19007]	testis
ENSG00000164508	HIST1H2AA	histone cluster 1, H2aa [Source:HGNC Symbol;Acc:18729]	testis
ENSG00000146047	HIST1H2BA	histone cluster 1, H2ba [Source:HGNC Symbol;Acc:18730]	testis
ENSG00000176256	HMGB4	high mobility group box 4 [Source:HGNC Symbol;Acc:24954]	testis
ENSG00000143452	HORMAD1	HORMA domain containing 1 [Source:HGNC Symbol;Acc:25245]	testis
ENSG00000176635	HORMAD2	HORMA domain containing 2 [Source:HGNC Symbol;Acc:28383]	testis
ENSG00000127252	HRASLS	HRAS-like suppressor [Source:HGNC Symbol;Acc:14922]	testis
ENSG00000130948	HSD17B3	hydroxysteroid (17-beta) dehydrogenase 3 [Source:HGNC Symbol;Acc:5212]	testis
ENSG00000160207	HSF2BP	heat shock transcription factor 2 binding protein [Source:HGNC Symbol;Acc:5226]	testis
ENSG00000176160	HSF5	heat shock transcription factor family member 5 [Source:HGNC Symbol;Acc:26862]	testis
ENSG00000204390	HSPA1L	heat shock 70kDa protein 1-like [Source:HGNC Symbol;Acc:5234]	testis
ENSG00000197723	HSPB9	heat shock protein, alpha-crystallin-related, B9 [Source:HGNC Symbol;Acc:30589]	testis
ENSG00000169194	IL13	interleukin 13 [Source:HGNC Symbol;Acc:5973]	testis
ENSG00000123496	IL13RA2	interleukin 13 receptor, alpha 2 [Source:HGNC Symbol;Acc:5975]	testis
ENSG00000196388	INCA1	inhibitor of CDK, cyclin A1 interacting protein 1 [Source:HGNC Symbol;Acc:32224]	testis
ENSG00000248099	INSL3	insulin-like 3 (Leydig cell) [Source:HGNC Symbol;Acc:6086]	testis
ENSG00000120210	INSL6	insulin-like 6 [Source:HGNC Symbol;Acc:6089]	testis
ENSG00000166578	IQCD	IQ motif containing D [Source:HGNC Symbol;Acc:25168]	testis
ENSG00000173389	IQCF1	IQ motif containing F1 [Source:HGNC Symbol;Acc:28607]	testis
ENSG00000184345	IQCF2	IQ motif containing F2 [Source:HGNC Symbol;Acc:31815]	testis
ENSG00000229972	IQCF3	IQ motif containing F3 [Source:HGNC Symbol;Acc:31816]	testis
ENSG00000214681	IQCF5	IQ motif containing F5 [Source:HGNC Symbol;Acc:35159]	testis
ENSG00000124449	IRGC	immunity-related GTPase family, cinema [Source:HGNC Symbol;Acc:28835]	testis
ENSG00000143319	ISG20L2	interferon stimulated exonuclease gene 20kDa-like 2 [Source:HGNC Symbol;Acc:25745]	testis
ENSG00000161652	IZUMO2	IZUMO family member 2 [Source:HGNC Symbol;Acc:28518]	testis
ENSG00000205442	IZUMO3	IZUMO family member 3 [Source:HGNC Symbol;Acc:31421]	testis
ENSG00000099840	IZUMO4	IZUMO family member 4 [Source:HGNC Symbol;Acc:26950]	testis
ENSG00000215262	KCNU1	potassium channel, subfamily U, member 1 [Source:HGNC Symbol;Acc:18867]	testis
ENSG00000168676	KCTD19	potassium channel tetramerization domain containing 19 [Source:HGNC Symbol;Acc:24753]	testis
ENSG00000186280	KDM4D	lysine (K)-specific demethylase 4D [Source:HGNC Symbol;Acc:25498]	testis
ENSG00000114656	KIAA1257	KIAA1257 [Source:HGNC Symbol;Acc:29231]	testis
ENSG00000130518	KIAA1683	KIAA1683 [Source:HGNC Symbol;Acc:29350]	testis
ENSG00000178404	KIAA1731NL	KIAA1731 N-terminal like [Source:HGNC Symbol;Acc:HGNC:44659]	testis
ENSG00000186638	KIF24	kinesin family member 24 [Source:HGNC Symbol;Acc:19916]	testis
ENSG00000141200	KIF2B	kinesin family member 2B [Source:HGNC Symbol;Acc:29443]	testis
ENSG00000171872	KLF17	Kruppel-like factor 17 [Source:HGNC Symbol;Acc:18830]	testis
ENSG00000161594	KLHL10	kelch-like family member 10 [Source:HGNC Symbol;Acc:18829]	testis
ENSG00000170486	KRT72	keratin 72 [Source:HGNC Symbol;Acc:28932]	testis
ENSG00000157578	LCA5L	Leber congenital amaurosis 5-like [Source:HGNC Symbol;Acc:1255]	testis
ENSG00000166800	LDHAL6A	lactate dehydrogenase A-like 6A [Source:HGNC Symbol;Acc:28335]	testis
ENSG00000171989	LDHAL6B	lactate dehydrogenase A-like 6B [Source:HGNC Symbol;Acc:21481]	testis
ENSG00000166796	LDHC	lactate dehydrogenase C [Source:HGNC Symbol;Acc:6544]	testis
ENSG00000203784	LELP1	late cornified envelope-like proline-rich 1 [Source:HGNC Symbol;Acc:32046]	testis
ENSG00000186007	LEMD1	LEM domain containing 1 [Source:HGNC Symbol;Acc:18725]	testis
ENSG00000257987	LINC00935	long intergenic non-protein coding RNA 935 [Source:HGNC Symbol;Acc:48628]	testis
ENSG00000148814	LRRC27	leucine rich repeat containing 27 [Source:HGNC Symbol;Acc:29346]	testis
ENSG00000162763	LRRC52	leucine rich repeat containing 52 [Source:HGNC Symbol;Acc:32156]	testis
ENSG00000162620	LRRIQ3	leucine-rich repeats and IQ motif containing 3 [Source:HGNC Symbol;Acc:28318]	testis
ENSG00000161036	LRWD1	leucine-rich repeats and WD repeat domain containing 1 [Source:HGNC Symbol;Acc:21769]	testis
ENSG00000102021	LUZP4	leucine zipper protein 4 [Source:HGNC Symbol;Acc:24971]	testis
ENSG00000183103	LYPD4	LY6/PLAUR domain containing 4 [Source:HGNC Symbol;Acc:28659]	testis
ENSG00000120563	LYZL1	lysozyme-like 1 [Source:HGNC Symbol;Acc:30502]	testis
ENSG00000151033	LYZL2	lysozyme-like 2 [Source:HGNC Symbol;Acc:29613]	testis
ENSG00000157093	LYZL4	lysozyme-like 4 [Source:HGNC Symbol;Acc:28387]	testis
ENSG00000161572	LYZL6	lysozyme-like 6 [Source:HGNC Symbol;Acc:29614]	testis
ENSG00000143194	MAEL	maelstrom spermatogenic transposon silencer [Source:HGNC Symbol;Acc:25929]	testis
ENSG00000214107	MAGEB1	melanoma antigen family B, 1 [Source:HGNC Symbol;Acc:6808]	testis
ENSG00000099399	MAGEB2	melanoma antigen family B, 2 [Source:HGNC Symbol;Acc:6809]	testis
ENSG00000120289	MAGEB4	melanoma antigen family B, 4 [Source:HGNC Symbol;Acc:6811]	testis
ENSG00000155495	MAGEC1	melanoma antigen family C, 1 [Source:HGNC Symbol;Acc:6812]	testis
ENSG00000046774	MAGEC2	melanoma antigen family C, 2 [Source:HGNC Symbol;Acc:13574]	testis
ENSG00000111837	MAK	male germ cell-associated kinase [Source:HGNC Symbol;Acc:6816]	testis
ENSG00000178460	MCMDC2	minichromosome maintenance domain containing 2 [Source:HGNC Symbol;Acc:26368]	testis
ENSG00000138400	MDH1B	malate dehydrogenase 1B, NAD (soluble) [Source:HGNC Symbol;Acc:17836]	testis
ENSG00000197889	MEIG1	meiosis expressed gene 1 homolog (mouse) [Source:HGNC Symbol;Acc:23429]	testis
ENSG00000162039	MEIOB	meiosis specific with OB domains [Source:HGNC Symbol;Acc:28569]	testis
ENSG00000205301	MGAT4D	MGAT4 family, member D [Source:HGNC Symbol;Acc:HGNC:43619]	testis
ENSG00000114487	MORC1	MORC family CW-type zinc finger 1 [Source:HGNC Symbol;Acc:7198]	testis
ENSG00000171495	MROH2B	maestro heat-like repeat family member 2B [Source:HGNC Symbol;Acc:26857]	testis
ENSG00000184313	MROH7	maestro heat-like repeat family member 7 [Source:HGNC Symbol;Acc:24802]	testis
ENSG00000271723	MROH7-TTC4	MROH7-TTC4 readthrough (NMD candidate) [Source:HGNC Symbol;Acc:HGNC:49180]	testis
ENSG00000166930	MS4A5	membrane-spanning 4-domains, subfamily A, member 5 [Source:HGNC Symbol;Acc:13374]	testis
ENSG00000057468	MSH4	mutS homolog 4 (E. coli) [Source:HGNC Symbol;Acc:7327]	testis
ENSG00000132749	MTL5	metallothionein-like 5, testis-specific (tesmin) [Source:HGNC Symbol;Acc:7446]	testis
ENSG00000136449	MYCBPAP	MYCBP associated protein [Source:HGNC Symbol;Acc:19677]	testis
ENSG00000163491	NEK10	NIMA-related kinase 10 [Source:HGNC Symbol;Acc:18592]	testis
ENSG00000117650	NEK2	NIMA-related kinase 2 [Source:HGNC Symbol;Acc:7745]	testis
ENSG00000189134	NKAPL	NFKB activating protein-like [Source:HGNC Symbol;Acc:21584]	testis
ENSG00000165555	NOXRED1	NADP-dependent oxidoreductase domain containing 1 [Source:HGNC Symbol;Acc:20487]	testis
ENSG00000169297	NR0B1	nuclear receptor subfamily 0, group B, member 1 [Source:HGNC Symbol;Acc:7960]	testis
ENSG00000117481	NSUN4	NOP2/Sun domain family, member 4 [Source:HGNC Symbol;Acc:31802]	testis
ENSG00000185013	NT5C1B	5'-nucleotidase, cytosolic IB [Source:HGNC Symbol;Acc:17818]	testis
ENSG00000250741	NT5C1B-RDH14	NT5C1B-RDH14 readthrough [Source:HGNC Symbol;Acc:38831]	testis
ENSG00000113569	NUP155	nucleoporin 155kDa [Source:HGNC Symbol;Acc:8063]	testis
ENSG00000143552	NUP210L	nucleoporin 210kDa-like [Source:HGNC Symbol;Acc:29915]	testis
ENSG00000185290	NUPR1L	nuclear protein, transcriptional regulator, 1-like [Source:HGNC Symbol;Acc:44164]	testis
ENSG00000184507	NUTM1	NUT midline carcinoma, family member 1 [Source:HGNC Symbol;Acc:29919]	testis
ENSG00000143450	OAZ3	ornithine decarboxylase antizyme 3 [Source:HGNC Symbol;Acc:8097]	testis
ENSG00000155087	ODF1	outer dense fiber of sperm tails 1 [Source:HGNC Symbol;Acc:8113]	testis
ENSG00000136811	ODF2	outer dense fiber of sperm tails 2 [Source:HGNC Symbol;Acc:8114]	testis
ENSG00000177947	ODF3	outer dense fiber of sperm tails 3 [Source:HGNC Symbol;Acc:19905]	testis
ENSG00000182950	ODF3L1	outer dense fiber of sperm tails 3-like 1 [Source:HGNC Symbol;Acc:28735]	testis
ENSG00000181781	ODF3L2	outer dense fiber of sperm tails 3-like 2 [Source:HGNC Symbol;Acc:26841]	testis
ENSG00000184650	ODF4	outer dense fiber of sperm tails 4 [Source:HGNC Symbol;Acc:19056]	testis
ENSG00000203907	OOEP	oocyte expressed protein [Source:HGNC Symbol;Acc:21382]	testis
ENSG00000124818	OPN5	opsin 5 [Source:HGNC Symbol;Acc:19992]	testis
ENSG00000068985	PAGE1	P antigen family, member 1 (prostate associated) [Source:HGNC Symbol;Acc:4107]	testis
ENSG00000234068	PAGE2	P antigen family, member 2 (prostate associated) [Source:HGNC Symbol;Acc:31804]	testis
ENSG00000238269	PAGE2B	P antigen family, member 2B [Source:HGNC Symbol;Acc:31805]	testis
ENSG00000158639	PAGE5	P antigen family, member 5 (prostate associated) [Source:HGNC Symbol;Acc:29992]	testis
ENSG00000218823	PAPOLB	poly(A) polymerase beta (testis specific) [Source:HGNC Symbol;Acc:15970]	testis
ENSG00000166049	PASD1	PAS domain containing 1 [Source:HGNC Symbol;Acc:20686]	testis
ENSG00000168078	PBK	PDZ binding kinase [Source:HGNC Symbol;Acc:18282]	testis
ENSG00000174788	PCP2	Purkinje cell protein 2 [Source:HGNC Symbol;Acc:30209]	testis
ENSG00000115257	PCSK4	proprotein convertase subtilisin/kexin type 4 [Source:HGNC Symbol;Acc:8746]	testis
ENSG00000163440	PDCL2	phosducin-like 2 [Source:HGNC Symbol;Acc:29524]	testis
ENSG00000163114	PDHA2	pyruvate dehydrogenase (lipoamide) alpha 2 [Source:HGNC Symbol;Acc:8807]	testis
ENSG00000169340	PDILT	protein disulfide isomerase-like, testis expressed [Source:HGNC Symbol;Acc:27338]	testis
ENSG00000155714	PDZD9	PDZ domain containing 9 [Source:HGNC Symbol;Acc:28740]	testis
ENSG00000176732	PFN4	profilin family, member 4 [Source:HGNC Symbol;Acc:31103]	testis
ENSG00000170950	PGK2	phosphoglycerate kinase 2 [Source:HGNC Symbol;Acc:8898]	testis
ENSG00000010318	PHF7	PHD finger protein 7 [Source:HGNC Symbol;Acc:18458]	testis
ENSG00000156873	PHKG2	phosphorylase kinase, gamma 2 (testis) [Source:HGNC Symbol;Acc:8931]	testis
ENSG00000173868	PHOSPHO1	phosphatase, orphan 1 [Source:HGNC Symbol;Acc:16815]	testis
ENSG00000150773	PIH1D2	PIH1 domain containing 2 [Source:HGNC Symbol;Acc:25210]	testis
ENSG00000125207	PIWIL1	piwi-like RNA-mediated gene silencing 1 [Source:HGNC Symbol;Acc:9007]	testis
ENSG00000078795	PKD2L2	polycystic kidney disease 2-like 2 [Source:HGNC Symbol;Acc:9012]	testis
ENSG00000149507	PLAC1L	placenta-specific 1-like [Source:HGNC Symbol;Acc:26699]	testis
ENSG00000173261	PLAC8L1	PLAC8-like 1 [Source:HGNC Symbol;Acc:31746]	testis
ENSG00000139151	PLCZ1	phospholipase C, zeta 1 [Source:HGNC Symbol;Acc:19218]	testis
ENSG00000118557	PMFBP1	polyamine modulated factor 1 binding protein 1 [Source:HGNC Symbol;Acc:17728]	testis
ENSG00000146453	PNLDC1	poly(A)-specific ribonuclease (PARN)-like domain containing 1 [Source:HGNC Symbol;Acc:21185]	testis
ENSG00000221900	POM121L12	POM121 transmembrane nucleoporin-like 12 [Source:HGNC Symbol;Acc:25369]	testis
ENSG00000158553	POM121L2	POM121 transmembrane nucleoporin-like 2 [Source:HGNC Symbol;Acc:13973]	testis
ENSG00000248483	POU5F2	POU domain class 5, transcription factor 2 [Source:HGNC Symbol;Acc:26367]	testis
ENSG00000183977	PP2D1	protein phosphatase 2C-like domain containing 1 [Source:HGNC Symbol;Acc:28406]	testis
ENSG00000162148	PPP1R32	protein phosphatase 1, regulatory subunit 32 [Source:HGNC Symbol;Acc:28869]	testis
ENSG00000178125	PPP1R42	protein phosphatase 1, regulatory subunit 42 [Source:HGNC Symbol;Acc:33732]	testis
ENSG00000188386	PPP3R2	protein phosphatase 3, regulatory subunit B, beta [Source:HGNC Symbol;Acc:9318]	testis
ENSG00000185686	PRAME	preferentially expressed antigen in melanoma [Source:HGNC Symbol;Acc:9336]	testis
ENSG00000165059	PRKACG	protein kinase, cAMP-dependent, catalytic, gamma [Source:HGNC Symbol;Acc:9382]	testis
ENSG00000175646	PRM1	protamine 1 [Source:HGNC Symbol;Acc:9447]	testis
ENSG00000122304	PRM2	protamine 2 [Source:HGNC Symbol;Acc:9448]	testis
ENSG00000178257	PRM3	protamine 3 [Source:HGNC Symbol;Acc:13732]	testis
ENSG00000171864	PRND	prion protein 2 (dublet) [Source:HGNC Symbol;Acc:15748]	testis
ENSG00000167525	PROCA1	protein interacting with cyclin A1 [Source:HGNC Symbol;Acc:28600]	testis
ENSG00000229937	PRPS1L1	phosphoribosyl pyrophosphate synthetase 1-like 1 [Source:HGNC Symbol;Acc:9463]	testis
ENSG00000188368	PRR19	proline rich 19 [Source:HGNC Symbol;Acc:33728]	testis
ENSG00000212123	PRR22	proline rich 22 [Source:HGNC Symbol;Acc:28354]	testis
ENSG00000165076	PRSS37	protease, serine, 37 [Source:HGNC Symbol;Acc:29211]	testis
ENSG00000206549	PRSS50	protease, serine, 50 [Source:HGNC Symbol;Acc:17910]	testis
ENSG00000103023	PRSS54	protease, serine, 54 [Source:HGNC Symbol;Acc:26336]	testis
ENSG00000184647	PRSS55	protease, serine, 55 [Source:HGNC Symbol;Acc:30824]	testis
ENSG00000258223	PRSS58	protease, serine, 58 [Source:HGNC Symbol;Acc:39125]	testis
ENSG00000178597	PSAPL1	prosaposin-like 1 (gene/pseudogene) [Source:HGNC Symbol;Acc:33131]	testis
ENSG00000154611	PSMA8	proteasome (prosome, macropain) subunit, alpha type, 8 [Source:HGNC Symbol;Acc:22985]	testis
ENSG00000214842	RAD51AP2	RAD51 associated protein 2 [Source:HGNC Symbol;Acc:34417]	testis
ENSG00000151164	RAD9B	RAD9 homolog B (S. pombe) [Source:HGNC Symbol;Acc:21700]	testis
ENSG00000146587	RBAK	RB-associated KRAB zinc finger [Source:HGNC Symbol;Acc:17680]	testis
ENSG00000177483	RBM44	RNA binding motif protein 44 [Source:HGNC Symbol;Acc:24756]	testis
ENSG00000151962	RBM46	RNA binding motif protein 46 [Source:HGNC Symbol;Acc:28401]	testis
ENSG00000170748	RBMXL2	RNA binding motif protein, X-linked-like 2 [Source:HGNC Symbol;Acc:17886]	testis
ENSG00000187456	RDM1	RAD52 motif 1 [Source:HGNC Symbol;Acc:19950]	testis
ENSG00000205853	RFPL3S	RFPL3 antisense [Source:HGNC Symbol;Acc:9981]	testis
ENSG00000243978	RGAG1	retrotransposon gag domain containing 1 [Source:HGNC Symbol;Acc:29245]	testis
ENSG00000121446	RGSL1	regulator of G-protein signaling like 1 [Source:HGNC Symbol;Acc:18636]	testis
ENSG00000101883	RHOXF1	Rhox homeobox family, member 1 [Source:HGNC Symbol;Acc:29993]	testis
ENSG00000128408	RIBC2	RIB43A domain with coiled-coils 2 [Source:HGNC Symbol;Acc:13241]	testis
ENSG00000173464	RNASE11	ribonuclease, RNase A family, 11 (non-active) [Source:HGNC Symbol;Acc:19269]	testis
ENSG00000139797	RNF113B	ring finger protein 113B [Source:HGNC Symbol;Acc:17267]	testis
ENSG00000188050	RNF133	ring finger protein 133 [Source:HGNC Symbol;Acc:21154]	testis
ENSG00000235631	RNF148	ring finger protein 148 [Source:HGNC Symbol;Acc:22411]	testis
ENSG00000179580	RNF151	ring finger protein 151 [Source:HGNC Symbol;Acc:23235]	testis
ENSG00000132972	RNF17	ring finger protein 17 [Source:HGNC Symbol;Acc:10060]	testis
ENSG00000105982	RNF32	ring finger protein 32 [Source:HGNC Symbol;Acc:17118]	testis
ENSG00000145491	ROPN1L	rhophilin associated tail protein 1-like [Source:HGNC Symbol;Acc:24060]	testis
ENSG00000214732	RP1-139D8.6		testis
ENSG00000189332	RP11-113D6.10		testis
ENSG00000246366	RP11-382J12.1		testis
ENSG00000121388	RP11-408E5.4		testis
ENSG00000257860	RP11-552I14.1		testis
ENSG00000261147	RP11-697E2.6	Uncharacterized protein {ECO:0000313|Ensembl:ENSP00000456615} [Source:UniProtKB/TrEMBL;Acc:H3BSA7]	testis
ENSG00000092200	RPGRIP1	retinitis pigmentosa GTPase regulator interacting protein 1 [Source:HGNC Symbol;Acc:13436]	testis
ENSG00000165496	RPL10L	ribosomal protein L10-like [Source:HGNC Symbol;Acc:17976]	testis
ENSG00000163923	RPL39L	ribosomal protein L39-like [Source:HGNC Symbol;Acc:17094]	testis
ENSG00000104941	RSPH6A	radial spoke head 6 homolog A (Chlamydomonas) [Source:HGNC Symbol;Acc:14241]	testis
ENSG00000232040	SCAND3	SCAN domain containing 3 [Source:HGNC Symbol;Acc:13851]	testis
ENSG00000132631	SCP2D1	SCP2 sterol-binding domain containing 1 [Source:HGNC Symbol;Acc:16211]	testis
ENSG00000157060	SHCBP1L	SHC SH2-domain binding protein 1-like [Source:HGNC Symbol;Acc:16788]	testis
ENSG00000179213	SIGLECL1	SIGLEC family like 1 [Source:HGNC Symbol;Acc:26856]	testis
ENSG00000125900	SIRPD	signal-regulatory protein delta [Source:HGNC Symbol;Acc:16248]	testis
ENSG00000004809	SLC22A16	solute carrier family 22 (organic cation/carnitine transporter), member 16 [Source:HGNC Symbol;Acc:20302]	testis
ENSG00000151475	SLC25A31	solute carrier family 25 (mitochondrial carrier; adenine nucleotide translocator), member 31 [Source:HGNC Symbol;Acc:25319]	testis
ENSG00000181240	SLC25A41	solute carrier family 25, member 41 [Source:HGNC Symbol;Acc:28533]	testis
ENSG00000141437	SLC25A52	solute carrier family 25, member 52 [Source:HGNC Symbol;Acc:23324]	testis
ENSG00000112053	SLC26A8	solute carrier family 26, member 8 [Source:HGNC Symbol;Acc:14468]	testis
ENSG00000063127	SLC6A16	solute carrier family 6, member 16 [Source:HGNC Symbol;Acc:13622]	testis
ENSG00000164037	SLC9B1	solute carrier family 9, subfamily B (NHA1, cation proton antiporter 1), member 1 [Source:HGNC Symbol;Acc:24244]	testis
ENSG00000172139	SLC9C1	solute carrier family 9, subfamily C (Na+-transporting carboxylic acid decarboxylase), member 1 [Source:HGNC Symbol;Acc:31401]	testis
ENSG00000162753	SLC9C2	solute carrier family 9, member C2 (putative) [Source:HGNC Symbol;Acc:28664]	testis
ENSG00000205359	SLCO6A1	solute carrier organic anion transporter family, member 6A1 [Source:HGNC Symbol;Acc:23613]	testis
ENSG00000171790	SLFNL1	schlafen-like 1 [Source:HGNC Symbol;Acc:26313]	testis
ENSG00000077935	SMC1B	structural maintenance of chromosomes 1B [Source:HGNC Symbol;Acc:11112]	testis
ENSG00000163206	SMCP	sperm mitochondria-associated cysteine-rich protein [Source:HGNC Symbol;Acc:6962]	testis
ENSG00000240204	SMKR1	small lysine-rich protein 1 [Source:HGNC Symbol;Acc:43561]	testis
ENSG00000165643	SOHLH1	spermatogenesis and oogenesis specific basic helix-loop-helix 1 [Source:HGNC Symbol;Acc:27845]	testis
ENSG00000120669	SOHLH2	spermatogenesis and oogenesis specific basic helix-loop-helix 2 [Source:HGNC Symbol;Acc:26026]	testis
ENSG00000039600	SOX30	SRY (sex determining region Y)-box 30 [Source:HGNC Symbol;Acc:30635]	testis
ENSG00000064199	SPA17	sperm autoantigenic protein 17 [Source:HGNC Symbol;Acc:11210]	testis
ENSG00000118434	SPACA1	sperm acrosome associated 1 [Source:HGNC Symbol;Acc:14967]	testis
ENSG00000141316	SPACA3	sperm acrosome associated 3 [Source:HGNC Symbol;Acc:16260]	testis
ENSG00000177202	SPACA4	sperm acrosome associated 4 [Source:HGNC Symbol;Acc:16441]	testis
ENSG00000153498	SPACA7	sperm acrosome associated 7 [Source:HGNC Symbol;Acc:29575]	testis
ENSG00000077327	SPAG6	sperm associated antigen 6 [Source:HGNC Symbol;Acc:11215]	testis
ENSG00000137098	SPAG8	sperm associated antigen 8 [Source:HGNC Symbol;Acc:14105]	testis
ENSG00000106304	SPAM1	sperm adhesion molecule 1 (PH-20 hyaluronidase, zona pellucida binding) [Source:HGNC Symbol;Acc:11217]	testis
ENSG00000198573	SPANXC	SPANX family, member C [Source:HGNC Symbol;Acc:14331]	testis
ENSG00000189252	SPANXN3	SPANX family, member N3 [Source:HGNC Symbol;Acc:33176]	testis
ENSG00000189326	SPANXN4	SPANX family, member N4 [Source:HGNC Symbol;Acc:33177]	testis
ENSG00000186451	SPATA12	spermatogenesis associated 12 [Source:HGNC Symbol;Acc:23221]	testis
ENSG00000144962	SPATA16	spermatogenesis associated 16 [Source:HGNC Symbol;Acc:29935]	testis
ENSG00000162814	SPATA17	spermatogenesis associated 17 [Source:HGNC Symbol;Acc:25184]	testis
ENSG00000166118	SPATA19	spermatogenesis associated 19 [Source:HGNC Symbol;Acc:30614]	testis
ENSG00000141255	SPATA22	spermatogenesis associated 22 [Source:HGNC Symbol;Acc:30705]	testis
ENSG00000170469	SPATA24	spermatogenesis associated 24 [Source:HGNC Symbol;Acc:27322]	testis
ENSG00000173699	SPATA3	spermatogenesis associated 3 [Source:HGNC Symbol;Acc:17884]	testis
ENSG00000177992	SPATA31E1	SPATA31 subfamily E, member 1 [Source:HGNC Symbol;Acc:26672]	testis
ENSG00000184361	SPATA32	spermatogenesis associated 32 [Source:HGNC Symbol;Acc:26349]	testis
ENSG00000167523	SPATA33	spermatogenesis associated 33 [Source:HGNC Symbol;Acc:26463]	testis
ENSG00000150628	SPATA4	spermatogenesis associated 4 [Source:HGNC Symbol;Acc:17333]	testis
ENSG00000132122	SPATA6	spermatogenesis associated 6 [Source:HGNC Symbol;Acc:18309]	testis
ENSG00000185594	SPATA8	spermatogenesis associated 8 [Source:HGNC Symbol;Acc:28676]	testis
ENSG00000145757	SPATA9	spermatogenesis associated 9 [Source:HGNC Symbol;Acc:22988]	testis
ENSG00000186583	SPATC1	spermatogenesis and centriole associated 1 [Source:HGNC Symbol;Acc:30510]	testis
ENSG00000249481	SPATS1	spermatogenesis associated, serine-rich 1 [Source:HGNC Symbol;Acc:22957]	testis
ENSG00000163806	SPDYA	speedy/RINGO cell cycle regulator family member A [Source:HGNC Symbol;Acc:30613]	testis
ENSG00000181323	SPEM1	spermatid maturation 1 [Source:HGNC Symbol;Acc:32429]	testis
ENSG00000174015	SPERT	spermatid associated [Source:HGNC Symbol;Acc:30720]	testis
ENSG00000128040	SPINK2	serine peptidase inhibitor, Kazal type 2 (acrosin-trypsin inhibitor) [Source:HGNC Symbol;Acc:11245]	testis
ENSG00000054796	SPO11	SPO11 meiotic protein covalently bound to DSB [Source:HGNC Symbol;Acc:11250]	testis
ENSG00000185294	SPPL2C	signal peptide peptidase like 2C [Source:HGNC Symbol;Acc:28902]	testis
ENSG00000164299	SPZ1	spermatogenic leucine zipper 1 [Source:HGNC Symbol;Acc:30721]	testis
ENSG00000226763	SRRM5	serine/arginine repetitive matrix 5 [Source:HGNC Symbol;Acc:37248]	testis
ENSG00000165120	SSMEM1	serine-rich single-pass membrane protein 1 [Source:HGNC Symbol;Acc:29580]	testis
ENSG00000174448	STARD6	StAR-related lipid transfer (START) domain containing 6 [Source:HGNC Symbol;Acc:18066]	testis
ENSG00000196335	STK31	serine/threonine kinase 31 [Source:HGNC Symbol;Acc:11407]	testis
ENSG00000164744	SUN3	Sad1 and UNC84 domain containing 3 [Source:HGNC Symbol;Acc:22429]	testis
ENSG00000167098	SUN5	Sad1 and UNC84 domain containing 5 [Source:HGNC Symbol;Acc:16252]	testis
ENSG00000171772	SYCE1	synaptonemal complex central element protein 1 [Source:HGNC Symbol;Acc:28852]	testis
ENSG00000161860	SYCE2	synaptonemal complex central element protein 2 [Source:HGNC Symbol;Acc:27411]	testis
ENSG00000217442	SYCE3	synaptonemal complex central element protein 3 [Source:HGNC Symbol;Acc:35245]	testis
ENSG00000198765	SYCP1	synaptonemal complex protein 1 [Source:HGNC Symbol;Acc:11487]	testis
ENSG00000196074	SYCP2	synaptonemal complex protein 2 [Source:HGNC Symbol;Acc:11490]	testis
ENSG00000139351	SYCP3	synaptonemal complex protein 3 [Source:HGNC Symbol;Acc:18130]	testis
ENSG00000105467	SYNGR4	synaptogyrin 4 [Source:HGNC Symbol;Acc:11502]	testis
ENSG00000102387	TAF7L	TAF7-like RNA polymerase II, TATA box binding protein (TBP)-associated factor, 50kDa [Source:HGNC Symbol;Acc:11548]	testis
ENSG00000166220	TBATA	thymus, brain and testes associated [Source:HGNC Symbol;Acc:23511]	testis
ENSG00000167139	TBC1D21	TBC1 domain family, member 21 [Source:HGNC Symbol;Acc:28536]	testis
ENSG00000106638	TBL2	transducin (beta)-like 2 [Source:HGNC Symbol;Acc:11586]	testis
ENSG00000122145	TBX22	T-box 22 [Source:HGNC Symbol;Acc:11600]	testis
ENSG00000242220	TCP10L	t-complex 10-like [Source:HGNC Symbol;Acc:11657]	testis
ENSG00000124678	TCP11	t-complex 11, testis-specific [Source:HGNC Symbol;Acc:11658]	testis
ENSG00000146221	TCTE1	t-complex-associated-testis-expressed 1 [Source:HGNC Symbol;Acc:11693]	testis
ENSG00000184786	TCTE3	t-complex-associated-testis-expressed 3 [Source:HGNC Symbol;Acc:11695]	testis
ENSG00000095627	TDRD1	tudor domain containing 1 [Source:HGNC Symbol;Acc:11712]	testis
ENSG00000163239	TDRD10	tudor domain containing 10 [Source:HGNC Symbol;Acc:25316]	testis
ENSG00000173809	TDRD12	tudor domain containing 12 [Source:HGNC Symbol;Acc:25044]	testis
ENSG00000162782	TDRD5	tudor domain containing 5 [Source:HGNC Symbol;Acc:20614]	testis
ENSG00000180113	TDRD6	tudor domain containing 6 [Source:HGNC Symbol;Acc:21339]	testis
ENSG00000125409	TEKT3	tektin 3 [Source:HGNC Symbol;Acc:14293]	testis
ENSG00000153060	TEKT5	tektin 5 [Source:HGNC Symbol;Acc:26554]	testis
ENSG00000131126	TEX101	testis expressed 101 [Source:HGNC Symbol;Acc:30722]	testis
ENSG00000150783	TEX12	testis expressed 12 [Source:HGNC Symbol;Acc:11734]	testis
ENSG00000121101	TEX14	testis expressed 14 [Source:HGNC Symbol;Acc:11737]	testis
ENSG00000182459	TEX19	testis expressed 19 [Source:HGNC Symbol;Acc:33802]	testis
ENSG00000175664	TEX26	testis expressed 26 [Source:HGNC Symbol;Acc:28622]	testis
ENSG00000153495	TEX29	testis expressed 29 [Source:HGNC Symbol;Acc:20370]	testis
ENSG00000185264	TEX33	testis expressed 33 [Source:HGNC Symbol;Acc:28568]	testis
ENSG00000240021	TEX35	testis expressed 35 [Source:HGNC Symbol;Acc:25366]	testis
ENSG00000175018	TEX36	testis expressed 36 [Source:HGNC Symbol;Acc:31653]	testis
ENSG00000172073	TEX37	testis expressed 37 [Source:HGNC Symbol;Acc:26341]	testis
ENSG00000186118	TEX38	testis expressed 38 [Source:HGNC Symbol;Acc:29589]	testis
ENSG00000219435	TEX40	testis expressed 40 [Source:HGNC Symbol;Acc:19231]	testis
ENSG00000105549	THEG	theg spermatid protein [Source:HGNC Symbol;Acc:13706]	testis
ENSG00000007350	TKTL1	transketolase-like 1 [Source:HGNC Symbol;Acc:11835]	testis
ENSG00000151005	TKTL2	transketolase-like 2 [Source:HGNC Symbol;Acc:25313]	testis
ENSG00000188800	TMCO2	transmembrane and coiled-coil domains 2 [Source:HGNC Symbol;Acc:23312]	testis
ENSG00000166069	TMCO5A	transmembrane and coiled-coil domains 5A [Source:HGNC Symbol;Acc:28558]	testis
ENSG00000187806	TMEM202	transmembrane protein 202 [Source:HGNC Symbol;Acc:33733]	testis
ENSG00000185863	TMEM210	transmembrane protein 210 [Source:HGNC Symbol;Acc:34059]	testis
ENSG00000204300	TMEM225	transmembrane protein 225 [Source:HGNC Symbol;Acc:32390]	testis
ENSG00000198326	TMEM239	transmembrane protein 239 [Source:HGNC Symbol;Acc:40044]	testis
ENSG00000214597	TMEM249	transmembrane protein 249 [Source:HGNC Symbol;Acc:44155]	testis
ENSG00000179363	TMEM31	transmembrane protein 31 [Source:HGNC Symbol;Acc:28601]	testis
ENSG00000183396	TMEM89	transmembrane protein 89 [Source:HGNC Symbol;Acc:32372]	testis
ENSG00000186452	TMPRSS12	transmembrane (C-terminal) protease, serine 12 [Source:HGNC Symbol;Acc:28779]	testis
ENSG00000118245	TNP1	transition protein 1 (during histone to protamine replacement) [Source:HGNC Symbol;Acc:11951]	testis
ENSG00000178279	TNP2	transition protein 2 (during histone to protamine replacement) [Source:HGNC Symbol;Acc:11952]	testis
ENSG00000196860	TOMM20L	translocase of outer mitochondrial membrane 20 homolog (yeast)-like [Source:HGNC Symbol;Acc:33752]	testis
ENSG00000170777	TPD52L3	tumor protein D52-like 3 [Source:HGNC Symbol;Acc:23382]	testis
ENSG00000179636	TPPP2	tubulin polymerization-promoting protein family member 2 [Source:HGNC Symbol;Acc:19293]	testis
ENSG00000166157	TPTE	transmembrane phosphatase with tensin homology [Source:HGNC Symbol;Acc:12023]	testis
ENSG00000152503	TRIM36	tripartite motif containing 36 [Source:HGNC Symbol;Acc:16280]	testis
ENSG00000155890	TRIM42	tripartite motif containing 42 [Source:HGNC Symbol;Acc:19014]	testis
ENSG00000163467	TSACC	TSSK6 activating co-chaperone [Source:HGNC Symbol;Acc:30636]	testis
ENSG00000126467	TSKS	testis-specific serine kinase substrate [Source:HGNC Symbol;Acc:30719]	testis
ENSG00000102904	TSNAXIP1	translin-associated factor X interacting protein 1 [Source:HGNC Symbol;Acc:18586]	testis
ENSG00000130167	TSPAN16	tetraspanin 16 [Source:HGNC Symbol;Acc:30725]	testis
ENSG00000178021	TSPYL6	TSPY-like 6 [Source:HGNC Symbol;Acc:14521]	testis
ENSG00000212122	TSSK1B	testis-specific serine kinase 1B [Source:HGNC Symbol;Acc:14968]	testis
ENSG00000206203	TSSK2	testis-specific serine kinase 2 [Source:HGNC Symbol;Acc:11401]	testis
ENSG00000162526	TSSK3	testis-specific serine kinase 3 [Source:HGNC Symbol;Acc:15473]	testis
ENSG00000139908	TSSK4	testis-specific serine kinase 4 [Source:HGNC Symbol;Acc:19825]	testis
ENSG00000178093	TSSK6	testis-specific serine kinase 6 [Source:HGNC Symbol;Acc:30410]	testis
ENSG00000167094	TTC16	tetratricopeptide repeat domain 16 [Source:HGNC Symbol;Acc:26536]	testis
ENSG00000168026	TTC21A	tetratricopeptide repeat domain 21A [Source:HGNC Symbol;Acc:30761]	testis
ENSG00000205838	TTC23L	tetratricopeptide repeat domain 23-like [Source:HGNC Symbol;Acc:26355]	testis
ENSG00000137473	TTC29	tetratricopeptide repeat domain 29 [Source:HGNC Symbol;Acc:29936]	testis
ENSG00000162571	TTLL10	tubulin tyrosine ligase-like family, member 10 [Source:HGNC Symbol;Acc:26693]	testis
ENSG00000213471	TTLL13	tubulin tyrosine ligase-like family, member 13 [Source:HGNC Symbol;Acc:32484]	testis
ENSG00000120440	TTLL2	tubulin tyrosine ligase-like family, member 2 [Source:HGNC Symbol;Acc:21211]	testis
ENSG00000119685	TTLL5	tubulin tyrosine ligase-like family, member 5 [Source:HGNC Symbol;Acc:19963]	testis
ENSG00000198033	TUBA3C	tubulin, alpha 3c [Source:HGNC Symbol;Acc:12408]	testis
ENSG00000075886	TUBA3D	tubulin, alpha 3d [Source:HGNC Symbol;Acc:24071]	testis
ENSG00000152086	TUBA3E	tubulin, alpha 3e [Source:HGNC Symbol;Acc:20765]	testis
ENSG00000104804	TULP2	tubby like protein 2 [Source:HGNC Symbol;Acc:12424]	testis
ENSG00000168454	TXNDC2	thioredoxin domain containing 2 (spermatozoa) [Source:HGNC Symbol;Acc:16470]	testis
ENSG00000204193	TXNDC8	thioredoxin domain containing 8 (spermatozoa) [Source:HGNC Symbol;Acc:31454]	testis
ENSG00000177414	UBE2U	ubiquitin-conjugating enzyme E2U (putative) [Source:HGNC Symbol;Acc:28559]	testis
ENSG00000186150	UBL4B	ubiquitin-like 4B [Source:HGNC Symbol;Acc:32309]	testis
ENSG00000175520	UBQLN3	ubiquilin 3 [Source:HGNC Symbol;Acc:12510]	testis
ENSG00000175518	UBQLNL	ubiquilin-like [Source:HGNC Symbol;Acc:28294]	testis
ENSG00000136014	USP44	ubiquitin specific peptidase 44 [Source:HGNC Symbol;Acc:20064]	testis
ENSG00000170236	USP50	ubiquitin specific peptidase 50 [Source:HGNC Symbol;Acc:20079]	testis
ENSG00000168658	VWA3B	von Willebrand factor A domain containing 3B [Source:HGNC Symbol;Acc:28385]	testis
ENSG00000183066	WBP2NL	WBP2 N-terminal like [Source:HGNC Symbol;Acc:28389]	testis
ENSG00000175877	WBSCR28	Williams-Beuren syndrome chromosome region 28 [Source:HGNC Symbol;Acc:23018]	testis
ENSG00000075702	WDR62	WD repeat domain 62 [Source:HGNC Symbol;Acc:24502]	testis
ENSG00000162643	WDR63	WD repeat domain 63 [Source:HGNC Symbol;Acc:30711]	testis
ENSG00000162843	WDR64	WD repeat domain 64 [Source:HGNC Symbol;Acc:26570]	testis
ENSG00000171804	WDR87	WD repeat domain 87 [Source:HGNC Symbol;Acc:29934]	testis
ENSG00000166359	WDR88	WD repeat domain 88 [Source:HGNC Symbol;Acc:26999]	testis
ENSG00000140527	WDR93	WD repeat domain 93 [Source:HGNC Symbol;Acc:26924]	testis
ENSG00000124116	WFDC3	WAP four-disulfide core domain 3 [Source:HGNC Symbol;Acc:15957]	testis
ENSG00000006047	YBX2	Y box binding protein 2 [Source:HGNC Symbol;Acc:17948]	testis
ENSG00000011590	ZBTB32	zinc finger and BTB domain containing 32 [Source:HGNC Symbol;Acc:16763]	testis
ENSG00000118491	ZC2HC1B	zinc finger, C2HC-type containing 1B [Source:HGNC Symbol;Acc:21174]	testis
ENSG00000119703	ZC2HC1C	zinc finger, C2HC-type containing 1C [Source:HGNC Symbol;Acc:20354]	testis
ENSG00000187969	ZCCHC13	zinc finger, CCHC domain containing 13 [Source:HGNC Symbol;Acc:31749]	testis
ENSG00000078487	ZCWPW1	zinc finger, CW type with PWWP domain 1 [Source:HGNC Symbol;Acc:23486]	testis
ENSG00000163958	ZDHHC19	zinc finger, DHHC-type containing 19 [Source:HGNC Symbol;Acc:20713]	testis
ENSG00000172671	ZFAND4	zinc finger, AN1-type domain 4 [Source:HGNC Symbol;Acc:23504]	testis
ENSG00000004838	ZMYND10	zinc finger, MYND-type containing 10 [Source:HGNC Symbol;Acc:19412]	testis
ENSG00000066185	ZMYND12	zinc finger, MYND-type containing 12 [Source:HGNC Symbol;Acc:21192]	testis
ENSG00000198477	ZNF280B	zinc finger protein 280B [Source:HGNC Symbol;Acc:23022]	testis
ENSG00000198028	ZNF560	zinc finger protein 560 [Source:HGNC Symbol;Acc:26484]	testis
ENSG00000176083	ZNF683	zinc finger protein 683 [Source:HGNC Symbol;Acc:28495]	testis
ENSG00000105428	ZNRF4	zinc and ring finger 4 [Source:HGNC Symbol;Acc:17726]	testis
ENSG00000042813	ZPBP	zona pellucida binding protein [Source:HGNC Symbol;Acc:15662]	testis
ENSG00000186075	ZPBP2	zona pellucida binding protein 2 [Source:HGNC Symbol;Acc:20678]	testis
ENSG00000163012	ZSWIM2	zinc finger, SWIM-type containing 2 [Source:HGNC Symbol;Acc:30990]	testis
ENSG00000204752			testis
ENSG00000206044			testis
ENSG00000183682	BMP8A	bone morphogenetic protein 8a [Source:HGNC Symbol;Acc:21650]	thyroid
ENSG00000110680	CALCA	calcitonin-related polypeptide alpha [Source:HGNC Symbol;Acc:1437]	thyroid
ENSG00000178919	FOXE1	forkhead box E1 (thyroid transcription factor 2) [Source:HGNC Symbol;Acc:3806]	thyroid
ENSG00000009765	IYD	iodotyrosine deiodinase [Source:HGNC Symbol;Acc:21071]	thyroid
ENSG00000178602	OTOS	otospiralin [Source:HGNC Symbol;Acc:22644]	thyroid
ENSG00000175097	RAG2	recombination activating gene 2 [Source:HGNC Symbol;Acc:9832]	thyroid
ENSG00000146197	SCUBE3	signal peptide, CUB domain, EGF-like 3 [Source:HGNC Symbol;Acc:13655]	thyroid
ENSG00000091137	SLC26A4	solute carrier family 26, member 4 [Source:HGNC Symbol;Acc:8818]	thyroid
ENSG00000147606	SLC26A7	solute carrier family 26, member 7 [Source:HGNC Symbol;Acc:14467]	thyroid
ENSG00000042832	TG	thyroglobulin [Source:HGNC Symbol;Acc:11764]	thyroid
ENSG00000115705	TPO	thyroid peroxidase [Source:HGNC Symbol;Acc:12015]	thyroid
ENSG00000165409	TSHR	thyroid stimulating hormone receptor [Source:HGNC Symbol;Acc:12373]	thyroid
ENSG00000177494	ZBED2	zinc finger, BED-type containing 2 [Source:HGNC Symbol;Acc:20710]	thyroid
ENSG00000082175	PGR	progesterone receptor [Source:HGNC Symbol;Acc:8910]	uterus
ENSG00000170893	TRH	thyrotropin-releasing hormone [Source:HGNC Symbol;Acc:12298]	uterus

## Sheet: FANTOMonlyTissueEnriched
ensembl_gene_id	hgnc_symbol	description	Tissue
ENSG00000131480	AOC2	amine oxidase, copper containing 2 (retina-specific) [Source:HGNC Symbol;Acc:549]	adipose
ENSG00000073670	ADAM11	ADAM metallopeptidase domain 11 [Source:HGNC Symbol;Acc:189]	brain
ENSG00000089847	ANKRD24	ankyrin repeat domain 24 [Source:HGNC Symbol;Acc:29424]	brain
ENSG00000235711	ANKRD34C	ankyrin repeat domain 34C [Source:HGNC Symbol;Acc:33888]	brain
ENSG00000186960	C14orf23	chromosome 14 open reading frame 23 [Source:HGNC Symbol;Acc:19828]	brain
ENSG00000180044	C3orf80	chromosome 3 open reading frame 80 [Source:HGNC Symbol;Acc:40048]	brain
ENSG00000148408	CACNA1B	calcium channel, voltage-dependent, N type, alpha 1B subunit [Source:HGNC Symbol;Acc:1389]	brain
ENSG00000154162	CDH12	cadherin 12, type 2 (N-cadherin 2) [Source:HGNC Symbol;Acc:1751]	brain
ENSG00000101542	CDH20	cadherin 20, type 2 [Source:HGNC Symbol;Acc:1760]	brain
ENSG00000113100	CDH9	cadherin 9, type 2 (T1-cadherin) [Source:HGNC Symbol;Acc:1768]	brain
ENSG00000100399	CHADL	chondroadherin-like [Source:HGNC Symbol;Acc:25165]	brain
ENSG00000150656	CNDP1	carnosine dipeptidase 1 (metallopeptidase M20 family) [Source:HGNC Symbol;Acc:20675]	brain
ENSG00000174469	CNTNAP2	contactin associated protein-like 2 [Source:HGNC Symbol;Acc:13830]	brain
ENSG00000120088	CRHR1	corticotropin releasing hormone receptor 1 [Source:HGNC Symbol;Acc:2357]	brain
ENSG00000140323	DISP2	dispatched homolog 2 (Drosophila) [Source:HGNC Symbol;Acc:19712]	brain
ENSG00000150672	DLG2	discs, large homolog 2 (Drosophila) [Source:HGNC Symbol;Acc:2901]	brain
ENSG00000144355	DLX1	distal-less homeobox 1 [Source:HGNC Symbol;Acc:2914]	brain
ENSG00000175497	DPP10	dipeptidyl-peptidase 10 (non-functional) [Source:HGNC Symbol;Acc:20823]	brain
ENSG00000157851	DPYSL5	dihydropyrimidinase-like 5 [Source:HGNC Symbol;Acc:20637]	brain
ENSG00000177103	DSCAML1	Down syndrome cell adhesion molecule like 1 [Source:HGNC Symbol;Acc:14656]	brain
ENSG00000135625	EGR4	early growth response 4 [Source:HGNC Symbol;Acc:3241]	brain
ENSG00000161682	FAM171A2	family with sequence similarity 171, member A2 [Source:HGNC Symbol;Acc:30480]	brain
ENSG00000219438	FAM19A5	family with sequence similarity 19 (chemokine (C-C motif)-like), member A5 [Source:HGNC Symbol;Acc:21592]	brain
ENSG00000163013	FBXO41	F-box protein 41 [Source:HGNC Symbol;Acc:29409]	brain
ENSG00000102466	FGF14	fibroblast growth factor 14 [Source:HGNC Symbol;Acc:3671]	brain
ENSG00000198835	GJC2	gap junction protein, gamma 2, 47kDa [Source:HGNC Symbol;Acc:17494]	brain
ENSG00000270898	GPR75-ASB3	GPR75-ASB3 readthrough [Source:HGNC Symbol;Acc:HGNC:40043]	brain
ENSG00000164418	GRIK2	glutamate receptor, ionotropic, kainate 2 [Source:HGNC Symbol;Acc:4580]	brain
ENSG00000152822	GRM1	glutamate receptor, metabotropic 1 [Source:HGNC Symbol;Acc:4593]	brain
ENSG00000099822	HCN2	hyperpolarization activated cyclic nucleotide-gated potassium channel 2 [Source:HGNC Symbol;Acc:4846]	brain
ENSG00000157542	KCNJ6	potassium inwardly-rectifying channel, subfamily J, member 6 [Source:HGNC Symbol;Acc:6267]	brain
ENSG00000124134	KCNS1	potassium voltage-gated channel, delayed-rectifier, subfamily S, member 1 [Source:HGNC Symbol;Acc:6300]	brain
ENSG00000107147	KCNT1	potassium channel, subfamily T, member 1 [Source:HGNC Symbol;Acc:18865]	brain
ENSG00000168481	LGI3	leucine-rich repeat LGI family, member 3 [Source:HGNC Symbol;Acc:18711]	brain
ENSG00000198739	LRRTM3	leucine rich repeat transmembrane neuronal 3 [Source:HGNC Symbol;Acc:19410]	brain
ENSG00000099308	MAST3	microtubule associated serine/threonine kinase 3 [Source:HGNC Symbol;Acc:19036]	brain
ENSG00000157890	MEGF11	multiple EGF-like-domains 11 [Source:HGNC Symbol;Acc:29635]	brain
ENSG00000186416	NKRF	NFKB repressing factor [Source:HGNC Symbol;Acc:19374]	brain
ENSG00000125820	NKX2-2	NK2 homeobox 2 [Source:HGNC Symbol;Acc:7835]	brain
ENSG00000144460	NYAP2	neuronal tyrosine-phosphorylated phosphoinositide-3-kinase adaptor 2 [Source:HGNC Symbol;Acc:29291]	brain
ENSG00000074211	PPP2R2C	protein phosphatase 2, regulatory subunit B, gamma [Source:HGNC Symbol;Acc:9306]	brain
ENSG00000198915	RASGEF1A	RasGEF domain family, member 1A [Source:HGNC Symbol;Acc:24246]	brain
ENSG00000135119	RNFT2	ring finger protein, transmembrane 2 [Source:HGNC Symbol;Acc:25905]	brain
ENSG00000179673	RPRML	reprimo-like [Source:HGNC Symbol;Acc:32422]	brain
ENSG00000040608	RTN4R	reticulon 4 receptor [Source:HGNC Symbol;Acc:18601]	brain
ENSG00000149575	SCN2B	sodium channel, voltage-gated, type II, beta subunit [Source:HGNC Symbol;Acc:10589]	brain
ENSG00000164402	SEPT8	septin 8 [Source:HGNC Symbol;Acc:16511]	brain
ENSG00000084453	SLCO1A2	solute carrier organic anion transporter family, member 1A2 [Source:HGNC Symbol;Acc:10956]	brain
ENSG00000017373	SRCIN1	SRC kinase signaling inhibitor 1 [Source:HGNC Symbol;Acc:29506]	brain
ENSG00000101638	ST8SIA5	ST8 alpha-N-acetyl-neuraminide alpha-2,8-sialyltransferase 5 [Source:HGNC Symbol;Acc:17827]	brain
ENSG00000133069	TMCC2	transmembrane and coiled-coil domain family 2 [Source:HGNC Symbol;Acc:24239]	brain
ENSG00000139364	TMEM132B	transmembrane protein 132B [Source:HGNC Symbol;Acc:29397]	brain
ENSG00000205116	TMEM88B	transmembrane protein 88B [Source:HGNC Symbol;Acc:37099]	brain
ENSG00000144406	UNC80	unc-80 homolog (C. elegans) [Source:HGNC Symbol;Acc:26582]	brain
ENSG00000170419	VSTM2A	V-set and transmembrane domain containing 2A [Source:HGNC Symbol;Acc:28499]	brain
ENSG00000179456	ZBTB18	zinc finger and BTB domain containing 18 [Source:HGNC Symbol;Acc:13030]	brain
ENSG00000043355	ZIC2	Zic family member 2 [Source:HGNC Symbol;Acc:12873]	brain
ENSG00000198597	ZNF536	zinc finger protein 536 [Source:HGNC Symbol;Acc:29025]	brain
ENSG00000256812	CAPNS2	calpain, small subunit 2 [Source:HGNC Symbol;Acc:16371]	esophagus
ENSG00000158055	GRHL3	grainyhead-like 3 (Drosophila) [Source:HGNC Symbol;Acc:25839]	esophagus
ENSG00000269855	RNF225	ring finger protein 225 [Source:HGNC Symbol;Acc:HGNC:51249]	esophagus
ENSG00000129194	SOX15	SRY (sex determining region Y)-box 15 [Source:HGNC Symbol;Acc:11196]	esophagus
ENSG00000244094	SPRR2F	small proline-rich protein 2F [Source:HGNC Symbol;Acc:11266]	esophagus
ENSG00000133067	LGR6	leucine-rich repeat containing G protein-coupled receptor 6 [Source:HGNC Symbol;Acc:19719]	gallbladder
ENSG00000196611	MMP1	matrix metallopeptidase 1 (interstitial collagenase) [Source:HGNC Symbol;Acc:7155]	gallbladder
ENSG00000117983	MUC5B	mucin 5B, oligomeric mucus/gel-forming [Source:HGNC Symbol;Acc:7516]	gallbladder
ENSG00000139988	RDH12	retinol dehydrogenase 12 (all-trans/9-cis/11-cis) [Source:HGNC Symbol;Acc:19977]	gallbladder
ENSG00000160182	TFF1	trefoil factor 1 [Source:HGNC Symbol;Acc:11755]	gallbladder
ENSG00000182533	CAV3	caveolin 3 [Source:HGNC Symbol;Acc:1529]	heart
ENSG00000205560	CPT1B	carnitine palmitoyltransferase 1B (muscle) [Source:HGNC Symbol;Acc:2329]	heart
ENSG00000121743	GJA3	gap junction protein, alpha 3, 46kDa [Source:HGNC Symbol;Acc:4277]	heart
ENSG00000142661	MYOM3	myomesin 3 [Source:HGNC Symbol;Acc:26679]	heart
ENSG00000078114	NEBL	nebulette [Source:HGNC Symbol;Acc:16932]	heart
ENSG00000183072	NKX2-5	NK2 homeobox 5 [Source:HGNC Symbol;Acc:2488]	heart
ENSG00000203867	RBM20	RNA binding motif protein 20 [Source:HGNC Symbol;Acc:27424]	heart
ENSG00000166592	RRAD	Ras-related associated with diabetes [Source:HGNC Symbol;Acc:10446]	heart
ENSG00000111012	CYP27B1	cytochrome P450, family 27, subfamily B, polypeptide 1 [Source:HGNC Symbol;Acc:2606]	kidney
ENSG00000119715	ESRRB	estrogen-related receptor beta [Source:HGNC Symbol;Acc:3473]	kidney
ENSG00000181778	TMEM252	transmembrane protein 252 [Source:HGNC Symbol;Acc:28537]	kidney
ENSG00000127412	TRPV5	transient receptor potential cation channel, subfamily V, member 5 [Source:HGNC Symbol;Acc:3145]	kidney
ENSG00000160323	ADAMTS13	ADAM metallopeptidase with thrombospondin type 1 motif, 13 [Source:HGNC Symbol;Acc:1366]	liver
ENSG00000204444	APOM	apolipoprotein M [Source:HGNC Symbol;Acc:13916]	liver
ENSG00000166183	ASPG	asparaginase homolog (S. cerevisiae) [Source:HGNC Symbol;Acc:20123]	liver
ENSG00000180767	CHST13	carbohydrate (chondroitin 4) sulfotransferase 13 [Source:HGNC Symbol;Acc:21755]	liver
ENSG00000182871	COL18A1	collagen, type XVIII, alpha 1 [Source:HGNC Symbol;Acc:2195]	liver
ENSG00000104760	FGL1	fibrinogen-like 1 [Source:HGNC Symbol;Acc:3695]	liver
ENSG00000131482	G6PC	glucose-6-phosphatase, catalytic subunit [Source:HGNC Symbol;Acc:4056]	liver
ENSG00000215644	GCGR	glucagon receptor [Source:HGNC Symbol;Acc:4192]	liver
ENSG00000158104	HPD	4-hydroxyphenylpyruvate dioxygenase [Source:HGNC Symbol;Acc:5147]	liver
ENSG00000125148	MT2A	metallothionein 2A [Source:HGNC Symbol;Acc:7406]	liver
ENSG00000171759	PAH	phenylalanine hydroxylase [Source:HGNC Symbol;Acc:8582]	liver
ENSG00000179761	PIPOX	pipecolic acid oxidase [Source:HGNC Symbol;Acc:17804]	liver
ENSG00000126838	PZP	pregnancy-zone protein [Source:HGNC Symbol;Acc:9750]	liver
ENSG00000258818	RNASE4	ribonuclease, RNase A family, 4 [Source:HGNC Symbol;Acc:10047]	liver
ENSG00000266997	RP11-886H22.1	Uncharacterized protein {ECO:0000313|Ensembl:ENSP00000467396} [Source:UniProtKB/TrEMBL;Acc:K7EPI3]	liver
ENSG00000134339	SAA2	serum amyloid A2 [Source:HGNC Symbol;Acc:10514]	liver
ENSG00000109072	SEBOX	SEBOX homeobox [Source:HGNC Symbol;Acc:32942]	liver
ENSG00000115107	STEAP3	STEAP family member 3, metalloreductase [Source:HGNC Symbol;Acc:24592]	liver
ENSG00000119457	SLC46A2	solute carrier family 46, member 2 [Source:HGNC Symbol;Acc:16055]	lung
ENSG00000103375	AQP8	aquaporin 8 [Source:HGNC Symbol;Acc:642]	pancreas
ENSG00000110148	CCKBR	cholecystokinin B receptor [Source:HGNC Symbol;Acc:1571]	pancreas
ENSG00000086619	ERO1LB	ERO1-like beta (S. cerevisiae) [Source:HGNC Symbol;Acc:14355]	pancreas
ENSG00000138472	GUCA1C	guanylate cyclase activator 1C [Source:HGNC Symbol;Acc:4680]	pancreas
ENSG00000177669	MBOAT4	membrane bound O-acyltransferase domain containing 4 [Source:HGNC Symbol;Acc:32311]	pancreas
ENSG00000172023	REG1B	regenerating islet-derived 1 beta [Source:HGNC Symbol;Acc:9952]	pancreas
ENSG00000259900	RP11-343C2.7	Uncharacterized protein {ECO:0000313|Ensembl:ENSP00000464417} [Source:UniProtKB/TrEMBL;Acc:J3QRW8]	pancreas
ENSG00000248050	RP11-422N16.3		pancreas
ENSG00000167612	ANKRD33	ankyrin repeat domain 33 [Source:HGNC Symbol;Acc:13788]	placenta
ENSG00000105173	CCNE1	cyclin E1 [Source:HGNC Symbol;Acc:1589]	placenta
ENSG00000204539	CDSN	corneodesmosin [Source:HGNC Symbol;Acc:1802]	placenta
ENSG00000198223	CSF2RA	colony stimulating factor 2 receptor, alpha, low-affinity (granulocyte-macrophage) [Source:HGNC Symbol;Acc:2435]	placenta
ENSG00000140459	CYP11A1	cytochrome P450, family 11, subfamily A, polypeptide 1 [Source:HGNC Symbol;Acc:2590]	placenta
ENSG00000164488	DACT2	dishevelled-binding antagonist of beta-catenin 2 [Source:HGNC Symbol;Acc:21231]	placenta
ENSG00000184029	DSCR4	Down syndrome critical region gene 4 [Source:HGNC Symbol;Acc:3045]	placenta
ENSG00000130513	GDF15	growth differentiation factor 15 [Source:HGNC Symbol;Acc:30142]	placenta
ENSG00000155269	GPR78	G protein-coupled receptor 78 [Source:HGNC Symbol;Acc:4528]	placenta
ENSG00000174156	GSTA3	glutathione S-transferase alpha 3 [Source:HGNC Symbol;Acc:4628]	placenta
ENSG00000188676	IDO2	indoleamine 2,3-dioxygenase 2 [Source:HGNC Symbol;Acc:27269]	placenta
ENSG00000197683	KRTAP26-1	keratin associated protein 26-1 [Source:HGNC Symbol;Acc:33760]	placenta
ENSG00000239332	LINC01119	long intergenic non-protein coding RNA 1119 [Source:HGNC Symbol;Acc:HGNC:49262]	placenta
ENSG00000183691	NOG	noggin [Source:HGNC Symbol;Acc:7866]	placenta
ENSG00000119630	PGF	placental growth factor [Source:HGNC Symbol;Acc:8893]	placenta
ENSG00000226757	PP12613	uncharacterized LOC100192379 [Source:EntrezGene;Acc:100192379]	placenta
ENSG00000167703	SLC43A2	solute carrier family 43 (amino acid system L transporter), member 2 [Source:HGNC Symbol;Acc:23087]	placenta
ENSG00000103546	SLC6A2	solute carrier family 6 (neurotransmitter transporter, noradrenalin), member 2 [Source:HGNC Symbol;Acc:11048]	placenta
ENSG00000137868	STRA6	stimulated by retinoic acid 6 [Source:HGNC Symbol;Acc:30650]	placenta
ENSG00000101846	STS	steroid sulfatase (microsomal), isozyme S [Source:HGNC Symbol;Acc:11425]	placenta
ENSG00000206538	VGLL3	vestigial like 3 (Drosophila) [Source:HGNC Symbol;Acc:24327]	placenta
ENSG00000066827	ZFAT	zinc finger and AT hook domain containing [Source:HGNC Symbol;Acc:19899]	placenta
ENSG00000078898	BPIFB2	BPI fold containing family B, member 2 [Source:HGNC Symbol;Acc:16177]	salivary
ENSG00000204361	NXPE2	neurexophilin and PC-esterase domain family, member 2 [Source:HGNC Symbol;Acc:26331]	salivary
ENSG00000188076	SCGB1C1	secretoglobin, family 1C, member 1 [Source:HGNC Symbol;Acc:18394]	salivary
ENSG00000134827	TCN1	transcobalamin I (vitamin B12 binding protein, R binder family) [Source:HGNC Symbol;Acc:11652]	salivary
ENSG00000141664	ZCCHC2	zinc finger, CCHC domain containing 2 [Source:HGNC Symbol;Acc:22916]	salivary
ENSG00000204978	C19orf69	chromosome 19 open reading frame 69 [Source:HGNC Symbol;Acc:34497]	smallintestines
ENSG00000188993	LRRC66	leucine rich repeat containing 66 [Source:HGNC Symbol;Acc:34299]	smallintestines
ENSG00000124875	CXCL6	chemokine (C-X-C motif) ligand 6 [Source:HGNC Symbol;Acc:10643]	spleen
ENSG00000174837	EMR1	egf-like module containing, mucin-like, hormone receptor-like 1 [Source:HGNC Symbol;Acc:3336]	spleen
ENSG00000169704	GP9	glycoprotein IX (platelet) [Source:HGNC Symbol;Acc:4444]	spleen
ENSG00000222020	AC062017.1		testis
ENSG00000226364	AC102948.2		testis
ENSG00000233438	AC109829.1	Protein LOC102724921 {ECO:0000313|Ensembl:ENSP00000403181} [Source:UniProtKB/TrEMBL;Acc:C9JG08]	testis
ENSG00000226490	AC138647.1		testis
ENSG00000264813	ACE	Uncharacterized protein {ECO:0000313|Ensembl:ENSP00000464149} [Source:UniProtKB/TrEMBL;Acc:L7MUH0]	testis
ENSG00000069206	ADAM7	ADAM metallopeptidase domain 7 [Source:HGNC Symbol;Acc:214]	testis
ENSG00000181626	ANKRD62	ankyrin repeat domain 62 [Source:HGNC Symbol;Acc:35241]	testis
ENSG00000160007	ARHGAP35	Rho GTPase activating protein 35 [Source:HGNC Symbol;Acc:4591]	testis
ENSG00000167311	ART5	ADP-ribosyltransferase 5 [Source:HGNC Symbol;Acc:24049]	testis
ENSG00000188315	C3orf62	chromosome 3 open reading frame 62 [Source:HGNC Symbol;Acc:24771]	testis
ENSG00000174898	CATSPERD	catsper channel auxiliary subunit delta [Source:HGNC Symbol;Acc:28598]	testis
ENSG00000239704	CDRT4	CMT1A duplicated region transcript 4 [Source:HGNC Symbol;Acc:14383]	testis
ENSG00000124812	CRISP1	cysteine-rich secretory protein 1 [Source:HGNC Symbol;Acc:304]	testis
ENSG00000204165	CXorf65	chromosome X open reading frame 65 [Source:HGNC Symbol;Acc:33713]	testis
ENSG00000148795	CYP17A1	cytochrome P450, family 17, subfamily A, polypeptide 1 [Source:HGNC Symbol;Acc:2593]	testis
ENSG00000114841	DNAH1	dynein, axonemal, heavy chain 1 [Source:HGNC Symbol;Acc:2940]	testis
ENSG00000179532	DNHD1	dynein heavy chain domain 1 [Source:HGNC Symbol;Acc:26532]	testis
ENSG00000173852	DPY19L1	dpy-19-like 1 (C. elegans) [Source:HGNC Symbol;Acc:22205]	testis
ENSG00000079393	DUSP13	dual specificity phosphatase 13 [Source:HGNC Symbol;Acc:19681]	testis
ENSG00000169393	ELSPBP1	epididymal sperm binding protein 1 [Source:HGNC Symbol;Acc:14417]	testis
ENSG00000154920	EME1	essential meiotic structure-specific endonuclease 1 [Source:HGNC Symbol;Acc:24965]	testis
ENSG00000249139	EPPIN-WFDC6	EPPIN-WFDC6 readthrough [Source:HGNC Symbol;Acc:38825]	testis
ENSG00000214447	FAM187A	family with sequence similarity 187, member A [Source:HGNC Symbol;Acc:35153]	testis
ENSG00000225828	FAM229A	family with sequence similarity 229, member A [Source:HGNC Symbol;Acc:44652]	testis
ENSG00000112214	FHL5	four and a half LIM domains 5 [Source:HGNC Symbol;Acc:17371]	testis
ENSG00000188738	FSIP2	fibrous sheath interacting protein 2 [Source:HGNC Symbol;Acc:21675]	testis
ENSG00000010361	FUZ	fuzzy planar cell polarity protein [Source:HGNC Symbol;Acc:26219]	testis
ENSG00000188375	H3F3C	H3 histone, family 3C [Source:HGNC Symbol;Acc:33164]	testis
ENSG00000124610	HIST1H1A	histone cluster 1, H1a [Source:HGNC Symbol;Acc:4715]	testis
ENSG00000187475	HIST1H1T	histone cluster 1, H1t [Source:HGNC Symbol;Acc:4720]	testis
ENSG00000198366	HIST1H3A	histone cluster 1, H3a [Source:HGNC Symbol;Acc:4766]	testis
ENSG00000168148	HIST3H3	histone cluster 3, H3 [Source:HGNC Symbol;Acc:4778]	testis
ENSG00000125459	MSTO1	misato homolog 1 (Drosophila) [Source:HGNC Symbol;Acc:29678]	testis
ENSG00000151846	PABPC3	poly(A) binding protein, cytoplasmic 3 [Source:HGNC Symbol;Acc:8556]	testis
ENSG00000196570	PFN3	profilin 3 [Source:HGNC Symbol;Acc:18627]	testis
ENSG00000245017	RP11-181C3.1		testis
ENSG00000266302	RP11-219A15.1	Coiled-coil domain-containing protein 144A {ECO:0000313|Ensembl:ENSP00000382215} [Source:UniProtKB/TrEMBL;Acc:C9JT67]	testis
ENSG00000137968	SLC44A5	solute carrier family 44, member 5 [Source:HGNC Symbol;Acc:28524]	testis
ENSG00000076382	SPAG5	sperm associated antigen 5 [Source:HGNC Symbol;Acc:13452]	testis
ENSG00000066923	STAG3	stromal antigen 3 [Source:HGNC Symbol;Acc:11356]	testis
ENSG00000171811	TTC40	tetratricopeptide repeat domain 40 [Source:HGNC Symbol;Acc:25247]	testis
ENSG00000263563	UBBP4	ubiquitin B pseudogene 4 [Source:HGNC Symbol;Acc:12467]	testis
ENSG00000129204	USP6	ubiquitin specific peptidase 6 (Tre-2 oncogene) [Source:HGNC Symbol;Acc:12629]	testis
ENSG00000065978	YBX1	Y box binding protein 1 [Source:HGNC Symbol;Acc:8014]	testis
ENSG00000196418	ZNF124	zinc finger protein 124 [Source:HGNC Symbol;Acc:12907]	testis
ENSG00000261611	ZNF23	zinc finger protein 23 [Source:HGNC Symbol;Acc:HGNC:13023]	testis
ENSG00000182348	ZNF804B	zinc finger protein 804B [Source:HGNC Symbol;Acc:21958]	thyroid

## Sheet: HPAonlyTissueEnriched
ensembl_gene_id	hgnc_symbol	description	tissue
ENSG00000187288	CIDEC	cell death-inducing DFFA-like effector c [Source:HGNC Symbol;Acc:24229]	adipose
ENSG00000174697	LEP	leptin [Source:HGNC Symbol;Acc:6553]	adipose
ENSG00000167676	PLIN4	perilipin 4 [Source:HGNC Symbol;Acc:29393]	adipose
ENSG00000224940	PRRT4	proline-rich transmembrane protein 4 [Source:HGNC Symbol;Acc:37280]	adipose
ENSG00000006116	CACNG3	calcium channel, voltage-dependent, gamma subunit 3 [Source:HGNC Symbol;Acc:1407]	brain
ENSG00000090932	DLL3	delta-like 3 (Drosophila) [Source:HGNC Symbol;Acc:2909]	brain
ENSG00000187672	ERC2	ELKS/RAB6-interacting/CAST family member 2 [Source:HGNC Symbol;Acc:31922]	brain
ENSG00000187416	LHFPL3	lipoma HMGIC fusion partner-like 3 [Source:HGNC Symbol;Acc:6589]	brain
ENSG00000180332	KCTD4	potassium channel tetramerization domain containing 4 [Source:HGNC Symbol;Acc:23227]	brain
ENSG00000101327	PDYN	prodynorphin [Source:HGNC Symbol;Acc:8820]	brain
ENSG00000254221	PCDHGB1	protocadherin gamma subfamily B, 1 [Source:HGNC Symbol;Acc:8708]	brain
ENSG00000079215	SLC1A3	solute carrier family 1 (glial high affinity glutamate transporter), member 3 [Source:HGNC Symbol;Acc:10941]	brain
ENSG00000071203	MS4A12	membrane-spanning 4-domains, subfamily A, member 12 [Source:HGNC Symbol;Acc:13370]	colon
ENSG00000095110	NXPE1	neurexophilin and PC-esterase domain family, member 1 [Source:HGNC Symbol;Acc:28527]	colon
ENSG00000155850	SLC26A2	solute carrier family 26 (sulfate transporter), member 2 [Source:HGNC Symbol;Acc:10994]	colon
ENSG00000108602	ALDH3A1	aldehyde dehydrogenase 3 family, member A1 [Source:HGNC Symbol;Acc:405]	esophagus
ENSG00000129451	KLK10	kallikrein-related peptidase 10 [Source:HGNC Symbol;Acc:6358]	esophagus
ENSG00000185966	LCE3E	late cornified envelope 3E [Source:HGNC Symbol;Acc:29463]	esophagus
ENSG00000109255	NMU	neuromedin U [Source:HGNC Symbol;Acc:7859]	esophagus
ENSG00000163217	BMP10	bone morphogenetic protein 10 [Source:HGNC Symbol;Acc:20869]	heart
ENSG00000163492	CCDC141	coiled-coil domain containing 141 [Source:HGNC Symbol;Acc:26821]	heart
ENSG00000114279	FGF12	fibroblast growth factor 12 [Source:HGNC Symbol;Acc:3668]	heart
ENSG00000010282	HHATL	hedgehog acyltransferase-like [Source:HGNC Symbol;Acc:13242]	heart
ENSG00000221986	MYBPHL	myosin binding protein H-like [Source:HGNC Symbol;Acc:30434]	heart
ENSG00000164532	TBX20	T-box 20 [Source:HGNC Symbol;Acc:11598]	heart
ENSG00000116783	TNNI3K	TNNI3 interacting kinase [Source:HGNC Symbol;Acc:19661]	heart
ENSG00000163092	XIRP2	xin actin-binding repeat containing 2 [Source:HGNC Symbol;Acc:14303]	heart
ENSG00000183784	C9orf66	chromosome 9 open reading frame 66 [Source:HGNC Symbol;Acc:26436]	kidney
ENSG00000180818	HOXC10	homeobox C10 [Source:HGNC Symbol;Acc:5122]	kidney
ENSG00000167941	SOST	sclerostin [Source:HGNC Symbol;Acc:13771]	kidney
ENSG00000164363	SLC6A18	solute carrier family 6, member 18 [Source:HGNC Symbol;Acc:26441]	kidney
ENSG00000164893	SLC7A13	solute carrier family 7 (anionic amino acid transporter), member 13 [Source:HGNC Symbol;Acc:23092]	kidney
ENSG00000198398	TMEM207	transmembrane protein 207 [Source:HGNC Symbol;Acc:33705]	kidney
ENSG00000136881	BAAT	bile acid CoA: amino acid N-acyltransferase (glycine N-choloyltransferase) [Source:HGNC Symbol;Acc:932]	liver
ENSG00000095596	CYP26A1	cytochrome P450, family 26, subfamily A, polypeptide 1 [Source:HGNC Symbol;Acc:2603]	liver
ENSG00000198670	LPA	lipoprotein, Lp(a) [Source:HGNC Symbol;Acc:6667]	liver
ENSG00000116690	PRG4	proteoglycan 4 [Source:HGNC Symbol;Acc:9364]	liver
ENSG00000163581	SLC2A2	solute carrier family 2 (facilitated glucose transporter), member 2 [Source:HGNC Symbol;Acc:11006]	liver
ENSG00000066405	CLDN18	claudin 18 [Source:HGNC Symbol;Acc:2039]	lung
ENSG00000125872	LRRN4	leucine rich repeat neuronal 4 [Source:HGNC Symbol;Acc:16208]	lung
ENSG00000187151	ANGPTL5	angiopoietin-like 5 [Source:HGNC Symbol;Acc:19705]	ovary
ENSG00000004848	ARX	aristaless related homeobox [Source:HGNC Symbol;Acc:18060]	ovary
ENSG00000118231	CRYGD	crystallin, gamma D [Source:HGNC Symbol;Acc:2411]	ovary
ENSG00000157502	MUM1L1	melanoma associated antigen (mutated) 1-like 1 [Source:HGNC Symbol;Acc:26583]	ovary
ENSG00000126010	GRPR	gastrin-releasing peptide receptor [Source:HGNC Symbol;Acc:4609]	pancreas
ENSG00000196565	HBG2	hemoglobin, gamma G [Source:HGNC Symbol;Acc:4832]	placenta
ENSG00000019991	HGF	hepatocyte growth factor (hepapoietin A; scatter factor) [Source:HGNC Symbol;Acc:4893]	placenta
ENSG00000187772	LIN28B	lin-28 homolog B (C. elegans) [Source:HGNC Symbol;Acc:32207]	placenta
ENSG00000157214	STEAP2	STEAP family member 2, metalloreductase [Source:HGNC Symbol;Acc:17885]	prostate
ENSG00000197299	BLM	Bloom syndrome, RecQ helicase-like [Source:HGNC Symbol;Acc:1058]	salivary
ENSG00000251655	PRB1	proline-rich protein BstNI subfamily 1 [Source:HGNC Symbol;Acc:9337]	salivary
ENSG00000121335	PRB2	proline-rich protein BstNI subfamily 2 [Source:HGNC Symbol;Acc:9338]	salivary
ENSG00000106404	CLDN15	claudin 15 [Source:HGNC Symbol;Acc:2036]	smallintestines
ENSG00000164816	DEFA5	defensin, alpha 5, Paneth cell-specific [Source:HGNC Symbol;Acc:2764]	smallintestines
ENSG00000164822	DEFA6	defensin, alpha 6, Paneth cell-specific [Source:HGNC Symbol;Acc:2765]	smallintestines
ENSG00000159224	GIP	gastric inhibitory polypeptide [Source:HGNC Symbol;Acc:4270]	smallintestines
ENSG00000115850	LCT	lactase [Source:HGNC Symbol;Acc:6530]	smallintestines
ENSG00000096395	MLN	motilin [Source:HGNC Symbol;Acc:7141]	smallintestines
ENSG00000137860	SLC28A2	solute carrier family 28 (concentrative nucleoside transporter), member 2 [Source:HGNC Symbol;Acc:11002]	smallintestines
ENSG00000100170	SLC5A1	solute carrier family 5 (sodium/glucose cotransporter), member 1 [Source:HGNC Symbol;Acc:11036]	smallintestines
ENSG00000157368	IL34	interleukin 34 [Source:HGNC Symbol;Acc:28529]	spleen
ENSG00000164867	NOS3	nitric oxide synthase 3 (endothelial cell) [Source:HGNC Symbol;Acc:7876]	spleen
ENSG00000140798	ABCC12	ATP-binding cassette, sub-family C (CFTR/MRP), member 12 [Source:HGNC Symbol;Acc:14640]	testis
ENSG00000203963	C1orf141	chromosome 1 open reading frame 141 [Source:HGNC Symbol;Acc:32044]	testis
ENSG00000215131	C16orf90	chromosome 16 open reading frame 90 [Source:HGNC Symbol;Acc:34455]	testis
ENSG00000176927	EFCAB5	EF-hand calcium binding domain 5 [Source:HGNC Symbol;Acc:24801]	testis
ENSG00000156509	FBXO43	F-box protein 43 [Source:HGNC Symbol;Acc:28521]	testis
ENSG00000165113	GKAP1	G kinase anchoring protein 1 [Source:HGNC Symbol;Acc:17496]	testis
ENSG00000169154	GOT1L1	glutamic-oxaloacetic transaminase 1-like 1 [Source:HGNC Symbol;Acc:28487]	testis
ENSG00000164675	IQUB	IQ motif and ubiquitin domain containing [Source:HGNC Symbol;Acc:21995]	testis
ENSG00000214686	IQCF6	IQ motif containing F6 [Source:HGNC Symbol;Acc:35158]	testis
ENSG00000131951	LRRC9	leucine rich repeat containing 9 [Source:HGNC Symbol;Acc:19848]	testis
ENSG00000139714	MORN3	MORN repeat containing 3 [Source:HGNC Symbol;Acc:29807]	testis
ENSG00000148200	NR6A1	nuclear receptor subfamily 6, group A, member 1 [Source:HGNC Symbol;Acc:7985]	testis
ENSG00000257599	OVCH1-AS1	OVCH1 antisense RNA 1 [Source:HGNC Symbol;Acc:44484]	testis
ENSG00000244588	RAD21L1	RAD21-like 1 (S. pombe) [Source:HGNC Symbol;Acc:16271]	testis
ENSG00000165584	SSX3	synovial sarcoma, X breakpoint 3 [Source:HGNC Symbol;Acc:11337]	testis
ENSG00000229549	TSPY8	testis specific protein, Y-linked 8 [Source:HGNC Symbol;Acc:37471]	testis
ENSG00000213265	TSGA13	testis specific, 13 [Source:HGNC Symbol;Acc:12369]	testis
ENSG00000153779	TGIF2LX	TGFB-induced factor homeobox 2-like, X-linked [Source:HGNC Symbol;Acc:18570]	testis
ENSG00000187600	TMEM247	transmembrane protein 247 [Source:HGNC Symbol;Acc:42967]	testis
ENSG00000124935	SCGB1D2	secretoglobin, family 1D, member 2 [Source:HGNC Symbol;Acc:18396]	uterus

## Sheet: HPAtissueEnriched_notmapped
ensembl_gene_id	hgnc_symbol	description	tissue
ENSG00000176134	RP11-574E24.3		adipose
ENSG00000189366	ALG1L	ALG1, chitobiosyldiphosphodolichol beta-mannosyltransferase-like [Source:HGNC Symbol;Acc:33721]	bladder
ENSG00000114646	CSPG5	chondroitin sulfate proteoglycan 5 (neuroglycan C) [Source:HGNC Symbol;Acc:2467]	brain
ENSG00000196990	FAM163B	family with sequence similarity 163, member B [Source:HGNC Symbol;Acc:33277]	brain
ENSG00000110427	KIAA1549L	KIAA1549-like [Source:HGNC Symbol;Acc:24836]	brain
ENSG00000155886	SLC24A2	solute carrier family 24 (sodium/potassium/calcium exchanger), member 2 [Source:HGNC Symbol;Acc:10976]	brain
ENSG00000177511	ST8SIA3	ST8 alpha-N-acetyl-neuraminide alpha-2,8-sialyltransferase 3 [Source:HGNC Symbol;Acc:14269]	brain
ENSG00000272268			brain
ENSG00000172410	INSL5	insulin-like 5 [Source:HGNC Symbol;Acc:6088]	colon
ENSG00000183034	OTOP2	otopetrin 2 [Source:HGNC Symbol;Acc:19657]	colon
ENSG00000266949			colon
ENSG00000205076	LGALS7	lectin, galactoside-binding, soluble, 7 [Source:HGNC Symbol;Acc:6568]	esophagus
ENSG00000261272	MUC22	mucin 22 [Source:HGNC Symbol;Acc:39755]	esophagus
ENSG00000159527	PGLYRP3	peptidoglycan recognition protein 3 [Source:HGNC Symbol;Acc:30014]	esophagus
ENSG00000166634	SERPINB12	serpin peptidase inhibitor, clade B (ovalbumin), member 12 [Source:HGNC Symbol;Acc:14220]	esophagus
ENSG00000162344	FGF19	fibroblast growth factor 19 [Source:HGNC Symbol;Acc:3675]	gallbladder
ENSG00000175946	KLHL38	kelch-like family member 38 [Source:HGNC Symbol;Acc:34435]	heart
ENSG00000244731	C4A	complement component 4A (Rodgers blood group) [Source:HGNC Symbol;Acc:1323]	liver
ENSG00000224389	C4B	complement component 4B (Chido blood group) [Source:HGNC Symbol;Acc:1324]	liver
ENSG00000174990	CA5A	carbonic anhydrase VA, mitochondrial [Source:HGNC Symbol;Acc:1377]	liver
ENSG00000244414	CFHR1	complement factor H-related 1 [Source:HGNC Symbol;Acc:4888]	liver
ENSG00000080910	CFHR2	complement factor H-related 2 [Source:HGNC Symbol;Acc:4890]	liver
ENSG00000197838	CYP2A13	cytochrome P450, family 2, subfamily A, polypeptide 13 [Source:HGNC Symbol;Acc:2608]	liver
ENSG00000228278	ORM2	orosomucoid 2 [Source:HGNC Symbol;Acc:8499]	liver
ENSG00000183281	PLGLB1	plasminogen-like B1 [Source:HGNC Symbol;Acc:9072]	liver
ENSG00000125551	PLGLB2	plasminogen-like B2 [Source:HGNC Symbol;Acc:9073]	liver
ENSG00000139547	RDH16	retinol dehydrogenase 16 (all-trans) [Source:HGNC Symbol;Acc:29674]	liver
ENSG00000254607	RP11-115C10.1		liver
ENSG00000196600	SLC22A25	solute carrier family 22, member 25 [Source:HGNC Symbol;Acc:32935]	liver
ENSG00000272099	VTN	vitronectin [Source:HGNC Symbol;Acc:12724]	liver
ENSG00000268387			liver
ENSG00000104827	CGB	chorionic gonadotropin, beta polypeptide [Source:HGNC Symbol;Acc:1886]	placenta
ENSG00000267631	CGB1	chorionic gonadotropin, beta polypeptide 1 [Source:HGNC Symbol;Acc:16721]	placenta
ENSG00000213030	CGB8	chorionic gonadotropin, beta polypeptide 8 [Source:HGNC Symbol;Acc:16453]	placenta
ENSG00000233828	CTC-242N15.1		placenta
ENSG00000269526	ERVV-1	endogenous retrovirus group V, member 1 [Source:HGNC Symbol;Acc:26501]	placenta
ENSG00000072694	FCGR2B	Fc fragment of IgG, low affinity IIb, receptor (CD32) [Source:HGNC Symbol;Acc:3618]	placenta
ENSG00000213934	HBG1	hemoglobin, gamma A [Source:HGNC Symbol;Acc:4831]	placenta
ENSG00000256040	PAPPA-AS1	PAPPA antisense RNA 1 [Source:HGNC Symbol;Acc:35152]	placenta
ENSG00000128253	RFPL2	ret finger protein-like 2 [Source:HGNC Symbol;Acc:9979]	prostate
ENSG00000258231	RP11-362K2.2		prostate
ENSG00000173431	RNASE8	ribonuclease, RNase A family, 8 [Source:HGNC Symbol;Acc:19277]	salivary
ENSG00000188611	ASAH2	N-acylsphingosine amidohydrolase (non-lysosomal ceramidase) 2 [Source:HGNC Symbol;Acc:18860]	smallintestines
ENSG00000072444	ASAH2C	N-acylsphingosine amidohydrolase (non-lysosomal ceramidase) 2C [Source:HGNC Symbol;Acc:23457]	smallintestines
ENSG00000148156	ACTL7B	actin-like 7B [Source:HGNC Symbol;Acc:162]	testis
ENSG00000198250	ANTXRL	anthrax toxin receptor-like [Source:HGNC Symbol;Acc:27277]	testis
ENSG00000150076	C10orf68	chromosome 10 open reading frame 68 [Source:HGNC Symbol;Acc:25779]	testis
ENSG00000214556	C17orf98	chromosome 17 open reading frame 98 [Source:HGNC Symbol;Acc:34492]	testis
ENSG00000221843	C2orf16	chromosome 2 open reading frame 16 [Source:HGNC Symbol;Acc:25275]	testis
ENSG00000187833	C2orf78	chromosome 2 open reading frame 78 [Source:HGNC Symbol;Acc:34349]	testis
ENSG00000185662	C5orf50	chromosome 5 open reading frame 50 [Source:HGNC Symbol;Acc:34440]	testis
ENSG00000204661	C5orf60	chromosome 5 open reading frame 60 [Source:HGNC Symbol;Acc:27753]	testis
ENSG00000188649	CC2D2B	coiled-coil and C2 domain containing 2B [Source:HGNC Symbol;Acc:31666]	testis
ENSG00000163749	CCDC158	coiled-coil domain containing 158 [Source:HGNC Symbol;Acc:26374]	testis
ENSG00000198445	CCT8L2	chaperonin containing TCP1, subunit 8 (theta)-like 2 [Source:HGNC Symbol;Acc:15553]	testis
ENSG00000223510	CDRT15	CMT1A duplicated region transcript 15 [Source:HGNC Symbol;Acc:14395]	testis
ENSG00000232478	CT45A1	cancer/testis antigen family 45, member A1 [Source:HGNC Symbol;Acc:33267]	testis
ENSG00000232417	CT45A3	cancer/testis antigen family 45, member A3 [Source:HGNC Symbol;Acc:33268]	testis
ENSG00000196796	CTB-134H23.2		testis
ENSG00000179407	DNAJB8	DnaJ (Hsp40) homolog, subfamily B, member 8 [Source:HGNC Symbol;Acc:23699]	testis
ENSG00000214360	EFCAB9	EF-hand calcium binding domain 9 [Source:HGNC Symbol;Acc:34530]	testis
ENSG00000213714	FAM209B	family with sequence similarity 209, member B [Source:HGNC Symbol;Acc:16101]	testis
ENSG00000171931	FBXW10	F-box and WD repeat domain containing 10 [Source:HGNC Symbol;Acc:1211]	testis
ENSG00000205777	GAGE1	G antigen 1 [Source:HGNC Symbol;Acc:4098]	testis
ENSG00000215274	GAGE10	G antigen 10 [Source:HGNC Symbol;Acc:30968]	testis
ENSG00000236737	GAGE12B	G antigen 12B [Source:HGNC Symbol;Acc:26779]	testis
ENSG00000237671	GAGE12C	G antigen 12C [Source:HGNC Symbol;Acc:28402]	testis
ENSG00000227488	GAGE12D	G antigen 12D [Source:HGNC Symbol;Acc:31904]	testis
ENSG00000216649	GAGE12E	G antigen 12E [Source:HGNC Symbol;Acc:31905]	testis
ENSG00000236362	GAGE12F	G antigen 12F [Source:HGNC Symbol;Acc:31906]	testis
ENSG00000215269	GAGE12G	G antigen 12G [Source:HGNC Symbol;Acc:31907]	testis
ENSG00000224902	GAGE12H	G antigen 12H [Source:HGNC Symbol;Acc:31908]	testis
ENSG00000241465	GAGE12I	G antigen 12I [Source:HGNC Symbol;Acc:4105]	testis
ENSG00000224659	GAGE12J	G antigen 12J [Source:HGNC Symbol;Acc:17778]	testis
ENSG00000237597	GAGE13	G antigen 13 [Source:HGNC Symbol;Acc:29081]	testis
ENSG00000189064	GAGE2A	G antigen 2A [Source:HGNC Symbol;Acc:4099]	testis
ENSG00000231850	GAGE2B	G antigen 2B [Source:HGNC Symbol;Acc:31957]	testis
ENSG00000236249	GAGE2C	G antigen 2C [Source:HGNC Symbol;Acc:31958]	testis
ENSG00000240257	GAGE2D	G antigen 2D [Source:HGNC Symbol;Acc:31959]	testis
ENSG00000205775	GAGE2E	G antigen 2E [Source:HGNC Symbol;Acc:31960]	testis
ENSG00000159289	GOLGA6A	golgin A6 family, member A [Source:HGNC Symbol;Acc:13567]	testis
ENSG00000167195	GOLGA6C	golgin A6 family, member C [Source:HGNC Symbol;Acc:32206]	testis
ENSG00000140478	GOLGA6D	golgin A6 family, member D [Source:HGNC Symbol;Acc:32204]	testis
ENSG00000153684	GOLGA8F	golgin A8 family, member F [Source:HGNC Symbol;Acc:32378]	testis
ENSG00000183629	GOLGA8G	golgin A8 family, member G [Source:HGNC Symbol;Acc:25328]	testis
ENSG00000198307	H2AFB2	H2A histone family, member B2 [Source:HGNC Symbol;Acc:18298]	testis
ENSG00000185978	H2AFB3	H2A histone family, member B3 [Source:HGNC Symbol;Acc:14455]	testis
ENSG00000172468	HSFY1	heat shock transcription factor, Y-linked 1 [Source:HGNC Symbol;Acc:18568]	testis
ENSG00000169953	HSFY2	heat shock transcription factor, Y linked 2 [Source:HGNC Symbol;Acc:23950]	testis
ENSG00000250423	KIAA1210	KIAA1210 [Source:HGNC Symbol;Acc:29218]	testis
ENSG00000240720	LRRD1	leucine-rich repeats and death domain containing 1 [Source:HGNC Symbol;Acc:34300]	testis
ENSG00000221867	MAGEA3	melanoma antigen family A, 3 [Source:HGNC Symbol;Acc:6801]	testis
ENSG00000197172	MAGEA6	melanoma antigen family A, 6 [Source:HGNC Symbol;Acc:6804]	testis
ENSG00000170948	MBD3L1	methyl-CpG binding domain protein 3-like 1 [Source:HGNC Symbol;Acc:15774]	testis
ENSG00000166926	MS4A6E	membrane-spanning 4-domains, subfamily A, member 6E [Source:HGNC Symbol;Acc:14285]	testis
ENSG00000086288	NME8	NME/NM23 family member 8 [Source:HGNC Symbol;Acc:16473]	testis
ENSG00000198156	NPIPB6	nuclear pore complex interacting protein family, member B6 [Source:HGNC Symbol;Acc:37454]	testis
ENSG00000233232	NPIPB7	nuclear pore complex interacting protein family, member B7 [Source:HGNC Symbol;Acc:33832]	testis
ENSG00000255524	NPIPB8	nuclear pore complex interacting protein family, member B8 [Source:HGNC Symbol;Acc:37490]	testis
ENSG00000196993	NPIPB9	nuclear pore complex interacting protein family, member B9 [Source:HGNC Symbol;Acc:41987]	testis
ENSG00000185554	NXF2	nuclear RNA export factor 2 [Source:HGNC Symbol;Acc:8072]	testis
ENSG00000185945	NXF2B	nuclear RNA export factor 2B [Source:HGNC Symbol;Acc:23984]	testis
ENSG00000122136	OBP2A	odorant binding protein 2A [Source:HGNC Symbol;Acc:23380]	testis
ENSG00000171102	OBP2B	odorant binding protein 2B [Source:HGNC Symbol;Acc:23381]	testis
ENSG00000204688	OR2H1	olfactory receptor, family 2, subfamily H, member 1 [Source:HGNC Symbol;Acc:8252]	testis
ENSG00000198754	OXCT2	3-oxoacid CoA transferase 2 [Source:HGNC Symbol;Acc:18606]	testis
ENSG00000239511	POM121L7	POM121 transmembrane nucleoporin-like 7 [Source:HGNC Symbol;Acc:35444]	testis
ENSG00000131721	RHOXF2	Rhox homeobox family, member 2 [Source:HGNC Symbol;Acc:30011]	testis
ENSG00000203989	RHOXF2B	Rhox homeobox family, member 2B [Source:HGNC Symbol;Acc:33519]	testis
ENSG00000196622	RIMBP3	RIMS binding protein 3 [Source:HGNC Symbol;Acc:29344]	testis
ENSG00000196934	RIMBP3B	RIMS binding protein 3B [Source:HGNC Symbol;Acc:33891]	testis
ENSG00000183246	RIMBP3C	RIMS binding protein 3C [Source:HGNC Symbol;Acc:33892]	testis
ENSG00000065371	ROPN1	rhophilin associated tail protein 1 [Source:HGNC Symbol;Acc:17692]	testis
ENSG00000114547	ROPN1B	rhophilin associated tail protein 1B [Source:HGNC Symbol;Acc:31927]	testis
ENSG00000237435	RP11-147C23.1		testis
ENSG00000257390	RP11-762I7.5	Uncharacterized protein {ECO:0000313|Ensembl:ENSP00000447077} [Source:UniProtKB/TrEMBL;Acc:H0YHH1]	testis
ENSG00000267857	RP5-1023B21.1		testis
ENSG00000155026	RSPH10B	radial spoke head 10 homolog B (Chlamydomonas) [Source:HGNC Symbol;Acc:27362]	testis
ENSG00000169402	RSPH10B2	radial spoke head 10 homolog B2 (Chlamydomonas) [Source:HGNC Symbol;Acc:34385]	testis
ENSG00000171489	SPACA5	sperm acrosome associated 5 [Source:HGNC Symbol;Acc:31353]	testis
ENSG00000171478	SPACA5B	sperm acrosome associated 5B [Source:HGNC Symbol;Acc:19142]	testis
ENSG00000198021	SPANXA1	sperm protein associated with the nucleus, X-linked, family member A1 [Source:HGNC Symbol;Acc:11218]	testis
ENSG00000203926	SPANXA2	SPANX family, member A2 [Source:HGNC Symbol;Acc:14328]	testis
ENSG00000235604	SPANXB1	SPANX family, member B1 [Source:HGNC Symbol;Acc:14329]	testis
ENSG00000227234	SPANXB2	SPANX family, member B2 [Source:HGNC Symbol;Acc:14330]	testis
ENSG00000196406	SPANXD	SPANX family, member D [Source:HGNC Symbol;Acc:14332]	testis
ENSG00000241476	SSX2	synovial sarcoma, X breakpoint 2 [Source:HGNC Symbol;Acc:11336]	testis
ENSG00000214946	TBC1D26	TBC1 domain family, member 26 [Source:HGNC Symbol;Acc:28745]	testis
ENSG00000189375	TBC1D28	TBC1 domain family, member 28 [Source:HGNC Symbol;Acc:26858]	testis
ENSG00000203690	TCP10	t-complex 10 [Source:HGNC Symbol;Acc:11656]	testis
ENSG00000166984	TCP10L2	t-complex 10-like 2 [Source:HGNC Symbol;Acc:21254]	testis
ENSG00000183292	TISP43	uncharacterized LOC150527 [Source:EntrezGene;Acc:150527]	testis
ENSG00000183632	TP53TG3	TP53 target 3 [Source:HGNC Symbol;Acc:30759]	testis
ENSG00000261509	TP53TG3B	TP53 target 3B [Source:HGNC Symbol;Acc:37202]	testis
ENSG00000205457	TP53TG3C	TP53 target 3C [Source:HGNC Symbol;Acc:42962]	testis
ENSG00000205456	TP53TG3D	TP53 target 3D [Source:HGNC Symbol;Acc:44657]	testis
ENSG00000236424	TSPY10	testis specific protein, Y-linked 10 [Source:HGNC Symbol;Acc:37473]	testis
ENSG00000168757	TSPY2	testis specific protein, Y-linked 2 [Source:HGNC Symbol;Acc:23924]	testis
ENSG00000228927	TSPY3	testis specific protein, Y-linked 3 [Source:HGNC Symbol;Acc:33876]	testis
ENSG00000233803	TSPY4	testis specific protein, Y-linked 4 [Source:HGNC Symbol;Acc:37287]	testis
ENSG00000238074	TSPY6P	testis specific protein, Y-linked 6, pseudogene [Source:HGNC Symbol;Acc:34039]	testis
ENSG00000182583	VCX	variable charge, X-linked [Source:HGNC Symbol;Acc:12667]	testis
ENSG00000177504	VCX2	variable charge, X-linked 2 [Source:HGNC Symbol;Acc:18158]	testis
ENSG00000169059	VCX3A	variable charge, X-linked 3A [Source:HGNC Symbol;Acc:18159]	testis
ENSG00000205642	VCX3B	variable charge, X-linked 3B [Source:HGNC Symbol;Acc:31838]	testis
ENSG00000129864	VCY	variable charge, Y-linked [Source:HGNC Symbol;Acc:12668]	testis
ENSG00000129862	VCY1B	variable charge, Y-linked 1B [Source:HGNC Symbol;Acc:31751]	testis
ENSG00000204379	XAGE1A	X antigen family, member 1A [Source:HGNC Symbol;Acc:4111]	testis
ENSG00000204382	XAGE1B	X antigen family, member 1B [Source:HGNC Symbol;Acc:25400]	testis
ENSG00000183461	XAGE1C	X antigen family, member 1C [Source:HGNC Symbol;Acc:30679]	testis
ENSG00000204376	XAGE1D	X antigen family, member 1D [Source:HGNC Symbol;Acc:21508]	testis
ENSG00000204375	XAGE1E	X antigen family, member 1E [Source:HGNC Symbol;Acc:18372]	testis
ENSG00000175809	ZNF645	zinc finger protein 645 [Source:HGNC Symbol;Acc:26371]	testis
ENSG00000182356			testis
ENSG00000259455			testis
ENSG00000127377	CRYGN	crystallin, gamma N [Source:HGNC Symbol;Acc:20458]	thyroid

## Sheet: 7xEnrichedDiffTissues
ensembl_gene_id	hgnc_symbol	description	FANTOM Top Tissue	HPA Top Tissue
ENSG00000178934	LGALS7B	lectin, galactoside-binding, soluble, 7B [Source:HGNC Symbol;Acc:34447]	adipose	esophagus
ENSG00000229974			adipose	gallbladder
ENSG00000162723	SLAMF9	SLAM family member 9 [Source:HGNC Symbol;Acc:18430]	adipose	liver
ENSG00000140873	ADAMTS18	ADAM metallopeptidase with thrombospondin type 1 motif, 18 [Source:HGNC Symbol;Acc:17110]	adipose	placenta
ENSG00000145107	TM4SF19	transmembrane 4 L six family member 19 [Source:HGNC Symbol;Acc:25167]	adipose	testis
ENSG00000007306	CEACAM7	carcinoembryonic antigen-related cell adhesion molecule 7 [Source:HGNC Symbol;Acc:1819]	appendix	colon
ENSG00000111732	AICDA	activation-induced cytidine deaminase [Source:HGNC Symbol;Acc:13203]	appendix	lymphnode
ENSG00000163518	FCRL4	Fc receptor-like 4 [Source:HGNC Symbol;Acc:18507]	appendix	lymphnode
ENSG00000170054	SERPINA9	serpin peptidase inhibitor, clade A (alpha-1 antiproteinase, antitrypsin), member 9 [Source:HGNC Symbol;Acc:15995]	appendix	lymphnode
ENSG00000225885	AC023590.1		appendix	lympnode
ENSG00000172179	PRL	prolactin [Source:HGNC Symbol;Acc:9445]	appendix	placenta
ENSG00000243543	WFDC6	WAP four-disulfide core domain 6 [Source:HGNC Symbol;Acc:16164]	bladder	testis
ENSG00000164638	SLC29A4	solute carrier family 29 (equilibrative nucleoside transporter), member 4 [Source:HGNC Symbol;Acc:23097]	brain	adipose
ENSG00000130876	SLC7A10	solute carrier family 7 (neutral amino acid transporter light chain, asc system), member 10 [Source:HGNC Symbol;Acc:11058]	brain	adipose
ENSG00000204352	C9orf129	chromosome 9 open reading frame 129 [Source:HGNC Symbol;Acc:31116]	brain	colon
ENSG00000167755	KLK6	kallikrein-related peptidase 6 [Source:HGNC Symbol;Acc:6367]	brain	esophagus
ENSG00000205279	CTXN3	cortexin 3 [Source:HGNC Symbol;Acc:31110]	brain	kidney
ENSG00000002746	HECW1	HECT, C2 and WW domain containing E3 ubiquitin protein ligase 1 [Source:HGNC Symbol;Acc:22195]	brain	kidney
ENSG00000103154	NECAB2	N-terminal EF-hand calcium binding protein 2 [Source:HGNC Symbol;Acc:23746]	brain	kidney
ENSG00000149527	PLCH2	phospholipase C, eta 2 [Source:HGNC Symbol;Acc:29037]	brain	kidney
ENSG00000144407	PTH2R	parathyroid hormone 2 receptor [Source:HGNC Symbol;Acc:9609]	brain	kidney
ENSG00000100362	PVALB	parvalbumin [Source:HGNC Symbol;Acc:9704]	brain	kidney
ENSG00000258472	RP11-192H23.4	Uncharacterized protein {ECO:0000313|Ensembl:ENSP00000462934} [Source:UniProtKB/TrEMBL;Acc:J3KTE0]	brain	kidney
ENSG00000005379	BZRAP1	benzodiazapine receptor (peripheral) associated protein 1 [Source:HGNC Symbol;Acc:16831]	brain	ovary
ENSG00000120903	CHRNA2	cholinergic receptor, nicotinic, alpha 2 (neuronal) [Source:HGNC Symbol;Acc:1956]	brain	prostate
ENSG00000213578	CPLX3	complexin 3 [Source:HGNC Symbol;Acc:27652]	brain	prostate
ENSG00000254402	LRRC24	leucine rich repeat containing 24 [Source:HGNC Symbol;Acc:28947]	brain	prostate
ENSG00000100285	NEFH	neurofilament, heavy polypeptide [Source:HGNC Symbol;Acc:7737]	brain	prostate
ENSG00000023171	GRAMD1B	GRAM domain containing 1B [Source:HGNC Symbol;Acc:29214]	brain	smallintestines
ENSG00000187664	HAPLN4	hyaluronan and proteoglycan link protein 4 [Source:HGNC Symbol;Acc:31357]	brain	smallintestines
ENSG00000179520	SLC17A8	solute carrier family 17 (sodium-dependent inorganic phosphate cotransporter), member 8 [Source:HGNC Symbol;Acc:20151]	brain	smallintestines
ENSG00000130477	UNC13A	unc-13 homolog A (C. elegans) [Source:HGNC Symbol;Acc:23150]	brain	spleen
ENSG00000142698	C1orf94	chromosome 1 open reading frame 94 [Source:HGNC Symbol;Acc:28250]	brain	testis
ENSG00000128596	CCDC136	coiled-coil domain containing 136 [Source:HGNC Symbol;Acc:22225]	brain	testis
ENSG00000124103	FAM209A	family with sequence similarity 209, member A [Source:HGNC Symbol;Acc:16100]	brain	testis
ENSG00000164082	GRM2	glutamate receptor, metabotropic 2 [Source:HGNC Symbol;Acc:4594]	brain	testis
ENSG00000187556	NANOS3	nanos homolog 3 (Drosophila) [Source:HGNC Symbol;Acc:22048]	brain	testis
ENSG00000112038	OPRM1	opioid receptor, mu 1 [Source:HGNC Symbol;Acc:8156]	brain	testis
ENSG00000272442	RP11-444E17.6		brain	testis
ENSG00000167524	SGK494	uncharacterized serine/threonine-protein kinase SgK494 [Source:EntrezGene;Acc:124923]	brain	testis
ENSG00000250067	YJEFN3	YjeF N-terminal domain containing 3 [Source:HGNC Symbol;Acc:24785]	brain	testis
ENSG00000254870	ATP6V1G2-DDX39B	ATP6V1G2-DDX39B readthrough (NMD candidate) [Source:HGNC Symbol;Acc:41999]	brain	thyroid
ENSG00000157680	DGKI	diacylglycerol kinase, iota [Source:HGNC Symbol;Acc:2855]	brain	thyroid
ENSG00000169906	S100G	S100 calcium binding protein G [Source:HGNC Symbol;Acc:1436]	colon	smallintestines
ENSG00000154646	TMPRSS15	transmembrane protease, serine 15 [Source:HGNC Symbol;Acc:9490]	colon	smallintestines
ENSG00000016602	CLCA4	chloride channel accessory 4 [Source:HGNC Symbol;Acc:2018]	esophagus	colon
ENSG00000134765	DSC1	desmocollin 1 [Source:HGNC Symbol;Acc:3035]	esophagus	heart
ENSG00000182333	LIPF	lipase, gastric [Source:HGNC Symbol;Acc:6622]	esophagus	kidney
ENSG00000120332	TNN	tenascin N [Source:HGNC Symbol;Acc:22942]	gallbladder	adipose
ENSG00000087494	PTHLH	parathyroid hormone-like hormone [Source:HGNC Symbol;Acc:9607]	gallbladder	esophagus
ENSG00000007001	UPP2	uridine phosphorylase 2 [Source:HGNC Symbol;Acc:23061]	gallbladder	kidney
ENSG00000184956	MUC6	mucin 6, oligomeric mucus/gel-forming [Source:HGNC Symbol;Acc:7517]	gallbladder	pancreas
ENSG00000271043	MTRNR2L2	MT-RNR2-like 2 [Source:HGNC Symbol;Acc:37156]	heart	colon
ENSG00000198125	MB	myoglobin [Source:HGNC Symbol;Acc:6915]	heart	kidney
ENSG00000261701	HPR	haptoglobin-related protein [Source:HGNC Symbol;Acc:5156]	heart	liver
ENSG00000259066	RP11-371E8.4	Uncharacterized protein {ECO:0000313|Ensembl:ENSP00000451369} [Source:UniProtKB/TrEMBL;Acc:G3V3Q6]	heart	testis
ENSG00000113249	HAVCR1	hepatitis A virus cellular receptor 1 [Source:HGNC Symbol;Acc:17866]	kidney	colon
ENSG00000118785	SPP1	secreted phosphoprotein 1 [Source:HGNC Symbol;Acc:11255]	kidney	gallbladder
ENSG00000080493	SLC4A4	solute carrier family 4, sodium bicarbonate cotransporter, member 4 [Source:HGNC Symbol;Acc:11030]	kidney	pancreas
ENSG00000245848	CEBPA	CCAAT/enhancer binding protein (C/EBP), alpha [Source:HGNC Symbol;Acc:1833]	liver	adipose
ENSG00000173432	SAA1	serum amyloid A1 [Source:HGNC Symbol;Acc:10513]	liver	adipose
ENSG00000133048	CHI3L1	chitinase 3-like 1 (cartilage glycoprotein-39) [Source:HGNC Symbol;Acc:1932]	liver	bladder
ENSG00000267385	CTB-50L17.14	Uncharacterized protein {ECO:0000313|Ensembl:ENSP00000464793} [Source:UniProtKB/TrEMBL;Acc:K7EIL1]	liver	salivary
ENSG00000177943	MAMDC4	MAM domain containing 4 [Source:HGNC Symbol;Acc:24083]	liver	spleen
ENSG00000140465	CYP1A1	cytochrome P450, family 1, subfamily A, polypeptide 1 [Source:HGNC Symbol;Acc:2595]	lung	bladder
ENSG00000122254	HS3ST2	heparan sulfate (glucosamine) 3-O-sulfotransferase 2 [Source:HGNC Symbol;Acc:5195]	lung	brain
ENSG00000170835	CEL	carboxyl ester lipase [Source:HGNC Symbol;Acc:1848]	lung	pancreas
ENSG00000115602	IL1RL1	interleukin 1 receptor-like 1 [Source:HGNC Symbol;Acc:5998]	lung	placenta
ENSG00000125999	BPIFB1	BPI fold containing family B, member 1 [Source:HGNC Symbol;Acc:16108]	lung	salivary
ENSG00000230657	PRB4	proline-rich protein BstNI subfamily 4 [Source:HGNC Symbol;Acc:9340]	lung	salivary
ENSG00000182952	HMGN4	high mobility group nucleosomal binding domain 4 [Source:HGNC Symbol;Acc:4989]	lymphnode	esophagus
ENSG00000108556	CHRNE	cholinergic receptor, nicotinic, epsilon (muscle) [Source:HGNC Symbol;Acc:1966]	lymphnode	heart
ENSG00000088827	SIGLEC1	sialic acid binding Ig-like lectin 1, sialoadhesin [Source:HGNC Symbol;Acc:11127]	lymphnode	placenta
ENSG00000164512	ANKRD55	ankyrin repeat domain 55 [Source:HGNC Symbol;Acc:25681]	lymphnode	testis
ENSG00000203876	RP11-451M19.3		lymphnode	testis
ENSG00000103888	KIAA1199	KIAA1199 [Source:HGNC Symbol;Acc:29213]	lymphnode	uterus
ENSG00000203985	LDLRAD1	low density lipoprotein receptor class A domain containing 1 [Source:HGNC Symbol;Acc:32069]	ovary	lung
ENSG00000163046	ANKRD30BL	ankyrin repeat domain 30B-like [Source:HGNC Symbol;Acc:35167]	ovary	testis
ENSG00000253506	NACA2	nascent polypeptide-associated complex alpha subunit 2 [Source:HGNC Symbol;Acc:23290]	ovary	testis
ENSG00000143768	LEFTY2	left-right determination factor 2 [Source:HGNC Symbol;Acc:3122]	ovary	uterus
ENSG00000197745	SCGB1D4	secretoglobin, family 1D, member 4 [Source:HGNC Symbol;Acc:31748]	ovary	uterus
ENSG00000205502	C2CD4B	C2 calcium-dependent domain containing 4B [Source:HGNC Symbol;Acc:33628]	pancreas	adipose
ENSG00000256235	SMIM3	small integral membrane protein 3 [Source:HGNC Symbol;Acc:30248]	pancreas	adipose
ENSG00000184809	C21orf88	chromosome 21 open reading frame 88 [Source:HGNC Symbol;Acc:16424]	pancreas	colon
ENSG00000129965	INS-IGF2	INS-IGF2 readthrough [Source:HGNC Symbol;Acc:33527]	pancreas	liver
ENSG00000261884	CTC-479C5.12		pancreas	lymphnode
ENSG00000172016	REG3A	regenerating islet-derived 3 alpha [Source:HGNC Symbol;Acc:8601]	pancreas	smallintestines
ENSG00000163746	PLSCR2	phospholipid scramblase 2 [Source:HGNC Symbol;Acc:16494]	pancreas	testis
ENSG00000175868	CALCB	calcitonin-related polypeptide beta [Source:HGNC Symbol;Acc:1438]	pancreas	thyroid
ENSG00000172901	AQPEP;	Aminopeptidase Q [Source:UniProtKB/Swiss-Prot;Acc:Q6Q4G3]	placenta	adipose
ENSG00000124343	XG	Xg blood group [Source:HGNC Symbol;Acc:12806]	placenta	adipose
ENSG00000225996			placenta	appendix
ENSG00000172331	BPGM	2,3-bisphosphoglycerate mutase [Source:HGNC Symbol;Acc:1093]	placenta	bladder
ENSG00000112297	AIM1	absent in melanoma 1 [Source:HGNC Symbol;Acc:356]	placenta	esophagus
ENSG00000111405	ENDOU	endonuclease, polyU-specific [Source:HGNC Symbol;Acc:14369]	placenta	esophagus
ENSG00000159516	SPRR2G	small proline-rich protein 2G [Source:HGNC Symbol;Acc:11267]	placenta	esophagus
ENSG00000180438	TPRXL	tetra-peptide repeat homeobox-like [Source:HGNC Symbol;Acc:32178]	placenta	esophagus
ENSG00000112195	TREML2	triggering receptor expressed on myeloid cells-like 2 [Source:HGNC Symbol;Acc:21092]	placenta	lymphnode
ENSG00000196453	ZNF777	zinc finger protein 777 [Source:HGNC Symbol;Acc:22213]	placenta	ovary
ENSG00000227471	AKR1B15	aldo-keto reductase family 1, member B15 [Source:HGNC Symbol;Acc:37281]	placenta	smallintestines
ENSG00000240747	KRBOX1	KRAB box domain containing 1 [Source:HGNC Symbol;Acc:38708]	placenta	testis
ENSG00000147381	MAGEA4	melanoma antigen family A, 4 [Source:HGNC Symbol;Acc:6802]	placenta	testis
ENSG00000184108	TRIML1	tripartite motif family-like 1 [Source:HGNC Symbol;Acc:26698]	placenta	testis
ENSG00000137460	FHDC1	FH2 domain containing 1 [Source:HGNC Symbol;Acc:29363]	placenta	thyroid
ENSG00000133466	C1QTNF6	C1q and tumor necrosis factor related protein 6 [Source:HGNC Symbol;Acc:14343]	placenta	uterus
ENSG00000172061	LRRC15	leucine rich repeat containing 15 [Source:HGNC Symbol;Acc:20818]	placenta	uterus
ENSG00000166670	MMP10	matrix metallopeptidase 10 (stromelysin 2) [Source:HGNC Symbol;Acc:7156]	placenta	uterus
ENSG00000099953	MMP11	matrix metallopeptidase 11 (stromelysin 3) [Source:HGNC Symbol;Acc:7157]	placenta	uterus
ENSG00000110375	UPK2	uroplakin 2 [Source:HGNC Symbol;Acc:12579]	prostate	bladder
ENSG00000167346	MMP26	matrix metallopeptidase 26 [Source:HGNC Symbol;Acc:14249]	prostate	uterus
ENSG00000110484	SCGB2A2	secretoglobin, family 2A, member 2 [Source:HGNC Symbol;Acc:7050]	salivary	esophagus
ENSG00000156689	GLYATL2	glycine-N-acyltransferase-like 2 [Source:HGNC Symbol;Acc:24178]	salivary	gallbladder
ENSG00000243480	AMY2A	amylase, alpha 2A (pancreatic) [Source:HGNC Symbol;Acc:477]	salivary	pancreas
ENSG00000240038	AMY2B	amylase, alpha 2B (pancreatic) [Source:HGNC Symbol;Acc:478]	salivary	pancreas
ENSG00000184709	LRRC26	leucine rich repeat containing 26 [Source:HGNC Symbol;Acc:31409]	salivary	prostate
ENSG00000205592	MUC19	mucin 19, oligomeric [Source:HGNC Symbol;Acc:14362]	salivary	smallintestines
ENSG00000058453	CROCC	ciliary rootlet coiled-coil, rootletin [Source:HGNC Symbol;Acc:21299]	salivary	spleen
ENSG00000165383	LRRC18	leucine rich repeat containing 18 [Source:HGNC Symbol;Acc:23199]	salivary	testis
ENSG00000144045	DQX1	DEAQ box RNA-dependent ATPase 1 [Source:HGNC Symbol;Acc:20410]	smallintestines	appendix
ENSG00000091138	SLC26A3	solute carrier family 26, member 3 [Source:HGNC Symbol;Acc:3018]	smallintestines	colon
ENSG00000006128	TAC1	tachykinin, precursor 1 [Source:HGNC Symbol;Acc:11517]	spleen	brain
ENSG00000147394	ZNF185	zinc finger protein 185 (LIM domain) [Source:HGNC Symbol;Acc:12976]	spleen	esophagus
ENSG00000166928	MS4A14	membrane-spanning 4-domains, subfamily A, member 14 [Source:HGNC Symbol;Acc:30706]	spleen	testis
ENSG00000149651	SPINT4	serine peptidase inhibitor, Kunitz type 4 [Source:HGNC Symbol;Acc:16130]	testis	adipose
ENSG00000142408	CACNG8	calcium channel, voltage-dependent, gamma subunit 8 [Source:HGNC Symbol;Acc:13628]	testis	brain
ENSG00000117472	TSPAN1	tetraspanin 1 [Source:HGNC Symbol;Acc:20657]	testis	colon
ENSG00000196805	SPRR2B	small proline-rich protein 2B [Source:HGNC Symbol;Acc:11262]	testis	esophagus
ENSG00000170085	SIMC1	SUMO-interacting motifs containing 1 [Source:HGNC Symbol;Acc:24779]	testis	ovary
ENSG00000120498	TEX11	testis expressed 11 [Source:HGNC Symbol;Acc:11733]	testis	pancreas
ENSG00000267110	CTD-2587H24.4		testis	placenta
ENSG00000125788	DEFB126	defensin, beta 126 [Source:HGNC Symbol;Acc:15900]	testis	prostate
ENSG00000151503	NCAPD3	non-SMC condensin II complex, subunit D3 [Source:HGNC Symbol;Acc:28952]	testis	prostate
ENSG00000174562	KLK15	kallikrein-related peptidase 15 [Source:HGNC Symbol;Acc:20453]	testis	salivary
ENSG00000204740	C10orf112	chromosome 10 open reading frame 112 [Source:HGNC Symbol;Acc:24331]	testis	smallintestines
ENSG00000182685	BRICD5	BRICHOS domain containing 5 [Source:HGNC Symbol;Acc:28309]	testis	spleen
ENSG00000187268	FAM9C	family with sequence similarity 9, member C [Source:HGNC Symbol;Acc:18405]	testis	spleen
ENSG00000205307	SAP25	Sin3A-associated protein, 25kDa [Source:HGNC Symbol;Acc:41908]	testis	spleen
ENSG00000139055	ERP27	endoplasmic reticulum protein 27 [Source:HGNC Symbol;Acc:26495]	thyroid	pancreas
ENSG00000152266	PTH	parathyroid hormone [Source:HGNC Symbol;Acc:9606]	thyroid	pancreas
ENSG00000167768	KRT1	keratin 1 [Source:HGNC Symbol;Acc:6412]	uterus	esophagus
ENSG00000163202	LCE3D	late cornified envelope 3D [Source:HGNC Symbol;Acc:16615]	uterus	esophagus
ENSG00000159337	PLA2G4D	phospholipase A2, group IVD (cytosolic) [Source:HGNC Symbol;Acc:30038]	uterus	prostate
ENSG00000186395	KRT10	keratin 10 [Source:HGNC Symbol;Acc:6413]	uterus	testis
ENSG00000204540	PSORS1C1	psoriasis susceptibility 1 candidate 1 [Source:HGNC Symbol;Acc:17202]	uterus	testis
